# Supplementary material for: De novo sequencing and comparative analysis of leaf transcriptomes of diverse condensed tannin-containing lines of underutilized Psophocarpus tetragonolobus (L.) DC
Source: Sci Rep. 2017 Mar 21;7:44733. doi: 10.1038/srep44733 (PMC5359716; doi:10.1038/srep44733)
Supplement: Supplementary Table 2 [file srep44733-s2.xls]

## Sheet: Annotation of transcripts
test_id	gene_id	locus	status	VS1_VS2_FPKM	VS3_VS4_FPKM	Log2(fold_change) (The (base 2) log of the fold change VS3_VS4/VS1_VS2	fold_change	Test_stat (The value of the test statistic used to compute significance of the observed change in FPKM)	p_value (The uncorrected p-value of the test statistic)	q_value (The FDR-adjusted p-value of the test statistic)	significant	TAIR10 Ids	TAIR10 Description	Gmax Ids	Gmax Description	Tomato Ids	Tomato Description
XLOC_000473	XLOC_000473	contig10761:13-954	OK	197.986	18.8964	-3.38922	-3.38922	-1.91326	0.0154	0.945578	no	AT5G05270.2	Chalcone-flavanone isomerase family protein | chr5:1563543-1564827 FORWARD LENGTH=209	Glyma.04G222400.1.p	Chalcone-flavanone isomerase family protein	Solyc05g052240.2.1	Chalcone--flavonone isomerase (AHRD V1 ***- B4G1R6_MAIZE); contains Interpro domain(s) IPR003466 Chalcone isomerase, subgroup
XLOC_000971	XLOC_000971	contig11480:10-928	OK	5.16777	0.429097	-3.59017	-3.59017	-1.60669	0.26995	0.945578	no	AT4G39330.1	ATCAD9, CAD9 | cinnamyl alcohol dehydrogenase 9 | chr4:18291268-18292772 FORWARD LENGTH=360	Glyma.05G187700.1.p	cinnamyl alcohol dehydrogenase 9	Solyc03g078440.2.1	Cinnamyl alcohol dehydrogenase-like protein (AHRD V1 **** B9GGU3_POPTR); contains Interpro domain(s) IPR002085 Alcohol dehydrogenase superfamily, zinc-containing
XLOC_008092	XLOC_008092	contig23916:1-1229	OK	39.3196	0.627969	-5.96841	-5.96841	-3.14789	0.0107	0.945578	no	AT2G45400.1	BEN1 | NAD(P)-binding Rossmann-fold superfamily protein | chr2:18703960-18706235 REVERSE LENGTH=364	Glyma.12G238200.1.p	NAD(P)-binding Rossmann-fold superfamily protein	Solyc01g094070.2.1	Dihydroflavonol 4-reductase family (AHRD V1 **** D7LCI9_ARALY); contains Interpro domain(s) IPR016040 NAD(P)-binding domain
XLOC_013456	XLOC_013456	contig29334:1-1087	OK	10.9194	0.629764	-4.11593	-4.11594	-2.13919	0.01315	0.945578	no	AT5G19440.1	NAD(P)-binding Rossmann-fold superfamily protein | chr5:6556493-6558123 FORWARD LENGTH=326	Glyma.12G019900.1.p	NAD(P)-binding Rossmann-fold superfamily protein	Solyc01g008530.2.1	Cinnamoyl CoA reductase-like protein (AHRD V1 ***- B9HNY0_POPTR); contains Interpro domain(s) IPR016040 NAD(P)-binding domain
XLOC_013836	XLOC_013836	contig29894:1-257	OK	13.4484	1.49815	-3.16619	-3.16618	-1.38953	0.1231	0.945578	no	AT4G05160.1	AMP-dependent synthetase and ligase family protein | chr4:2664451-2666547 FORWARD LENGTH=544	Glyma.13G323000.2.p	AMP-dependent synthetase and ligase family protein	Solyc11g069050.1.1	4-coumarate-coa ligase (AHRD V1 **** B9N213_POPTR); contains Interpro domain(s) IPR000873 AMP-dependent synthetase and ligase
XLOC_016165	XLOC_016165	contig34164:1-846	OK	9.29226	0.475863	-4.28741	-4.28741	-2.01256	0.04365	0.945578	no	AT2G37040.1	PAL1, ATPAL1 | PHE ammonia lyase 1 | chr2:15557602-15560237 REVERSE LENGTH=725	Glyma.02G309300.1.p	PHE ammonia lyase 1	Solyc09g007910.2.1	Phenylalanine ammonia-lyase (AHRD V1 **** B5LAW0_CAPAN); contains Interpro domain(s) IPR005922 Phenylalanine ammonia-lyase
XLOC_016797	XLOC_016797	contig35304:1-344	OK	5.45346	0.801473	-2.76644	-2.76645	-1.41682	0.1781	0.945578	no			Glyma.08G070000.1.p	2-oxoglutarate (2OG) and Fe(II)-dependent oxygenase superfamily protein	Solyc08g006770.2.1	Anthocyanidin synthase (Fragment) (AHRD V1 **-* P93120_DIACA); contains Interpro domain(s) IPR005123 Oxoglutarate and iron-dependent oxygenase
XLOC_017876	XLOC_017876	contig37704:1-976	OK	16.4726	0.895581	-4.2011	-4.2011	-2.02877	0.17195	0.945578	no	AT3G63170.1	Chalcone-flavanone isomerase family protein | chr3:23334675-23335993 FORWARD LENGTH=279	Glyma.19G156900.1.p	Chalcone-flavanone isomerase family protein	Solyc06g084260.2.1	Chalcone isomerase (AHRD V1 ***- B6TFR7_MAIZE); contains Interpro domain(s) IPR003466 Chalcone isomerase, subgroup
XLOC_018868	XLOC_018868	contig39313:1-398	OK	8.38587	0.758302	-3.46712	-3.46712	-1.64967	0.10845	0.945578	no	AT2G36690.1	2-oxoglutarate (2OG) and Fe(II)-dependent oxygenase superfamily protein | chr2:15379930-15381987 FORWARD LENGTH=366	Glyma.08G070000.1.p	2-oxoglutarate (2OG) and Fe(II)-dependent oxygenase superfamily protein	Solyc08g006770.2.1	Anthocyanidin synthase (Fragment) (AHRD V1 **-* P93120_DIACA); contains Interpro domain(s) IPR005123 Oxoglutarate and iron-dependent oxygenase
XLOC_021809	XLOC_021809	contig4538:1-1447	OK	200.059	5.82698	-5.10153	-5.10153	-2.79477	0.00055	0.287567	no	AT5G13930.1	CHS, TT4, ATCHS | Chalcone and stilbene synthase family protein | chr5:4488762-4490035 FORWARD LENGTH=395	Glyma.19G105100.1.p	Chalcone and stilbene synthase family protein	Solyc05g053550.2.1	Chalcone synthase (AHRD V1 ***- C5IWS6_NICAL); contains Interpro domain(s) IPR011141 Polyketide synthase, type III
XLOC_022955	XLOC_022955	contig47249:1-1162	OK	12.5722	0.121711	-6.69063	-6.69063	-2.86801	0.10975	0.945578	no	AT2G45400.1	BEN1 | NAD(P)-binding Rossmann-fold superfamily protein | chr2:18703960-18706235 REVERSE LENGTH=364	Glyma.18G220600.1.p	NAD(P)-binding Rossmann-fold superfamily protein	Solyc01g094070.2.1	Dihydroflavonol 4-reductase family (AHRD V1 **** D7LCI9_ARALY); contains Interpro domain(s) IPR016040 NAD(P)-binding domain
XLOC_023735	XLOC_023735	contig4871:1-409	OK	5.61055	1.09131	-2.36209	-2.36208	-1.20411	0.30555	0.945578	no	AT5G53990.1	UDP-Glycosyltransferase superfamily protein | chr5:21915707-21917050 REVERSE LENGTH=447	Glyma.13G289000.1.p	UDP-Glycosyltransferase superfamily protein	Solyc04g010110.2.1	Anthocyanidin 3-O-glucosyltransferase (AHRD V1 ***- B6SU01_MAIZE); contains Interpro domain(s) IPR002213 UDP-glucuronosyl/UDP-glucosyltransferase
XLOC_024655	XLOC_024655	contig50751:1-1059	OK	18.8711	0.962497	-4.29326	-4.29325	-2.02746	0.1316	0.945578	no	AT1G53520.1	Chalcone-flavanone isomerase family protein | chr1:19976485-19977915 REVERSE LENGTH=287	Glyma.15G242900.1.p	Chalcone-flavanone isomerase family protein	Solyc07g062030.2.1	Chalcone--flavonone isomerase (AHRD V1 ***- B6SK22_MAIZE); contains Interpro domain(s) IPR003466 Chalcone isomerase, subgroup
XLOC_031005	XLOC_031005	contig6500:1-1530	OK	11.3835	2.73898	-2.05524	-2.05523	-1.05228	0.17805	0.945578	no	AT4G39280.1	phenylalanyl-tRNA synthetase, putative / phenylalanine--tRNA ligase, putative | chr4:18281641-18284831 REVERSE LENGTH=485	Glyma.12G043200.1.p	phenylalanyl-tRNA synthetase, putative / phenylalanine--tRNA ligase, putative	Solyc02g090860.2.1	Phenylalanyl-tRNA synthetase alpha chain (AHRD V1 **** B6SS66_MAIZE); contains Interpro domain(s) IPR002319 Phenylalanyl-tRNA synthetase, class IIc-related
XLOC_043786	XLOC_043786	contig86440:1-445	OK	0.300918	4.12508	3.77698	3.77698	1.67465	0.21825	0.945578	no	AT5G53990.1	UDP-Glycosyltransferase superfamily protein | chr5:21915707-21917050 REVERSE LENGTH=447	Glyma.13G289000.1.p	UDP-Glycosyltransferase superfamily protein	Solyc04g010110.2.1	Anthocyanidin 3-O-glucosyltransferase (AHRD V1 ***- B6SU01_MAIZE); contains Interpro domain(s) IPR002213 UDP-glucuronosyl/UDP-glucosyltransferase
XLOC_000001	XLOC_000001	contig1:1-416	OK	21.3808	24.0023	0.16686	0.166857	0.0913349	0.8981	0.996087	no
XLOC_000002	XLOC_000002	contig10:4-1175	OK	6.10957	2.3105	-1.40287	-1.40287	-0.702843	0.3387	0.945578	no	AT2G17980.1	ATSLY1 | Sec1/munc18-like (SM) proteins superfamily | chr2:7824352-7826404 FORWARD LENGTH=627	Glyma.05G122800.1.p	Sec1/munc18-like (SM) proteins superfamily	Solyc01g112150.2.1	Sec1-1 syntaxin binding protein (AHRD V1 *--* Q3SEL6_PARTE); contains Interpro domain(s) IPR001619 Sec1-like protein
XLOC_000003	XLOC_000003	contig100:1-306	OK	11.318	0	#NAME?	-3.50055	#NAME?	0.1008	0.945578	no	AT4G16610.1	C2H2-like zinc finger protein | chr4:9354568-9355182 REVERSE LENGTH=204	Glyma.01G209100.1.p	C2H2-like zinc finger protein	Solyc06g060740.1.1	Zinc finger family protein (AHRD V1 ***- D7LRS3_ARALY); contains Interpro domain(s) IPR007087 Zinc finger, C2H2-type
XLOC_000004	XLOC_000004	contig10000:10-686	OK	2.3831	1.6494	-0.530896	-0.530898	-0.256941	0.54495	0.996087	no			Glyma.20G006400.2.p	squamosa promoter binding protein-like 14
XLOC_000005	XLOC_000005	contig10001:1-649	OK	10.0092	0.807635	-3.63148	-3.63148	-1.66714	0.24035	0.945578	no	AT2G42270.1	U5 small nuclear ribonucleoprotein helicase | chr2:17604330-17610848 FORWARD LENGTH=2172	Glyma.08G173500.1.p	U5 small nuclear ribonucleoprotein helicase, putative	Solyc06g082100.2.1	Related to ATP dependent RNA helicase (AHRD V1 **-* Q6MV07_NEUCR); contains Interpro domain(s) IPR004179 Sec63 domain
XLOC_000006	XLOC_000006	contig10002:3-691	OK	3.54412	2.01539	-0.814368	-0.814368	-0.430419	0.5618	0.996087	no
XLOC_000007	XLOC_000007	contig10003:1-574	OK	7.1596	1.85916	-1.94523	-1.94523	-0.915756	0.3439	0.945578	no	AT4G31430.3	unknown protein; LOCATED IN: plasma membrane; EXPRESSED IN: 25 plant structures; EXPRESSED DURING: 15 growth stages; Has 35333 Blast hits to 34131 proteins in 2444 species: Archae - 798; Bacteria - 22429; Metazoa - 974; Fungi - 991; Plants - 531; Viruses - 0; Other Eukaryotes - 9610 (source: NCBI BLink). | chr4:15248510-15251945 FORWARD LENGTH=485	Glyma.06G075900.3.p		Solyc08g006480.2.1	Unknown Protein (AHRD V1)
XLOC_000008	XLOC_000008	contig10004:1-959	OK	7.70734	1.73469	-2.15155	-2.15156	-1.16514	0.1346	0.945578	no	AT5G67250.1	SKIP2, VFB4 | SKP1/ASK1-interacting protein 2 | chr5:26831677-26833260 REVERSE LENGTH=527	Glyma.05G097100.1.p	SKP1/ASK1-interacting protein 2	Solyc04g078490.1.1	F-box/LRR-repeat protein 2 (AHRD V1 *-*- B4G0B1_MAIZE); contains Interpro domain(s) IPR001810 Cyclin-like F-box
XLOC_000009	XLOC_000009	contig10005:5-248	OK	18.4368	1.1223	-4.03806	-4.03806	-1.60767	0.37975	0.945578	no	AT4G18372.1	Small nuclear ribonucleoprotein family protein | chr4:10151349-10151687 REVERSE LENGTH=112	Glyma.13G219500.1.p	Small nuclear ribonucleoprotein family protein	Solyc08g048540.1.1	Small nuclear ribonucleoprotein-associated protein B (AHRD V1 ***- RSMB_DICDI); contains Interpro domain(s) IPR010920 Like-Sm ribonucleoprotein-related, core
XLOC_000010	XLOC_000010	contig10006:1-273	OK	21.2896	26.2149	0.300235	0.300238	0.158222	0.81915	0.996087	no	AT3G03720.2	CAT4 | cationic amino acid transporter 4 | chr3:925870-929700 REVERSE LENGTH=600	Glyma.16G036300.3.p	cationic amino acid transporter 4	Solyc02g037510.2.1	Amino acid transporter (AHRD V1 **** B7GLG7_ANOFW); contains Interpro domain(s) IPR015606 Cationic amino acid transporter
XLOC_000011	XLOC_000011	contig10007:6-2460	OK	9.08175	2.10472	-2.10934	-2.10934	-1.06943	0.09025	0.945578	no	AT1G17210.1	ATILP1, ILP1 | IAP-like protein 1 | chr1:5880502-5884657 REVERSE LENGTH=958	Glyma.05G143100.2.p	IAP-like protein 1	Solyc07g056030.2.1	Zinc ion binding protein (AHRD V1 **-- D7KFC8_ARALY); contains Interpro domain(s) IPR012935 Zinc finger, C3HC-like
XLOC_000012	XLOC_000012	contig10011:1-248	OK	18.4382	3.32004	-2.47343	-2.47343	-1.43368	0.32785	0.945578	no
XLOC_000013	XLOC_000013	contig10012:13-327	OK	13.7244	1.33296	-3.36403	-3.36404	-1.75661	0.3011	0.945578	no			Glyma.20G031100.1.p	NAD(P)-linked oxidoreductase superfamily protein
XLOC_000014	XLOC_000014	contig10013:1-1247	OK	10.2	2.71407	-1.91004	-1.91004	-0.961893	0.21995	0.945578	no	AT1G13870.1	DRL1, AtKTI12 | calmodulin binding;purine nucleotide binding | chr1:4747437-4748345 REVERSE LENGTH=302	Glyma.07G070800.2.p	calmodulin binding;purine nucleotide binding	Solyc08g008250.1.1	KTI12 homolog (AHRD V1 ***- B5X8A8_SALSA); contains Interpro domain(s) IPR013641 Chromatin associated protein KTI12
XLOC_000015	XLOC_000015	contig10016:5-766	OK	5.37703	5.62176	0.0642131	0.0642123	0.0336982	0.9599	0.996087	no
XLOC_000016	XLOC_000016	contig10017:1-1002	OK	4.67895	1.23278	-1.92427	-1.92427	-0.959056	0.34875	0.945578	no	AT1G20970.1	FUNCTIONS IN: molecular_function unknown; INVOLVED IN: biological_process unknown; LOCATED IN: plasma membrane, vacuole; EXPRESSED IN: guard cell, cultured cell; BEST Arabidopsis thaliana protein match is: proton pump interactor 1 (TAIR:AT4G27500.1); Has 30201 Blast hits to 17322 proteins in 780 species: Archae - 12; Bacteria - 1396; Metazoa - 17338; Fungi - 3422; Plants - 5037; Viruses - 0; Othe…	Glyma.20G006500.2.p		Solyc05g008780.2.1	Proton pump interactor 1 (AHRD V1 *--- D5L6G0_SOLTU)
XLOC_000017	XLOC_000017	contig10018:1-987	OK	4.4876	1.94153	-1.20876	-1.20875	-0.627728	0.4332	0.949739	no	AT1G20970.1	FUNCTIONS IN: molecular_function unknown; INVOLVED IN: biological_process unknown; LOCATED IN: plasma membrane, vacuole; EXPRESSED IN: guard cell, cultured cell; BEST Arabidopsis thaliana protein match is: proton pump interactor 1 (TAIR:AT4G27500.1); Has 30201 Blast hits to 17322 proteins in 780 species: Archae - 12; Bacteria - 1396; Metazoa - 17338; Fungi - 3422; Plants - 5037; Viruses - 0; Othe…	Glyma.20G006500.2.p		Solyc05g008780.2.1	Proton pump interactor 1 (AHRD V1 *--- D5L6G0_SOLTU)
XLOC_000018	XLOC_000018	contig10020:14-1296	OK	2.91736	4.00011	0.455374	0.455376	0.248877	0.73265	0.996087	no
XLOC_000019	XLOC_000019	contig10022:11-954	OK	7.27163	0.564849	-3.68634	-3.68634	-1.74074	0.2514	0.945578	no	AT3G22790.1	Kinase interacting (KIP1-like) family protein | chr3:8052446-8057888 REVERSE LENGTH=1728	Glyma.10G245400.2.p	Kinase interacting (KIP1-like) family protein	Solyc09g082510.2.1	Kinase interacting family protein (AHRD V1 **-- D7KCB2_ARALY); contains Interpro domain(s) IPR011684 KIP1-like
XLOC_000020	XLOC_000020	contig10023:1-889	OK	12.6627	0.701965	-4.17304	-4.17304	-1.95052	0.1969	0.945578	no	AT2G26640.1	KCS11 | 3-ketoacyl-CoA synthase 11 | chr2:11330094-11331623 FORWARD LENGTH=509	Glyma.10G179400.1.p	3-ketoacyl-CoA synthase 11	Solyc09g083050.2.1	Fatty acid elongase 3-ketoacyl-CoA synthase (AHRD V1 **** Q6DUV5_BRANA); contains Interpro domain(s) IPR012392 Very-long-chain 3-ketoacyl-CoA synthase
XLOC_000021	XLOC_000021	contig10027:1-1308	OK	16.0027	1.75443	-3.18925	-3.18924	-1.59834	0.1197	0.945578	no	AT2G39080.1	NAD(P)-binding Rossmann-fold superfamily protein | chr2:16309981-16312475 REVERSE LENGTH=351	Glyma.05G133900.1.p	NAD(P)-binding Rossmann-fold superfamily protein	Solyc06g054530.2.1	MRNA complete cds clone RAFL24-13-K22 (AHRD V1 ***- Q67YQ9_ARATH)
XLOC_000022	XLOC_000022	contig10031:2-652	OK	2.69381	2.94732	0.129754	0.129756	0.0657948	0.91995	0.996087	no
XLOC_000023	XLOC_000023	contig10034:1-202	OK	20.8645	11.0907	-0.911695	-0.9117	-0.438422	0.5545	0.996087	no
XLOC_000024	XLOC_000024	contig10036:1-361	OK	23.7912	27.333	0.200215	0.200216	0.108	0.8775	0.996087	no	AT5G16715.1	EMB2247 | ATP binding;valine-tRNA ligases;aminoacyl-tRNA ligases;nucleotide binding;ATP binding;aminoacyl-tRNA ligases | chr5:5485353-5493229 FORWARD LENGTH=974	Glyma.10G239500.3.p	valyl-tRNA synthetase / valine--tRNA ligase (VALRS)	Solyc09g007540.2.1	Valyl-tRNA synthetase (AHRD V1 **** Q7G2B1_ORYSJ); contains Interpro domain(s) IPR002303 Valyl-tRNA synthetase, class Ia
XLOC_000025	XLOC_000025	contig10037:1-2061	OK	17.0134	8.25462	-1.0434	-1.0434	-0.544228	0.3965	0.945578	no	AT1G20110.1	RING/FYVE/PHD zinc finger superfamily protein | chr1:6971554-6974578 FORWARD LENGTH=601	Glyma.06G023000.1.p	RING/FYVE/PHD zinc finger superfamily protein	Solyc04g081750.2.1	FYVE, RhoGEF and PH domain-containing protein 6 (AHRD V1 *--- FGD6_HUMAN); contains Interpro domain(s) IPR000306 Zinc finger, FYVE-type
XLOC_000026	XLOC_000026	contig10039:1-1008	OK	7.37612	0.0931399	-6.30732	-6.30732	-2.22484	0.39545	0.945578	no	AT5G23400.1	Leucine-rich repeat (LRR) family protein | chr5:7880603-7882372 FORWARD LENGTH=589	Glyma.10G288400.1.p	Leucine-rich repeat (LRR) family protein	Solyc04g008830.1.1	LRR receptor-like serine/threonine-protein kinase, RLP
XLOC_000027	XLOC_000027	contig10040:1-208	OK	29.7508	30.8856	0.0540067	0.0540059	0.0279188	0.96935	0.996087	no
XLOC_000028	XLOC_000028	contig10042:1-165	OK	45.3619	47.1562	0.0559656	0.0559664	0.0268415	0.9622	0.996087	no
XLOC_000029	XLOC_000029	contig10043:1-1088	OK	33.5604	10.5238	-1.67311	-1.6731	-0.874669	0.1786	0.945578	no	AT3G44620.1	protein tyrosine phosphatases;protein tyrosine phosphatases | chr3:16193858-16195422 FORWARD LENGTH=239	Glyma.12G086800.2.p	protein tyrosine phosphatases;protein tyrosine phosphatases	Solyc11g067060.1.1	Low molecular weight protein-tyrosine-phosphatase slr0328 (AHRD V1 ***- B6TIW5_MAIZE); contains Interpro domain(s) IPR000106 Protein-tyrosine phosphatase/arsenate reductase
XLOC_000030	XLOC_000030	contig10045:1-1139	OK	2.36923	2.46334	0.056194	0.0561975	0.0306996	0.96485	0.996087	no
XLOC_000031	XLOC_000031	contig10048:1-570	OK	18.2495	0.309224	-5.88306	-5.88306	-2.39859	0.30905	0.945578	no	AT5G58960.3	GIL1 | Plant protein of unknown function (DUF641) | chr5:23806906-23808360 FORWARD LENGTH=484	Glyma.18G067600.1.p	Plant protein of unknown function (DUF641)	Solyc02g083110.1.1	UNE1-like protein (AHRD V1 ***- B2ZAS0_9ROSI); contains Interpro domain(s) IPR006943 Protein of unknown function DUF641, plant
XLOC_000032	XLOC_000032	contig1005:1-352	OK	6.38784	1.04867	-2.60677	-2.60677	-1.16377	0.2836	0.945578	no	AT5G13000.2	ATGSL12, gsl12 | glucan synthase-like 12 | chr5:4110445-4121202 REVERSE LENGTH=1914	Glyma.15G268800.5.p	glucan synthase-like 3	Solyc01g006370.2.1	Glucan synthase like 3 (AHRD V1 ***- D8R8I5_SELML); contains Interpro domain(s) IPR003440 Glycosyl transferase, family 48
XLOC_000033	XLOC_000033	contig10051:1-1110	OK	13.153	4.08456	-1.68714	-1.68714	-0.861563	0.2436	0.945578	no	AT2G45250.1	Integral membrane protein hemolysin-III homolog | chr2:18661464-18662550 FORWARD LENGTH=204	Glyma.06G000500.3.p		Solyc01g112180.2.1	Unknown Protein (AHRD V1)
XLOC_000034	XLOC_000034	contig10052:1-263	OK	12.218	0.509786	-4.58297	-4.58297	-2.74501	0.44345	0.949739	no	AT5G57700.4	BNR/Asp-box repeat family protein | chr5:23375170-23376943 FORWARD LENGTH=348	Glyma.13G092900.1.p	BNR/Asp-box repeat family protein	Solyc12g014440.1.1	BNR/Asp-box repeat protein (AHRD V1 ***- D4WAX9_BACOV); contains Interpro domain(s) IPR011040 Neuraminidase
XLOC_000035	XLOC_000035	contig10053:29-1927	OK	7.72382	2.31248	-1.73987	-1.73987	-0.878541	0.20515	0.945578	no	AT1G18260.1	HCP-like superfamily protein | chr1:6279047-6282008 REVERSE LENGTH=678	Glyma.08G054900.1.p	HCP-like superfamily protein	Solyc03g118670.2.1	Protein sel-1 homolog 2 (AHRD V1 **-- SE1L2_HUMAN); contains Interpro domain(s) IPR011990 Tetratricopeptide-like helical
XLOC_000036	XLOC_000036	contig10054:1-770	OK	40.4457	12.0364	-1.74859	-1.74858	-0.913527	0.1546	0.945578	no	AT4G24210.1	SLY1 | F-box family protein | chr4:12563658-12564113 FORWARD LENGTH=151	Glyma.06G043400.1.p	F-box family protein	Solyc04g078390.1.1	F-box protein (AHRD V1 *-*- A3RJX0_GOSHI); contains Interpro domain(s) IPR001810 Cyclin-like F-box
XLOC_000037	XLOC_000037	contig10055:1-711	OK	9.86697	3.20116	-1.62401	-1.62401	-0.813153	0.3088	0.945578	no	AT1G26740.1	Ribosomal L32p protein family | chr1:9245280-9246555 REVERSE LENGTH=134	Glyma.08G073000.1.p	Ribosomal L32p protein family	Solyc04g005590.2.1	Ribosomal protein L32 (AHRD V1 ***- B6EV28_POPAL); contains Interpro domain(s) IPR002677 Ribosomal protein L32p
XLOC_000038	XLOC_000038	contig10057:21-583	OK	11.8303	2.30199	-2.36153	-2.36153	-1.13867	0.28225	0.945578	no	AT5G39760.1	AtHB23, HB23, ZHD10 | homeobox protein 23 | chr5:15911543-15912547 FORWARD LENGTH=334	Glyma.18G259300.1.p	homeobox protein 30	Solyc05g007580.1.1	Zinc finger-homeodomain protein 1 (Fragment) (AHRD V1 **-- B0LK19_CUCSA); contains Interpro domain(s) IPR006456 ZF-HD homeobox protein Cys/His-rich dimerisation region
XLOC_000039	XLOC_000039	contig10058:1-1135	OK	1.54976	2.26783	0.54927	0.549268	0.288944	0.6672	0.996087	no
XLOC_000040	XLOC_000040	contig1006:1-433	OK	5.22579	1.33235	-1.97167	-1.97168	-0.931707	0.2078	0.945578	no	AT2G31960.2	GSL03 | glucan synthase-like 3 | chr2:13589545-13600066 FORWARD LENGTH=1950	Glyma.15G268800.5.p	glucan synthase-like 3	Solyc01g073750.2.1	Glucan synthase like 3 (AHRD V1 ***- D8R8I5_SELML); contains Interpro domain(s) IPR003440 Glycosyl transferase, family 48
XLOC_000041	XLOC_000041	contig10061:1-150	OK	129.727	58.9243	-1.13855	-1.13854	-0.611617	0.46815	0.959408	no
XLOC_000042	XLOC_000042	contig10062:1-638	OK	21.2005	3.55318	-2.57692	-2.57692	-1.29072	0.23445	0.945578	no	AT3G09820.2	ADK1 | adenosine kinase 1 | chr3:3012645-3014624 FORWARD LENGTH=302	Glyma.03G181900.3.p	adenosine kinase 2	Solyc09g007940.2.1	Adenosine kinase (AHRD V1 **** D2D2Z6_GOSHI); contains Interpro domain(s) IPR001805 Adenosine kinase
XLOC_000043	XLOC_000043	contig10065:1-1184	OK	22.408	7.81378	-1.51992	-1.51992	-0.809707	0.21695	0.945578	no	AT1G76980.2	FUNCTIONS IN: molecular_function unknown; INVOLVED IN: biological_process unknown; LOCATED IN: cellular_component unknown; BEST Arabidopsis thaliana protein match is: embryo defective 2170 (TAIR:AT1G21390.1); Has 61 Blast hits to 61 proteins in 18 species: Archae - 0; Bacteria - 8; Metazoa - 8; Fungi - 2; Plants - 40; Viruses - 3; Other Eukaryotes - 0 (source: NCBI BLink). | chr1:28926086-2892724…	Glyma.14G158800.1.p		Solyc06g059860.2.1	Unknown Protein (AHRD V1)
XLOC_000044	XLOC_000044	contig10067:1-485	OK	21.0203	26.7642	0.34852	0.348521	0.186748	0.7795	0.996087	no
XLOC_000045	XLOC_000045	contig10069:7-504	OK	4.10858	2.23319	-0.879536	-0.879534	-0.447872	0.5522	0.996087	no
XLOC_000046	XLOC_000046	contig1007:2-472	OK	6.91291	0.506112	-3.77176	-3.77176	-1.53616	0.32015	0.945578	no	AT3G13330.1	PA200 | proteasome activating protein 200 | chr3:4319804-4330061 REVERSE LENGTH=1816	Glyma.18G071500.1.p	proteasome activating protein 200	Solyc07g066030.2.1	Proteasome activator subunit 4-like (AHRD V1 **-- Q5Z876_ORYSJ); contains Interpro domain(s) IPR016024 Armadillo-type fold
XLOC_000047	XLOC_000047	contig10072:1-696	OK	10.734	1.15365	-3.21791	-3.21791	-1.57016	0.1689	0.945578	no	AT5G63440.2	Protein of unknown function (DUF167) | chr5:25406360-25408195 FORWARD LENGTH=232	Glyma.20G249100.1.p	Protein of unknown function (DUF167)	Solyc03g111330.2.1	UPF0235 protein yggU (AHRD V1 *-*- B5P4D4_SALET); contains Interpro domain(s) IPR003746 Protein of unknown function DUF167
XLOC_000048	XLOC_000048	contig10073:1-959	OK	5.20277	4.94472	-0.0733903	-0.0733911	-0.0396793	0.9531	0.996087	no					Solyc00g025540.1.1	Transcriptional regulator LysR family (AHRD V1 ***- A7IJH0_XANP2); contains Interpro domain(s) IPR005119 LysR, substrate-binding
XLOC_000049	XLOC_000049	contig10074:1-409	OK	4.69621	2.6037	-0.850934	-0.850934	-0.411376	0.4642	0.957292	no	AT4G25770.1	alpha/beta-Hydrolases superfamily protein | chr4:13117821-13119982 REVERSE LENGTH=418	Glyma.06G218100.4.p	alpha/beta-Hydrolases superfamily protein	Solyc07g006690.2.1	Potential lipid particle serine esterase (AHRD V1 *--- Q59KL3_CANAL); contains Interpro domain(s) IPR007751 Protein of unknown function DUF676, hydrolase-like
XLOC_000050	XLOC_000050	contig10076:1-1812	OK	21.4573	21.6195	0.0108663	0.0108646	0.00575646	0.99345	0.996464	no	AT5G61510.1	GroES-like zinc-binding alcohol dehydrogenase family protein | chr5:24737084-24738975 REVERSE LENGTH=406	Glyma.12G241100.1.p	GroES-like zinc-binding alcohol dehydrogenase family protein	Solyc06g034120.2.1	Alcohol dehydrogenase zinc-binding domain protein (AHRD V1 ***- A6X535_OCHA4); contains Interpro domain(s) IPR002085 Alcohol dehydrogenase superfamily, zinc-containing
XLOC_000051	XLOC_000051	contig10078:1-544	OK	7.69412	0.473656	-4.02185	-4.02184	-2.03121	0.3	0.945578	no	AT1G65900.1	unknown protein; FUNCTIONS IN: molecular_function unknown; INVOLVED IN: biological_process unknown; LOCATED IN: endomembrane system; EXPRESSED IN: 21 plant structures; EXPRESSED DURING: 13 growth stages; Has 306 Blast hits to 306 proteins in 119 species: Archae - 19; Bacteria - 238; Metazoa - 0; Fungi - 0; Plants - 34; Viruses - 0; Other Eukaryotes - 15 (source: NCBI BLink). | chr1:24516023-24518…	Glyma.11G212500.2.p		Solyc02g081270.2.1	NAC domain protein IPR003441 (AHRD V1 ***- B9MWW7_POPTR); contains Interpro domain(s) IPR003441 No apical meristem (NAM) protein
XLOC_000052	XLOC_000052	contig1008:2-1284	OK	6.62292	2.70563	-1.2915	-1.2915	-0.658827	0.3324	0.945578	no	AT1G08410.1	P-loop containing nucleoside triphosphate hydrolases superfamily protein | chr1:2646307-2649106 FORWARD LENGTH=589	Glyma.12G095400.1.p	P-loop containing nucleoside triphosphate hydrolases superfamily protein	Solyc11g071910.1.1	GTP-binding family protein (AHRD V1 **** D7KI21_ARALY); contains Interpro domain(s) IPR006073 GTP1/OBG
XLOC_000053	XLOC_000053	contig10081:1-879	OK	19.1049	4.99695	-1.93482	-1.93482	-1.01692	0.1501	0.945578	no	AT1G26665.1	Mediator complex, subunit Med10 | chr1:9214510-9215426 FORWARD LENGTH=189	Glyma.08G296500.1.p	Mediator complex, subunit Med10	Solyc08g065160.2.1	Mediator of RNA polymerase II transcription subunit 10 (AHRD V1 *-*- C1BXR0_ESOLU); contains Interpro domain(s) IPR019145 Mediator complex, subunit Med10
XLOC_000054	XLOC_000054	contig10082:1-202	OK	22.4175	30.2769	0.433589	0.433592	0.186373	0.44475	0.949739	no
XLOC_000055	XLOC_000055	contig10083:26-459	OK	6.61478	0.580207	-3.51105	-3.51105	-1.5643	0.33635	0.945578	no	AT5G64030.1	S-adenosyl-L-methionine-dependent methyltransferases superfamily protein | chr5:25624965-25628257 FORWARD LENGTH=829	Glyma.05G193200.3.p	S-adenosyl-L-methionine-dependent methyltransferases superfamily protein	Solyc05g056580.2.1	Dehydration-responsive family protein (AHRD V1 **-- D7LF23_ARALY); contains Interpro domain(s) IPR004159 Protein of unknown function DUF248, methyltransferase putative
XLOC_000056	XLOC_000056	contig10084:1-1067	OK	11.6973	8.60237	-0.443364	-0.443369	-0.226507	0.44185	0.949739	no	AT1G68650.1	Uncharacterized protein family (UPF0016) | chr1:25775825-25777683 FORWARD LENGTH=228	Glyma.20G113400.2.p	Uncharacterized protein family (UPF0016)	Solyc05g009690.2.1	Predicted membrane protein (Fragment) (AHRD V1 **-- B9HJ03_POPTR); contains Interpro domain(s) IPR001727 Uncharacterised protein family UPF0016
XLOC_000057	XLOC_000057	contig10087:1-196	OK	54.7209	74.0212	0.435847	0.435847	0.222167	0.74015	0.996087	no
XLOC_000058	XLOC_000058	contig10088:1-1110	OK	19.4446	8.33354	-1.22237	-1.22237	-0.64876	0.31535	0.945578	no	AT2G37990.1	ribosome biogenesis regulatory protein (RRS1) family protein | chr2:15900713-15903028 FORWARD LENGTH=318	Glyma.13G167900.1.p	ribosome biogenesis regulatory protein (RRS1) family protein	Solyc12g006550.1.1	Ribosome biogenesis regulatory protein homolog (AHRD V1 ***- B5XEG4_SALSA); contains Interpro domain(s) IPR007023 Ribosomal biogenesis regulatory protein
XLOC_000059	XLOC_000059	contig10089:1-517	OK	18.2176	21.3091	0.226136	0.226137	0.125929	0.8561	0.996087	no
XLOC_000060	XLOC_000060	contig1009:1-876	OK	10.2303	0.210274	-5.60443	-5.60443	-2.35874	0.3395	0.945578	no	AT2G37080.1	RIP3 | ROP interactive partner 3 | chr2:15581565-15584057 REVERSE LENGTH=583	Glyma.12G072200.8.p	ROP interactive partner 5	Solyc11g072490.1.1	Interactor of constitutive active ROPs 3 (AHRD V1 ***- ICR3_ARATH)
XLOC_000061	XLOC_000061	contig10090:1-735	OK	10.4847	3.56286	-1.55718	-1.55718	-0.780249	0.27865	0.945578	no	AT1G33520.1	MOS2 | D111/G-patch domain-containing protein | chr1:12157488-12158876 REVERSE LENGTH=462	Glyma.20G002200.1.p	D111/G-patch domain-containing protein	Solyc08g074570.1.1	G patch domain and KOW motifs-containing protein (AHRD V1 *--- GPKOW_XENLA); contains Interpro domain(s) IPR005824 KOW
XLOC_000062	XLOC_000062	contig10091:1-525	OK	14.3962	3.00128	-2.26204	-2.26204	-1.13792	0.2663	0.945578	no	AT5G46180.1	DELTA-OAT | ornithine-delta-aminotransferase | chr5:18718766-18721271 REVERSE LENGTH=475	Glyma.05G141900.3.p	ornithine-delta-aminotransferase	Solyc08g048450.2.1	Ornithine-oxo-acid transaminase (AHRD V1 **** A8CF49_BRACM); contains Interpro domain(s) IPR010164 Ornithine aminotransferase
XLOC_000063	XLOC_000063	contig10092:1-957	OK	53.8596	10.3464	-2.38007	-2.38007	-1.27109	0.0678	0.945578	no	AT1G16920.1	RAB11, ATRABA1B, RABA1b | RAB GTPase homolog A1B | chr1:5787489-5789147 REVERSE LENGTH=216	Glyma.12G230600.1.p	RAB GTPase homolog A1B	Solyc02g072180.2.1	Ras-related protein Rab-25 (AHRD V1 ***- RAB25_BOVIN); contains Interpro domain(s) IPR015595 Rab11-related
XLOC_000064	XLOC_000064	contig10093:1-985	OK	14.025	5.34587	-1.3915	-1.3915	-0.697187	0.30425	0.945578	no	AT5G52420.1	unknown protein; FUNCTIONS IN: molecular_function unknown; INVOLVED IN: biological_process unknown; LOCATED IN: endoplasmic reticulum; EXPRESSED IN: 24 plant structures; EXPRESSED DURING: 13 growth stages; BEST Arabidopsis thaliana protein match is: unknown protein (TAIR:AT5G23920.1); Has 30201 Blast hits to 17322 proteins in 780 species: Archae - 12; Bacteria - 1396; Metazoa - 17338; Fungi - 342…	Glyma.10G233300.1.p		Solyc03g025430.1.1	Genomic DNA chromosome 5 TAC clone K24M7 (AHRD V1 **-- Q9FHB8_ARATH)
XLOC_000065	XLOC_000065	contig10094:1-1181	OK	17.7796	6.64344	-1.42022	-1.42022	-0.745962	0.2484	0.945578	no	AT4G04210.1	PUX4 | plant UBX domain containing protein 4 | chr4:2030391-2031670 FORWARD LENGTH=303	Glyma.15G112000.1.p	plant UBX domain containing protein 4	Solyc02g081140.2.1	UBX domain-containing protein (AHRD V1 **-- D3B4P8_POLPA); contains Interpro domain(s) IPR012989 SEP
XLOC_000066	XLOC_000066	contig10097:1-365	OK	15.6908	18.9206	0.270039	0.270039	0.146429	0.8454	0.996087	no
XLOC_000067	XLOC_000067	contig10098:1-969	OK	56.6605	10.5395	-2.42654	-2.42654	-1.30193	0.0529	0.945578	no	AT3G16250.1	NDF4 | NDH-dependent cyclic electron flow 1 | chr3:5507091-5508320 REVERSE LENGTH=204	Glyma.15G018000.1.p	NDH-dependent cyclic electron flow 1	Solyc08g083360.2.1	Ferredoxin (AHRD V1 *-*- D8FXV1_9CYAN); contains Interpro domain(s) IPR001041 Ferredoxin
XLOC_000068	XLOC_000068	contig10099:1-222	OK	24.8666	23.9434	-0.0545762	-0.0545812	-0.0262043	0.9673	0.996087	no
XLOC_000069	XLOC_000069	contig101:1-775	OK	20.666	26.0255	0.33267	0.332667	0.184493	0.79985	0.996087	no
XLOC_000070	XLOC_000070	contig10100:30-188	OK	25.7427	35.6295	0.468911	0.468909	0.289662	0.5539	0.996087	no
XLOC_000071	XLOC_000071	contig10101:1-388	OK	24.3747	24.5299	0.009158	0.00915689	0.00492137	0.99465	0.996806	no
XLOC_000072	XLOC_000072	contig10102:1-561	OK	12.0169	0.566076	-4.40793	-4.40793	-2.1559	0.2974	0.945578	no			Glyma.01G190900.1.p	arabinogalactan protein 18
XLOC_000073	XLOC_000073	contig10103:2-520	OK	4.71818	0.536101	-3.13765	-3.13765	-1.38522	0.2797	0.945578	no	AT1G48480.1	RKL1 | receptor-like kinase 1 | chr1:17918475-17920743 FORWARD LENGTH=655	Glyma.07G103500.1.p	receptor-like kinase 1	Solyc11g011020.1.1	Receptor like kinase, RLK
XLOC_000074	XLOC_000074	contig10105:1-596	OK	15.3431	16.1326	0.0723915	0.072389	0.0394067	0.9564	0.996087	no
XLOC_000075	XLOC_000075	contig10106:1-547	OK	9.49795	0.282166	-5.073	-5.073	-2.15712	0.35815	0.945578	no	AT5G42240.1	scpl42 | serine carboxypeptidase-like 42 | chr5:16888717-16890931 FORWARD LENGTH=473	Glyma.14G122200.3.p	serine carboxypeptidase-like 42	Solyc04g064760.2.1	Serine carboxypeptidase F13S12.6 (AHRD V1 **** B6U5K7_MAIZE); contains Interpro domain(s) IPR001563 Peptidase S10, serine carboxypeptidase
XLOC_000076	XLOC_000076	contig10107:2-424	OK	20.4165	2.03732	-3.32499	-3.32499	-1.55765	0.256	0.945578	no			Glyma.08G113000.1.p	P-loop containing nucleoside triphosphate hydrolases superfamily protein
XLOC_000077	XLOC_000077	contig10108:1-2216	OK	15.9913	0.134056	-6.89831	-6.89831	-3.23036	0.0576	0.945578	no	AT3G18670.1	Ankyrin repeat family protein | chr3:6424135-6426471 REVERSE LENGTH=598	Glyma.09G208700.1.p	Ankyrin repeat family protein	Solyc02g068670.1.1	Ankyrin repeat-containing protein At3g12360 (AHRD V1 **-- Y3236_ARATH); contains Interpro domain(s) IPR002110 Ankyrin
XLOC_000078	XLOC_000078	contig10110:19-742	OK	3.71653	2.16951	-0.77659	-0.776587	-0.371722	0.5055	0.984912	no	AT5G23520.1	smr (Small MutS Related) domain-containing protein | chr5:7929591-7931296 REVERSE LENGTH=435	Glyma.09G244700.2.p	smr (Small MutS Related) domain-containing protein	Solyc05g056320.2.1	CCCH zinc finger and SMR domain-containing protein (AHRD V1 *--- C1G3N1_PARBD); contains Interpro domain(s) IPR002625 Smr protein/MutS2 C-terminal
XLOC_000079	XLOC_000079	contig10112:5-1138	OK	7.30445	0.638692	-3.51558	-3.51558	-1.6513	0.21775	0.945578	no	AT2G29990.1	NDA2 | alternative NAD(P)H dehydrogenase 2 | chr2:12793562-12795913 REVERSE LENGTH=508	Glyma.14G194600.1.p	alternative NAD(P)H dehydrogenase 1	Solyc06g007160.2.1	NADH dehydrogenase (AHRD V1 **** Q38A31_9TRYP); contains Interpro domain(s) IPR013027 FAD-dependent pyridine nucleotide-disulphide oxidoreductase
XLOC_000080	XLOC_000080	contig10113:43-417	OK	4.93485	2.08957	-1.2398	-1.2398	-0.597141	0.2798	0.945578	no	AT3G18860.1	transducin family protein / WD-40 repeat family protein | chr3:6501774-6508352 FORWARD LENGTH=760	Glyma.12G045800.1.p	transducin family protein / WD-40 repeat family protein	Solyc01g109350.2.1	WD-40 repeat-containing protein (AHRD V1 **-- D2VK35_NAEGR); contains Interpro domain(s) IPR013535 PUL
XLOC_000081	XLOC_000081	contig10114:1-364	OK	7.9931	0.847764	-3.23702	-3.23702	-1.78884	0.28515	0.945578	no	AT2G35110.2	GRL, NAP1, NAPP | transcription activators | chr2:14795970-14803525 REVERSE LENGTH=1396	Glyma.20G019300.1.p	transcription activators	Solyc02g068720.2.1	Nck-associated protein 1 (AHRD V1 **-- B7ZGK5_LOTJA); contains Interpro domain(s) IPR019137 Nck-associated protein 1
XLOC_000082	XLOC_000082	contig10115:1-911	OK	7.64327	4.18994	-0.86726	-0.86726	-0.425701	0.5033	0.982969	no	AT4G16650.1	O-fucosyltransferase family protein | chr4:9372727-9375910 FORWARD LENGTH=549	Glyma.17G142600.2.p	O-fucosyltransferase family protein	Solyc08g078540.2.1	Os03g0169000 protein (Fragment) (AHRD V1 ***- Q0DUS7_ORYSJ); contains Interpro domain(s) IPR004348 Protein of unknown function DUF246, plant
XLOC_000083	XLOC_000083	contig10116:1-525	OK	6.11991	2.52646	-1.27639	-1.27639	-0.637635	0.2579	0.945578	no	AT3G48360.1	BT2, ATBT2 | BTB and TAZ domain protein 2 | chr3:17908482-17910471 REVERSE LENGTH=364	Glyma.17G126400.1.p	BTB and TAZ domain protein 2	Solyc06g071820.2.1	Speckle-type poz protein (AHRD V1 *--- Q179U2_AEDAE); contains Interpro domain(s) IPR000197 Zinc finger, TAZ-type
XLOC_000084	XLOC_000084	contig10117:20-660	OK	2.03117	1.19651	-0.763483	-0.763479	-0.379387	0.61705	0.996087	no
XLOC_000085	XLOC_000085	contig10118:1-1540	OK	9.62895	1.93218	-2.31715	-2.31715	-1.17397	0.2245	0.945578	no	AT3G02350.1	GAUT9 | galacturonosyltransferase 9 | chr3:479248-481178 FORWARD LENGTH=561	Glyma.13G050600.1.p	galacturonosyltransferase 9	Solyc02g089440.2.1	Glycosyltransferase (AHRD V1 **-- B9NC17_POPTR); contains Interpro domain(s) IPR002495 Glycosyl transferase, family 8
XLOC_000086	XLOC_000086	contig10119:3-336	OK	6.58535	0.572677	-3.52347	-3.52347	-1.80462	0.2059	0.945578	no	AT2G01340.1	At17.1 | Encodes a protein whose expression is responsive to nematode infection. | chr2:164014-165068 FORWARD LENGTH=215	Glyma.07G216400.1.p		Solyc05g008210.2.1	Unknown Protein (AHRD V1)
XLOC_000087	XLOC_000087	contig10120:1-217	OK	34.925	29.2914	-0.253786	-0.253783	-0.122524	0.841	0.996087	no	AT3G25660.1	Amidase family protein | chr3:9339640-9342044 REVERSE LENGTH=537	Glyma.08G311400.1.p	Amidase family protein	Solyc10g007840.2.1	Glutamyl-tRNA(Gln) amidotransferase subunit A (AHRD V1 ***- A8YF31_MICAE); contains Interpro domain(s) IPR004412 Glutamyl-tRNA(Gln) amidotransferase A subunit
XLOC_000088	XLOC_000088	contig10121:36-462	OK	9.41446	1.01644	-3.21135	-3.21135	-1.62988	0.2773	0.945578	no	AT5G53150.1	DNAJ heat shock N-terminal domain-containing protein | chr5:21554935-21557202 FORWARD LENGTH=726	Glyma.04G237600.1.p	DNAJ heat shock N-terminal domain-containing protein	Solyc03g019640.1.1	Chaperone protein dnaJ 49 (AHRD V1 *-*- B6JZX2_SCHJY); contains Interpro domain(s) IPR003095 Heat shock protein DnaJ
XLOC_000089	XLOC_000089	contig10122:1-994	OK	58.3658	19.0516	-1.61521	-1.61521	-0.842101	0.2108	0.945578	no	AT1G73030.1	VPS46.2, CHMP1A | SNF7 family protein | chr1:27473938-27474848 FORWARD LENGTH=203	Glyma.13G352200.1.p	vacuolar protein sorting 46.1	Solyc03g121360.1.1	Charged multivesicular body protein 1b (AHRD V1 ***- B6T9W6_MAIZE); contains Interpro domain(s) IPR005024 Snf7
XLOC_000090	XLOC_000090	contig10125:1-1440	OK	21.0969	5.1576	-2.03226	-2.03226	-1.07428	0.0964	0.945578	no	AT5G08030.1	PLC-like phosphodiesterases superfamily protein | chr5:2575152-2576770 REVERSE LENGTH=372	Glyma.05G020500.1.p	PLC-like phosphodiesterases superfamily protein	Solyc06g069470.2.1	Glycerophosphoryl diester phosphodiesterase family protein expressed (AHRD V1 ***- Q6AUZ6_ORYSJ); contains Interpro domain(s) IPR004129 Glycerophosphoryl diester phosphodiesterase
XLOC_000091	XLOC_000091	contig10126:1-928	OK	18.5603	22.4346	0.273505	0.273505	0.148734	0.83925	0.996087	no
XLOC_000092	XLOC_000092	contig10127:1-1165	OK	17.2044	26.8653	0.642961	0.642966	0.3199	0.43485	0.949739	no	AT4G27700.1	Rhodanese/Cell cycle control phosphatase superfamily protein | chr4:13826541-13827673 REVERSE LENGTH=224	Glyma.04G232400.1.p	Rhodanese/Cell cycle control phosphatase superfamily protein	Solyc06g053140.2.1	Senescence-associated protein DIN1 (AHRD V1 *--- B6U016_MAIZE); contains Interpro domain(s) IPR001763 Rhodanese-like
XLOC_000093	XLOC_000093	contig10129:1-826	OK	7.72337	1.71473	-2.17125	-2.17125	-1.06838	0.1873	0.945578	no	ATMG00560.1	RPL2 | Nucleic acid-binding, OB-fold-like protein | chrM:154744-157345 FORWARD LENGTH=349	Glyma.08G365200.1.p	Nucleic acid-binding, OB-fold-like protein	Solyc01g007630.2.1	50S ribosomal protein L2 chloroplastic (AHRD V1 ***- A6YA71_9MAGN); contains Interpro domain(s) IPR005880 Ribosomal protein L2, bacterial-type
XLOC_000094	XLOC_000094	contig10130:1-293	OK	7.40018	6.49571	-0.188072	-0.188073	-0.0931236	0.90195	0.996087	no
XLOC_000095	XLOC_000095	contig10131:1-566	OK	9.06514	2.12781	-2.09096	-2.09096	-1.11829	0.3337	0.945578	no	AT3G03790.3	ankyrin repeat family protein / regulator of chromosome condensation (RCC1) family protein | chr3:963195-968011 FORWARD LENGTH=1099	Glyma.16G038900.2.p	ankyrin repeat family protein / regulator of chromosome condensation (RCC1) family protein	Solyc01g056570.2.1	Regulator of chromosome condensation (RCC1)-like protein (AHRD V1 *--- D0NM06_PHYIN); contains Interpro domain(s) IPR009091 Regulator of chromosome condensation/beta-lactamase-inhibitor protein II
XLOC_000096	XLOC_000096	contig10132:25-228	OK	8.98911	5.63816	-0.672953	-0.672954	-0.402552	0.502	0.982387	no	AT1G22940.1	TH1, TH-1, THIE | thiamin biosynthesis protein, putative | chr1:8122384-8124908 FORWARD LENGTH=522	Glyma.12G169900.1.p	thiamin biosynthesis protein, putative	Solyc01g103950.2.1	Thiamine-phosphate pyrophosphorylase/thiamine-phosphate pyrophosphorylase (AHRD V1 **-- A9NB66_COXBR); contains Interpro domain(s) IPR004399 Phosphomethylpyrimidine kinase type-2
XLOC_000097	XLOC_000097	contig10133:1-411	OK	14.0198	0.863916	-4.02043	-4.02043	-1.7664	0.2047	0.945578	no	AT1G33055.1	unknown protein; FUNCTIONS IN: molecular_function unknown; INVOLVED IN: anaerobic respiration; LOCATED IN: endomembrane system; EXPRESSED IN: 13 plant structures; EXPRESSED DURING: 6 growth stages; Has 20 Blast hits to 20 proteins in 8 species: Archae - 0; Bacteria - 0; Metazoa - 0; Fungi - 0; Plants - 20; Viruses - 0; Other Eukaryotes - 0 (source: NCBI BLink). | chr1:11972336-11972536 REVERSE LE…	Glyma.15G084900.1.p
XLOC_000098	XLOC_000098	contig10135:1-1089	OK	11.0698	1.8222	-2.60287	-2.60288	-1.28517	0.2452	0.945578	no	AT1G21600.2	PTAC6 | plastid transcriptionally active 6 | chr1:7571514-7573782 REVERSE LENGTH=328	Glyma.06G117500.1.p	plastid transcriptionally active 6	Solyc04g057870.2.1	Os11g0110100 protein (Fragment) (AHRD V1 ***- Q0IV61_ORYSJ)
XLOC_000099	XLOC_000099	contig10136:1-865	OK	28.4545	3.65349	-2.96131	-2.96131	-1.55049	0.0307	0.945578	no	AT5G60800.1	Heavy metal transport/detoxification superfamily protein | chr5:24461116-24462464 REVERSE LENGTH=283	Glyma.11G194600.1.p	Heavy metal transport/detoxification superfamily protein	Solyc11g069070.1.1	Metal ion binding protein (AHRD V1 *-*- B6U064_MAIZE); contains Interpro domain(s) IPR006121 Heavy metal transport/detoxification protein
XLOC_000100	XLOC_000100	contig10138:1-1938	OK	11.579	1.91195	-2.5984	-2.59839	-1.30113	0.1029	0.945578	no	AT3G61050.2	NTMC2TYPE4, NTMC2T4 | Calcium-dependent lipid-binding (CaLB domain) family protein | chr3:22597485-22600932 FORWARD LENGTH=510	Glyma.03G020800.1.p	Calcium-dependent lipid-binding (CaLB domain) family protein	Solyc10g017590.2.1	Syt1 synaptotagmin Ca2+-dependent lipid-binding protein putati (IC) (AHRD V1 *--* Q01EW7_OSTTA); contains Interpro domain(s) IPR018029 C2 membrane targeting protein
XLOC_000101	XLOC_000101	contig10139:1-183	OK	26.3918	27.5436	0.0616276	0.0616274	0.0308714	0.96315	0.996087	no
XLOC_000102	XLOC_000102	contig10140:1-865	OK	13.2309	5.38277	-1.29749	-1.29749	-0.654249	0.3053	0.945578	no	AT4G09830.1	Uncharacterised conserved protein UCP009193 | chr4:6188866-6190591 FORWARD LENGTH=191	Glyma.10G221800.1.p	Uncharacterised conserved protein UCP009193	Solyc04g071980.2.1	Holocarboxylase synthetase (Fragment) (AHRD V1 ***- Q7X9L1_WHEAT); contains Interpro domain(s) IPR016549 Uncharacterised conserved protein UCP009193
XLOC_000103	XLOC_000103	contig10141:1-1684	OK	8.75334	3.16665	-1.46687	-1.46688	-0.747923	0.22005	0.945578	no	AT5G16510.2	Alpha-1,4-glucan-protein synthase family protein | chr5:5393296-5394342 FORWARD LENGTH=348	Glyma.09G252600.1.p	Alpha-1,4-glucan-protein synthase family protein	Solyc04g051200.1.1	Alpha-1 4-glucan-protein synthase (AHRD V1 **-- B9RFU2_RICCO); contains Interpro domain(s) IPR004901 Alpha-1,4-glucan-protein synthase, UDP-forming
XLOC_000104	XLOC_000104	contig10144:1-820	OK	7.69576	1.11486	-2.7872	-2.7872	-1.31283	0.2828	0.945578	no	AT4G14360.2	S-adenosyl-L-methionine-dependent methyltransferases superfamily protein | chr4:8267869-8270191 REVERSE LENGTH=608	Glyma.13G124400.4.p	S-adenosyl-L-methionine-dependent methyltransferases superfamily protein	Solyc09g090190.2.1	Dehydration-responsive protein-like (AHRD V1 **-- Q653G1_ORYSJ); contains Interpro domain(s) IPR004159 Protein of unknown function DUF248, methyltransferase putative
XLOC_000105	XLOC_000105	contig10145:1-493	OK	10.0427	2.87083	-1.8066	-1.80661	-0.882297	0.2747	0.945578	no			Glyma.18G098900.1.p	AT hook motif-containing protein
XLOC_000106	XLOC_000106	contig10146:1-403	OK	26.4892	23.097	-0.197699	-0.197699	-0.108235	0.87755	0.996087	no
XLOC_000107	XLOC_000107	contig10147:1-692	OK	123.74	85.3338	-0.536127	-0.536123	-0.277702	0.6651	0.996087	no	AT5G08050.1	Protein of unknown function (DUF1118) | chr5:2578418-2578964 FORWARD LENGTH=158	Glyma.06G204200.1.p	Protein of unknown function (DUF1118)	Solyc03g115020.2.1	Unknown Protein (AHRD V1); contains Interpro domain(s) IPR009500 Protein of unknown function DUF1118
XLOC_000108	XLOC_000108	contig10148:1-1132	OK	54.8704	17.2809	-1.66685	-1.66685	-0.887838	0.18505	0.945578	no	AT3G04730.1	IAA16 | indoleacetic acid-induced protein 16 | chr3:1288993-1290415 REVERSE LENGTH=236	Glyma.03G247400.1.p	indoleacetic acid-induced protein 16	Solyc01g097290.2.1	Auxin responsive protein (AHRD V1 ***- D9IQE6_CATRO); contains Interpro domain(s) IPR003311 AUX/IAA protein
XLOC_000109	XLOC_000109	contig10149:1-798	OK	22.8809	2.99385	-2.93407	-2.93407	-1.49061	0.1629	0.945578	no	AT1G15340.1	MBD10 | methyl-CPG-binding domain 10 | chr1:5275895-5277474 REVERSE LENGTH=384	Glyma.15G007700.1.p	methyl-CPG-binding domain 10	Solyc12g009590.1.1	Methyl binding domain protein (Fragment) (AHRD V1 *--- B9HAA5_POPTR); contains Interpro domain(s) IPR001739 Methyl-CpG DNA binding
XLOC_000110	XLOC_000110	contig10150:1-1241	OK	8.08504	2.02865	-1.99473	-1.99473	-0.992732	0.2421	0.945578	no	AT2G38410.1	ENTH/VHS/GAT family protein | chr2:16086912-16090047 REVERSE LENGTH=671	Glyma.18G210100.1.p	ENTH/VHS/GAT family protein	Solyc09g014790.2.1	Class E vacuolar protein-sorting machinery protein hse1 (AHRD V1 *--- HSE1_EMENI); contains Interpro domain(s) IPR018205 VHS subgroup
XLOC_000111	XLOC_000111	contig10153:21-1858	OK	14.9876	2.68334	-2.48167	-2.48167	-1.31611	0.06085	0.945578	no	AT1G74380.1	XXT5 | xyloglucan xylosyltransferase 5 | chr1:27959848-27961221 FORWARD LENGTH=457	Glyma.17G102400.1.p	Galactosyl transferase GMA12/MNN10 family protein	Solyc03g115740.1.1	Alpha-1 6-xylosyltransferase (AHRD V1 **-* Q5TIN5_VITVI); contains Interpro domain(s) IPR008630 Galactosyl transferase
XLOC_000112	XLOC_000112	contig10155:1-289	OK	36.6371	44.6489	0.28532	0.285319	0.154743	0.829	0.996087	no
XLOC_000113	XLOC_000113	contig10157:1-1425	OK	20.7835	4.08982	-2.34533	-2.34533	-1.19148	0.0628	0.945578	no	AT5G17630.1	Nucleotide/sugar transporter family protein | chr5:5809475-5810728 FORWARD LENGTH=417	Glyma.15G275300.1.p	Nucleotide/sugar transporter family protein	Solyc01g081390.2.1	Glucose 6 phosphate/phosphate translocator-like protein (AHRD V1 **** Q9LF61_ARATH); contains Interpro domain(s) IPR004696 Tpt phosphate/phosphoenolpyruvate translocator
XLOC_000114	XLOC_000114	contig10158:1-243	OK	25.08	22.6086	-0.149662	-0.149666	-0.0812035	0.9103	0.996087	no
XLOC_000115	XLOC_000115	contig10159:2-1409	OK	10.9719	4.31505	-1.34637	-1.34636	-0.697472	0.27025	0.945578	no	AT2G43950.1	OEP37, ATOEP37 | chloroplast outer envelope protein 37 | chr2:18200553-18202644 REVERSE LENGTH=343	Glyma.17G000700.1.p	chloroplast outer envelope protein 37	Solyc04g008520.2.1	Outer envelope protein (AHRD V1 ***- Q4LDF9_PEA)
XLOC_000116	XLOC_000116	contig10160:1-1991	OK	19.2403	21.6779	0.172094	0.172094	0.0905995	0.90545	0.996087	no
XLOC_000117	XLOC_000117	contig10161:48-367	OK	3.86953	5.43668	0.490568	0.490568	0.252419	0.74455	0.996087	no	AT5G13200.1	GRAM domain family protein | chr5:4207081-4208079 FORWARD LENGTH=272	Glyma.19G100000.1.p	GRAM domain family protein	Solyc08g078510.2.1	GRAM-containing/ABA-responsive protein (Fragment) (AHRD V1 *--- C6FBP1_PSEMZ); contains Interpro domain(s) IPR004182 GRAM
XLOC_000118	XLOC_000118	contig10162:24-307	OK	12.3114	1.79891	-2.77481	-2.7748	-1.71004	0.2792	0.945578	no	AT1G12130.1	Flavin-binding monooxygenase family protein | chr1:4118594-4120871 FORWARD LENGTH=470	Glyma.13G200400.1.p	Flavin-binding monooxygenase family protein	Solyc05g050910.2.1	Flavin-monooxygenase (AHRD V1 **** C5H9Q5_BRARP); contains Interpro domain(s) IPR000960 Flavin-containing monooxygenase FMO
XLOC_000119	XLOC_000119	contig10163:7-226	OK	12.0462	10.739	-0.165726	-0.165718	-0.0780813	0.9134	0.996087	no	AT1G56050.1	GTP-binding protein-related | chr1:20963793-20966181 FORWARD LENGTH=421	Glyma.08G236400.2.p	GTP-binding protein-related	Solyc07g066430.2.1	GTP-binding protein (AHRD V1 **** B0JHK9_MICAN); contains Interpro domain(s) IPR004396 Conserved hypothetical protein CHP00092
XLOC_000120	XLOC_000120	contig10164:1-226	OK	23.9618	24.3833	0.0251559	0.0251571	0.0134953	0.98125	0.996087	no
XLOC_000121	XLOC_000121	contig10165:1-159	OK	38.6547	35.6295	-0.117569	-0.117572	-0.0496154	0.9316	0.996087	no	AT1G60730.3	NAD(P)-linked oxidoreductase superfamily protein | chr1:22358327-22360082 REVERSE LENGTH=365	Glyma.08G259500.2.p	NAD(P)-linked oxidoreductase superfamily protein	Solyc00g031700.1.1	Aldo/keto reductase (AHRD V1 ***- Q1LHH6_RALME); contains Interpro domain(s) IPR001395 Aldo/keto reductase
XLOC_000122	XLOC_000122	contig10167:1-757	OK	19.0875	22.6655	0.247867	0.24787	0.134709	0.85165	0.996087	no	AT4G01800.2	AGY1, SECA1 | Albino or Glassy Yellow 1 | chr4:770926-776134 REVERSE LENGTH=1042	Glyma.10G137800.1.p	Albino or Glassy Yellow 1	Solyc01g080840.2.1	Protein translocase subunit secA (AHRD V1 ***- B9I9A8_POPTR); contains Interpro domain(s) IPR000185 SecA protein
XLOC_000123	XLOC_000123	contig10170:1-1715	OK	29.6341	4.98241	-2.57234	-2.57234	-1.38155	0.0466	0.945578	no	AT4G35630.1	PSAT | phosphoserine aminotransferase | chr4:16904205-16905497 FORWARD LENGTH=430	Glyma.02G041900.1.p	phosphoserine aminotransferase	Solyc02g082830.1.1	Phosphoserine aminotransferase (AHRD V1 **** B9H657_POPTR); contains Interpro domain(s) IPR003248 Phosphoserine aminotransferase
XLOC_000124	XLOC_000124	contig10176:40-1652	OK	123.253	45.978	-1.42261	-1.42261	-0.730857	0.2884	0.945578	no	AT4G30960.1	CIPK6, SIP3, SNRK3.14, ATCIPK6 | SOS3-interacting protein 3 | chr4:15067400-15068725 FORWARD LENGTH=441	Glyma.15G203700.1.p	SOS3-interacting protein 3	Solyc07g005440.1.1	CBL-interacting protein kinase 9 (AHRD V1 **** A0MNJ6_POPTR); contains Interpro domain(s) IPR002290 Serine/threonine protein kinase
XLOC_000125	XLOC_000125	contig10178:1-514	OK	9.9821	2.17164	-2.20056	-2.20056	-1.10088	0.263	0.945578	no	AT5G15770.1	AtGNA1, GNA1 | glucose-6-phosphate acetyltransferase 1 | chr5:5144093-5144542 REVERSE LENGTH=149	Glyma.03G195900.1.p	glucose-6-phosphate acetyltransferase 1	Solyc09g009780.2.1	Glucosamine 6-phosphate N-acetyltransferase (AHRD V1 **** B6TIB6_MAIZE); contains Interpro domain(s) IPR000182 GCN5-related N-acetyltransferase
XLOC_000126	XLOC_000126	contig1018:1-217	OK	32.2229	31.8794	-0.0154633	-0.0154619	-0.00811395	0.98455	0.996087	no	AT1G56350.1	Peptide chain release factor 2 | chr1:21094840-21097826 FORWARD LENGTH=482	Glyma.19G228600.3.p	Peptide chain release factor 2	Solyc01g100420.2.1	Peptide chain release factor 2 (AHRD V1 ***- B6SY98_MAIZE); contains Interpro domain(s) IPR004374 Peptide chain release factor 2
XLOC_000127	XLOC_000127	contig10181:1-1329	OK	13.706	5.03569	-1.44455	-1.44455	-0.748024	0.2403	0.945578	no	AT4G35040.1	bZIP19 | Basic-leucine zipper (bZIP) transcription factor family protein | chr4:16680821-16681805 FORWARD LENGTH=261	Glyma.11G108100.1.p	Basic-leucine zipper (bZIP) transcription factor family protein	Solyc01g111580.2.1	BZIP family transcription factor (Fragment) (AHRD V1 *-*- D7LU06_ARALY); contains Interpro domain(s) IPR011700 Basic leucine zipper
XLOC_000128	XLOC_000128	contig10183:1-265	OK	10.2746	2.01088	-2.35319	-2.35318	-1.0782	0.2699	0.945578	no			Glyma.04G257000.1.p	Smg-4/UPF3 family protein
XLOC_000129	XLOC_000129	contig10185:1-280	OK	52.4754	11.3939	-2.20338	-2.20338	-1.14333	0.2628	0.945578	no	AT2G37170.1	PIP2B, PIP2;2 | plasma membrane intrinsic protein 2 | chr2:15613624-15614791 REVERSE LENGTH=285	Glyma.11G146500.1.p	plasma membrane intrinsic protein 2;4	Solyc06g011350.2.1	Aquaporin 2 (AHRD V1 ***- O65357_SAMSA); contains Interpro domain(s) IPR012269 Aquaporin
XLOC_000130	XLOC_000130	contig10190:1-336	OK	6.36511	0.280854	-4.50229	-4.50229	-2.06967	0.44355	0.949739	no
XLOC_000131	XLOC_000131	contig10191:1-344	OK	3.89953	3.64329	-0.0980606	-0.0980584	-0.045658	0.94455	0.996087	no
XLOC_000132	XLOC_000132	contig10192:1-229	OK	12.4391	21.0111	0.756264	0.75627	0.481879	0.532	0.996087	no
XLOC_000133	XLOC_000133	contig10193:1-948	OK	19.6514	8.01226	-1.29435	-1.29435	-0.68412	0.21755	0.945578	no	AT1G78170.1	unknown protein; BEST Arabidopsis thaliana protein match is: unknown protein (TAIR:AT1G22250.1); Has 66 Blast hits to 66 proteins in 11 species: Archae - 0; Bacteria - 0; Metazoa - 0; Fungi - 0; Plants - 66; Viruses - 0; Other Eukaryotes - 0 (source: NCBI BLink). | chr1:29414160-29414941 FORWARD LENGTH=221	Glyma.14G172800.1.p		Solyc04g074080.2.1	WW domain containing protein expressed (AHRD V1 *-*- Q2QVE4_ORYSJ); contains Interpro domain(s) IPR001202 WW/Rsp5/WWP
XLOC_000134	XLOC_000134	contig10198:1-558	OK	21.1833	21.6905	0.0341359	0.034136	0.0190723	0.98045	0.996087	no
XLOC_000135	XLOC_000135	contig10199:1-576	OK	14.079	3.50353	-2.00666	-2.00666	-1.00492	0.21025	0.945578	no	AT2G18660.1	PNP-A | plant natriuretic peptide A | chr2:8091032-8091644 REVERSE LENGTH=130	Glyma.05G010800.1.p	plant natriuretic peptide A	Solyc08g067390.2.1	Blight-associated protein P12 (Fragment) (AHRD V1 *-*- B6RN16_9ROSI); contains Interpro domain(s) IPR007112 Expansin 45, endoglucanase-like
XLOC_000136	XLOC_000136	contig102:1-1221	OK	47.3613	6.22322	-2.92798	-2.92798	-1.56277	0.0252	0.945578	no	AT3G62030.3	ROC4 | rotamase CYP 4 | chr3:22973708-22975139 FORWARD LENGTH=259	Glyma.10G139500.1.p	rotamase CYP 4	Solyc01g009990.2.1	Peptidyl-prolyl cis-trans isomerase (AHRD V1 ***- B9RMA5_RICCO); contains Interpro domain(s) IPR002130 Peptidyl-prolyl cis-trans isomerase, cyclophilin-type
XLOC_000137	XLOC_000137	contig10201:2-286	OK	7.44763	9.84611	0.402771	0.402772	0.203161	0.78005	0.996087	no
XLOC_000138	XLOC_000138	contig10203:1-176	OK	29.3168	19.4867	-0.589242	-0.589238	-0.276552	0.6947	0.996087	no
XLOC_000139	XLOC_000139	contig10206:1-496	OK	8.17564	14.0499	0.78116	0.781156	0.399113	0.4673	0.958978	no	AT2G15680.1	Calcium-binding EF-hand family protein | chr2:6831024-6831587 FORWARD LENGTH=187	Glyma.01G185600.1.p	Calcium-binding EF-hand family protein	Solyc02g065000.1.1	Calmodulin-like protein (AHRD V1 ***- Q67TZ4_ORYSJ); contains Interpro domain(s) IPR011992 EF-Hand type
XLOC_000140	XLOC_000140	contig10208:5-288	OK	10.6907	2.9367	-1.86409	-1.86409	-1.17176	0.1457	0.945578	no			Glyma.13G005100.1.p	VQ motif-containing protein
XLOC_000141	XLOC_000141	contig10209:1-410	OK	9.07443	0.528637	-4.10146	-4.10146	-1.85373	0.3193	0.945578	no	AT1G74160.1	unknown protein; BEST Arabidopsis thaliana protein match is: unknown protein (TAIR:AT1G18620.1); Has 3407 Blast hits to 2217 proteins in 314 species: Archae - 0; Bacteria - 264; Metazoa - 1296; Fungi - 318; Plants - 346; Viruses - 34; Other Eukaryotes - 1149 (source: NCBI BLink). | chr1:27887164-27891151 FORWARD LENGTH=1025	Glyma.13G055700.3.p		Solyc02g089050.2.1	AT1G18620 protein (Fragment) (AHRD V1 *--- B9DFG2_ARATH)
XLOC_000142	XLOC_000142	contig1021:5-269	OK	5.31135	7.08928	0.416562	0.416561	0.197513	0.78165	0.996087	no
XLOC_000143	XLOC_000143	contig10213:7-436	OK	4.27227	3.50842	-0.284181	-0.284181	-0.142905	0.8439	0.996087	no
XLOC_000144	XLOC_000144	contig10216:1-296	OK	5.80771	7.86388	0.437274	0.437272	0.199496	0.743	0.996087	no
XLOC_000145	XLOC_000145	contig10218:11-389	OK	5.33335	0	#NAME?	-2.41504	#NAME?	0.10175	0.945578	no	AT3G51280.1	Tetratricopeptide repeat (TPR)-like superfamily protein | chr3:19037229-19038781 FORWARD LENGTH=430	Glyma.02G046200.1.p	Tetratricopeptide repeat (TPR)-like superfamily protein	Solyc02g083640.2.1	Male sterility 5 family protein (Fragment) (AHRD V1 *-*- B1Q3A0_BRACM); contains Interpro domain(s) IPR011990 Tetratricopeptide-like helical
XLOC_000146	XLOC_000146	contig10219:1-260	OK	7.58797	7.27382	-0.0610007	-0.0610007	-0.030431	0.9638	0.996087	no
XLOC_000147	XLOC_000147	contig10221:1-703	OK	9.30996	1.82199	-2.35326	-2.35326	-1.19246	0.17765	0.945578	no	AT4G21800.2	QQT2 | P-loop containing nucleoside triphosphate hydrolases superfamily protein | chr4:11573289-11574976 FORWARD LENGTH=379	Glyma.17G035700.2.p	P-loop containing nucleoside triphosphate hydrolases superfamily protein	Solyc08g081330.2.1	GPN-loop GTPase 1 (AHRD V1 **-- Q4VAB2_MOUSE); contains Interpro domain(s) IPR004130 Protein of unknown function, ATP binding
XLOC_000148	XLOC_000148	contig10224:1-301	OK	22.6761	27.9978	0.304142	0.304141	0.16088	0.8132	0.996087	no
XLOC_000149	XLOC_000149	contig10226:4-1374	OK	3.33811	1.82124	-0.874113	-0.87411	-0.434953	0.4144	0.945682	no	AT4G36870.2	BLH2, SAW1 | BEL1-like homeodomain 2 | chr4:17369423-17373723 FORWARD LENGTH=739	Glyma.16G142800.1.p	BEL1-like homeodomain 2	Solyc02g089940.2.1	BEL1-like homeodomain protein 2 (AHRD V1 **-- BLH2_ARATH); contains Interpro domain(s) IPR006563 POX
XLOC_000150	XLOC_000150	contig10231:9-661	OK	2.63952	2.46029	-0.101442	-0.101447	-0.0526401	0.9349	0.996087	no
XLOC_000151	XLOC_000151	contig10233:3-334	OK	50.5896	2.28472	-4.46875	-4.46875	-2.33276	0.20515	0.945578	no	AT5G18790.1	Ribosomal protein L33 family protein | chr5:6266324-6266500 REVERSE LENGTH=58	Glyma.14G127700.1.p	Ribosomal protein L33 family protein	Solyc04g016390.1.1	50S ribosomal protein L33 (AHRD V1 ***- B9RSX3_RICCO); contains Interpro domain(s) IPR001705 Ribosomal protein L33
XLOC_000152	XLOC_000152	contig10234:1-860	OK	144.709	3.50294	-5.36845	-5.36844	-2.90332	0.00155	0.44965	no	AT5G48480.1	Lactoylglutathione lyase / glyoxalase I family protein | chr5:19644814-19645658 FORWARD LENGTH=166	Glyma.08G344200.1.p	Lactoylglutathione lyase / glyoxalase I family protein	Solyc06g007610.2.1	Early tobacco anther 1 (AHRD V1 ***- Q84XA0_TOBAC)
XLOC_000153	XLOC_000153	contig10235:6-319	OK	4.01749	2.25335	-0.834225	-0.834223	-0.364256	0.5879	0.996087	no
XLOC_000154	XLOC_000154	contig10237:10-915	OK	1.15409	1.58568	0.458353	0.458346	0.231969	0.74165	0.996087	no
XLOC_000155	XLOC_000155	contig1024:1-614	OK	5.75867	1.07329	-2.4237	-2.4237	-1.1501	0.2723	0.945578	no	AT5G55740.1	CRR21 | Tetratricopeptide repeat (TPR)-like superfamily protein | chr5:22561941-22564433 REVERSE LENGTH=830	Glyma.06G211900.1.p	Tetratricopeptide repeat (TPR)-like superfamily protein	Solyc08g013850.1.1	Pentatricopeptide repeat-containing protein (AHRD V1 ***- D7MKK8_ARALY); contains Interpro domain(s) IPR002885 Pentatricopeptide repeat
XLOC_000156	XLOC_000156	contig10241:1-1230	OK	14.146	0.0659056	-7.74578	-7.74578	-2.70568	0.3669	0.945578	no	AT1G48405.1	Kinase interacting (KIP1-like) family protein | chr1:17884645-17885614 REVERSE LENGTH=297	Glyma.09G166300.2.p	Kinase interacting (KIP1-like) family protein	Solyc03g098450.2.1	Protein Kinase interacting protein (AHRD V1 ***- B6TI58_MAIZE); contains Interpro domain(s) IPR011684 KIP1-like
XLOC_000157	XLOC_000157	contig10244:1-2674	OK	21.4219	5.06962	-2.07914	-2.07914	-1.09309	0.10095	0.945578	no	AT2G18940.1	Tetratricopeptide repeat (TPR)-like superfamily protein | chr2:8203873-8206341 REVERSE LENGTH=822	Glyma.15G162500.1.p	Tetratricopeptide repeat (TPR)-like superfamily protein	Solyc07g017760.1.1	Pentatricopeptide repeat-containing protein (AHRD V1 ***- D7L2S7_ARALY); contains Interpro domain(s) IPR002885 Pentatricopeptide repeat
XLOC_000158	XLOC_000158	contig10248:1-484	OK	5.12658	2.15784	-1.24841	-1.24841	-0.624607	0.3369	0.945578	no	AT2G36980.1	Tetratricopeptide repeat (TPR)-like superfamily protein | chr2:15531161-15533038 FORWARD LENGTH=625	Glyma.06G211900.1.p	Tetratricopeptide repeat (TPR)-like superfamily protein	Solyc08g013850.1.1	Pentatricopeptide repeat-containing protein (AHRD V1 ***- D7MKK8_ARALY); contains Interpro domain(s) IPR002885 Pentatricopeptide repeat
XLOC_000159	XLOC_000159	contig10249:1-850	OK	14.7466	4.38269	-1.75049	-1.75049	-0.867729	0.3052	0.945578	no	AT4G28300.1	Protein of unknown function (DUF1421) | chr4:14014860-14016823 FORWARD LENGTH=496	Glyma.06G292800.1.p	Protein of unknown function (DUF1421)	Solyc07g053990.2.1	Os05g0169400 protein (Fragment) (AHRD V1 *-*- Q0DKE7_ORYSJ); contains Interpro domain(s) IPR010820 Protein of unknown function DUF1421
XLOC_000160	XLOC_000160	contig10255:1-338	OK	6.27869	0.769967	-3.0276	-3.0276	-1.41081	0.31615	0.945578	no	AT3G12150.1	unknown protein; CONTAINS InterPro DOMAIN/s: Protein of unknown function DUF2048 (InterPro:IPR019149); Has 421 Blast hits to 334 proteins in 155 species: Archae - 2; Bacteria - 147; Metazoa - 215; Fungi - 0; Plants - 43; Viruses - 0; Other Eukaryotes - 14 (source: NCBI BLink). | chr3:3876688-3878621 REVERSE LENGTH=363	Glyma.19G144900.1.p		Solyc03g064030.2.1	C4orf29 homolog (AHRD V1 **-- B5X1A7_SALSA); contains Interpro domain(s) IPR019149 Protein of unknown function DUF2048
XLOC_000161	XLOC_000161	contig10256:1-268	OK	12.1734	3.27175	-1.8956	-1.8956	-0.926933	0.20555	0.945578	no	AT5G53940.1	Yippee family putative zinc-binding protein | chr5:21897164-21898589 REVERSE LENGTH=129	Glyma.12G162800.1.p	Yippee family putative zinc-binding protein	Solyc12g013920.1.1	Yippee family protein (AHRD V1 ***- D7MTM3_ARALY); contains Interpro domain(s) IPR004910 Yippee-like protein
XLOC_000162	XLOC_000162	contig10257:1-219	OK	21.3022	2.23433	-3.25309	-3.25309	-1.83193	0.33215	0.945578	no
XLOC_000163	XLOC_000163	contig1026:5-874	OK	2.2997	2.59219	0.172729	0.172726	0.0904671	0.90375	0.996087	no
XLOC_000164	XLOC_000164	contig10263:1-312	OK	33.0466	21.8543	-0.596587	-0.596585	-0.323216	0.66425	0.996087	no
XLOC_000165	XLOC_000165	contig10268:11-1303	OK	10.1803	1.78678	-2.51034	-2.51035	-1.24728	0.2078	0.945578	no	AT1G79050.1	recA DNA recombination family protein | chr1:29737084-29740140 REVERSE LENGTH=439	Glyma.15G211400.1.p	recA DNA recombination family protein	Solyc07g066320.2.1	Protein recA (AHRD V1 ***- B6T788_MAIZE); contains Interpro domain(s) IPR013765 RecA
XLOC_000166	XLOC_000166	contig10274:1-399	OK	6.28623	1.63155	-1.94595	-1.94595	-1.02436	0.36375	0.945578	no	AT4G21610.1	LOL2 | lsd one like 2 | chr4:11489069-11490300 FORWARD LENGTH=155	Glyma.07G196200.1.p	lsd one like 2	Solyc02g078270.2.1	Zinc finger protein LSD1 (AHRD V1 *--- Q6QUK7_ORYSJ); contains Interpro domain(s) IPR005735 Zinc finger, LSD1-type
XLOC_000167	XLOC_000167	contig10275:1-473	OK	6.89484	2.01023	-1.77815	-1.77816	-0.864772	0.19025	0.945578	no	AT4G21610.1	LOL2 | lsd one like 2 | chr4:11489069-11490300 FORWARD LENGTH=155	Glyma.07G196200.1.p	lsd one like 2	Solyc02g078270.2.1	Zinc finger protein LSD1 (AHRD V1 *--- Q6QUK7_ORYSJ); contains Interpro domain(s) IPR005735 Zinc finger, LSD1-type
XLOC_000168	XLOC_000168	contig10278:1-857	OK	5.07375	5.1977	0.0348213	0.0348209	0.0193902	0.9786	0.996087	no
XLOC_000169	XLOC_000169	contig10282:1-249	OK	16.1489	2.83301	-2.51102	-2.51103	-1.22684	0.2748	0.945578	no
XLOC_000170	XLOC_000170	contig10283:1-624	OK	14.486	3.60709	-2.00575	-2.00575	-1.001	0.2817	0.945578	no	AT1G47830.1	SNARE-like superfamily protein | chr1:17613346-17614784 REVERSE LENGTH=142	Glyma.17G257900.1.p	SNARE-like superfamily protein	Solyc04g081410.2.1	AP-2 complex subunit sigma-1 (AHRD V1 ***- B5X5Q9_SALSA); contains Interpro domain(s) IPR016635 Adaptor protein complex, sigma subunit
XLOC_000171	XLOC_000171	contig10286:1-634	OK	8.02707	2.13025	-1.91385	-1.91385	-0.941778	0.31175	0.945578	no	AT1G09630.1	ATRAB11C, ATRABA2A, ATRAB-A2A, RAB-A2A, RAB11c | RAB GTPase 11C | chr1:3118350-3119571 REVERSE LENGTH=217	Glyma.16G001800.1.p	RAB GTPase 11C	Solyc01g103380.2.1	Ras-related protein Rab-25 (AHRD V1 ***- RAB25_MOUSE); contains Interpro domain(s) IPR015595 Rab11-related
XLOC_000172	XLOC_000172	contig1029:4-522	OK	4.11953	1.35392	-1.60534	-1.60534	-0.776112	0.25695	0.945578	no	AT3G62330.1	Zinc knuckle (CCHC-type) family protein | chr3:23063329-23065419 REVERSE LENGTH=479	Glyma.19G218000.3.p	Zinc knuckle (CCHC-type) family protein	Solyc08g078610.2.1	Zinc knuckle (CCHC-type) family protein (AHRD V1 ***- D7LSW2_ARALY); contains Interpro domain(s) IPR001878 Zinc finger, CCHC-type
XLOC_000173	XLOC_000173	contig10290:1-1084	OK	4.1058	4.13139	0.00896196	0.0089639	0.00490631	0.99335	0.996464	no	AT2G43360.1	BIO2, BIOB | Radical SAM superfamily protein | chr2:18010918-18013129 REVERSE LENGTH=378	Glyma.12G020600.1.p	Radical SAM superfamily protein	Solyc06g073470.2.1	Biotin synthase (AHRD V1 **** Q09JZ3_BRARP); contains Interpro domain(s) IPR002684 Biotin synthase
XLOC_000174	XLOC_000174	contig10291:1-924	OK	737.864	380.095	-0.956995	-0.956995	-0.596761	0.3447	0.945578	no	AT2G30570.1	PSBW | photosystem II reaction center W | chr2:13019326-13020053 REVERSE LENGTH=133	Glyma.10G032200.1.p	photosystem II reaction center W	Solyc06g084050.2.1	Photosystem II reaction center W protein (AHRD V1 ***- B6TMB3_MAIZE); contains Interpro domain(s) IPR009806 Photosystem II protein PsbW, class 2
XLOC_000175	XLOC_000175	contig10292:16-836	OK	8.45858	1.1275	-2.90729	-2.90729	-1.37971	0.258	0.945578	no	AT1G30330.1	ARF6 | auxin response factor 6 | chr1:10686125-10690036 REVERSE LENGTH=933	Glyma.13G221400.2.p	auxin response factor 8	Solyc07g043620.2.1	Auxin response factor 6-1 (AHRD V1 **** D9IUY5_SOLLC); contains Interpro domain(s) IPR010525 Auxin response factor
XLOC_000176	XLOC_000176	contig10293:1-1866	OK	24.621	9.01531	-1.44944	-1.44944	-0.762319	0.25235	0.945578	no	AT4G23100.3	GSH1 | glutamate-cysteine ligase | chr4:12103458-12106751 REVERSE LENGTH=522	Glyma.05G207600.3.p	glutamate-cysteine ligase	Solyc08g081010.2.1	Glutamate-cysteine ligase (AHRD V1 **** Q7Y0R4_BRAJU); contains Interpro domain(s) IPR011556 Glutamate--cysteine ligase, plant
XLOC_000177	XLOC_000177	contig10294:28-293	OK	10.2746	2.51012	-2.03326	-2.03325	-0.917015	0.3001	0.945578	no	AT5G44790.1	RAN1, HMA7 | copper-exporting ATPase / responsive-to-antagonist 1 / copper-transporting ATPase (RAN1) | chr5:18075846-18079817 REVERSE LENGTH=1001	Glyma.15G158300.1.p	copper-exporting ATPase / responsive-to-antagonist 1 / copper-transporting ATPase (RAN1)	Solyc02g068490.2.1	Copper transporting ATPase 2 (AHRD V1 **** D4N237_SPAAU); contains Interpro domain(s) IPR006403 ATPase, P type, cation/copper-transporter
XLOC_000178	XLOC_000178	contig10295:1-280	OK	5.15644	4.88598	-0.0777275	-0.0777274	-0.0351265	0.95535	0.996087	no
XLOC_000179	XLOC_000179	contig10296:1-498	OK	4.64077	2.30708	-1.0083	-1.0083	-0.502636	0.36905	0.945578	no	AT1G80400.1	RING/U-box superfamily protein | chr1:30225864-30227360 FORWARD LENGTH=407	Glyma.15G012900.2.p	RING/U-box superfamily protein	Solyc08g067770.2.1	RING finger family protein (AHRD V1 ***- D6RU92_SILLA); contains Interpro domain(s) IPR018957 Zinc finger, C3HC4 RING-type
XLOC_000180	XLOC_000180	contig10298:1-997	OK	2.52393	1.99556	-0.338883	-0.338878	-0.178048	0.80725	0.996087	no
XLOC_000181	XLOC_000181	contig10299:14-290	OK	8.81505	3.36646	-1.38873	-1.38874	-0.868914	0.411	0.945578	no	AT4G12710.1	ARM repeat superfamily protein | chr4:7485040-7486733 REVERSE LENGTH=402	Glyma.14G190000.1.p	ARM repeat superfamily protein	Solyc07g045220.2.1	Armadillo/beta-catenin repeat family protein (AHRD V1 **-- D7MVP7_ARALY); contains Interpro domain(s) IPR011989 Armadillo-like helical
XLOC_000182	XLOC_000182	contig10300:14-376	OK	6.4611	0.428508	-3.91439	-3.91439	-1.37426	0.34345	0.945578	no			Glyma.15G029000.4.p	RNA binding	Solyc06g053320.2.1	Polyadenylate-binding protein (AHRD V1 *--- Q08212_DROME); contains Interpro domain(s) IPR012921 Spen paralogue and orthologue C-terminal
XLOC_000183	XLOC_000183	contig10303:1-833	OK	33.4253	9.67815	-1.78814	-1.78814	-0.961236	0.1502	0.945578	no	AT2G21620.1	RD2 | Adenine nucleotide alpha hydrolases-like superfamily protein | chr2:9248749-9249986 FORWARD LENGTH=187	Glyma.04G012400.2.p	Adenine nucleotide alpha hydrolases-like superfamily protein	Solyc01g109710.2.1	Universal stress protein (AHRD V1 **-- B6SNQ1_MAIZE); contains Interpro domain(s) IPR006016 UspA
XLOC_000184	XLOC_000184	contig10307:1-323	OK	12.5307	4.33139	-1.53256	-1.53257	-0.775752	0.338	0.945578	no	AT1G15750.4	WSIP1, TPL | Transducin family protein / WD-40 repeat family protein | chr1:5415086-5420359 REVERSE LENGTH=1131	Glyma.15G006100.1.p	TOPLESS-related 1	Solyc03g117360.2.1	WD-40 repeat protein-like (Fragment) (AHRD V1 *--- Q1HIU4_9ROSI); contains Interpro domain(s) IPR017986 WD40 repeat, region
XLOC_000185	XLOC_000185	contig10308:3-588	OK	19.2749	5.91198	-1.70501	-1.70501	-0.876594	0.2898	0.945578	no			Glyma.06G231000.1.p	RNA-binding (RRM/RBD/RNP motifs) family protein
XLOC_000186	XLOC_000186	contig10309:10-628	OK	11.0271	4.1492	-1.41014	-1.41015	-0.695887	0.3598	0.945578	no	AT3G15010.2	RNA-binding (RRM/RBD/RNP motifs) family protein | chr3:5052844-5054058 FORWARD LENGTH=404	Glyma.06G231000.1.p	RNA-binding (RRM/RBD/RNP motifs) family protein
XLOC_000187	XLOC_000187	contig10310:1-220	OK	27.8241	26.9252	-0.0473778	-0.047378	-0.0254988	0.9719	0.996087	no
XLOC_000188	XLOC_000188	contig10314:1-1059	OK	8.17854	2.47157	-1.72641	-1.72642	-0.862864	0.28485	0.945578	no	AT3G17880.2	HIP, ATTDX, ATHIP2, TDX | tetraticopeptide domain-containing thioredoxin | chr3:6123534-6126113 FORWARD LENGTH=373	Glyma.08G055600.1.p	tetraticopeptide domain-containing thioredoxin	Solyc03g118550.2.1	Thioredoxin h2 (AHRD V1 *-*- A1BLP7_MEDTR); contains Interpro domain(s) IPR013766 Thioredoxin domain
XLOC_000189	XLOC_000189	contig10317:1-1818	OK	23.5173	2.79196	-3.07437	-3.07437	-1.62879	0.0132	0.945578	no	AT3G63470.1	scpl40 | serine carboxypeptidase-like 40 | chr3:23438561-23440862 FORWARD LENGTH=502	Glyma.09G226700.1.p	serine carboxypeptidase-like 40	Solyc01g087970.2.1	Serine carboxypeptidase 1 (AHRD V1 **** B6SW38_MAIZE); contains Interpro domain(s) IPR001563 Peptidase S10, serine carboxypeptidase
XLOC_000190	XLOC_000190	contig10318:1-1506	OK	11.712	11.9438	0.028277	0.0282745	0.0142785	0.59025	0.996087	no	AT3G27925.1	DEGP1, Deg1 | DegP protease 1 | chr3:10366659-10368864 REVERSE LENGTH=439	Glyma.19G007800.1.p	DegP protease 1	Solyc02g086830.2.1	Protease Do-like (S2 serine-type protease) (AHRD V1 **** Q7UQ70_RHOBA); contains Interpro domain(s) IPR001254 Peptidase S1 and S6, chymotrypsin/Hap
XLOC_000191	XLOC_000191	contig10321:1-299	OK	8.02479	1.48956	-2.42957	-2.42958	-1.09967	0.2825	0.945578	no			Glyma.18G079400.6.p	agenet domain-containing protein / bromo-adjacent homology (BAH) domain-containing protein
XLOC_000192	XLOC_000192	contig10322:1-310	OK	16.2361	1.72026	-3.23851	-3.23851	-1.65759	0.31575	0.945578	no	AT3G54670.3	TTN8 | Structural maintenance of chromosomes (SMC) family protein | chr3:20235818-20243701 FORWARD LENGTH=1239	Glyma.13G123700.1.p	Structural maintenance of chromosomes (SMC) family protein	Solyc06g083870.2.1	Structural maintenance of chromosomes 1 protein (AHRD V1 **-- Q6Q1P4_ARATH); contains Interpro domain(s) IPR003395 RecF/RecN/SMC protein, N-terminal
XLOC_000193	XLOC_000193	contig10324:1-1439	OK	29.6167	16.0221	-0.886348	-0.886348	-0.459811	0.4657	0.958055	no	AT1G52510.1	alpha/beta-Hydrolases superfamily protein | chr1:19563039-19565260 REVERSE LENGTH=380	Glyma.07G028900.1.p	alpha/beta-Hydrolases superfamily protein	Solyc06g068220.2.1	Hydrolase alpha/beta fold family protein (AHRD V1 ***- D7KJH6_ARALY); contains Interpro domain(s) IPR000639 Epoxide hydrolase-like
XLOC_000194	XLOC_000194	contig10325:1-274	OK	25.6395	25.4398	-0.0112783	-0.0112808	-0.00574794	0.9893	0.996087	no
XLOC_000195	XLOC_000195	contig10327:1-325	OK	18.6629	26.1683	0.487647	0.487647	0.264532	0.7161	0.996087	no
XLOC_000196	XLOC_000196	contig10328:1-269	OK	20.2809	0.726855	-4.80231	-4.80231	-2.44668	0.39045	0.945578	no
XLOC_000197	XLOC_000197	contig10329:1-196	OK	32.0304	36.5612	0.190872	0.190872	0.0930495	0.88295	0.996087	no
XLOC_000198	XLOC_000198	contig1033:1-271	OK	22.6261	29.9934	0.406657	0.406657	0.210437	0.75525	0.996087	no
XLOC_000199	XLOC_000199	contig10330:1-596	OK	15.4293	3.9755	-1.95646	-1.95646	-0.97692	0.29125	0.945578	no
XLOC_000200	XLOC_000200	contig10331:1-491	OK	16.5992	17.0212	0.0362192	0.036219	0.0203083	0.97705	0.996087	no
XLOC_000201	XLOC_000201	contig10332:1-225	OK	21.7909	25.0688	0.202169	0.202167	0.10796	0.8808	0.996087	no
XLOC_000202	XLOC_000202	contig10333:1-1081	OK	18.5437	16.5707	-0.162298	-0.162295	-0.0917864	0.89485	0.996087	no	AT1G23710.1	Protein of unknown function (DUF1645) | chr1:8385363-8386250 FORWARD LENGTH=295	Glyma.02G035200.1.p	Protein of unknown function (DUF1645)	Solyc04g024780.1.1	Unknown Protein (AHRD V1); contains Interpro domain(s) IPR012442 Protein of unknown function DUF1645
XLOC_000203	XLOC_000203	contig10334:4-1425	OK	9.66726	1.4952	-2.69277	-2.69277	-1.35974	0.18355	0.945578	no	AT5G01590.1	unknown protein; FUNCTIONS IN: molecular_function unknown; INVOLVED IN: biological_process unknown; LOCATED IN: chloroplast, chloroplast envelope; EXPRESSED IN: 22 plant structures; EXPRESSED DURING: 13 growth stages; Has 60 Blast hits to 59 proteins in 31 species: Archae - 0; Bacteria - 20; Metazoa - 1; Fungi - 2; Plants - 33; Viruses - 0; Other Eukaryotes - 4 (source: NCBI BLink). | chr5:224249…	Glyma.03G050400.1.p		Solyc09g013100.2.1	RNA binding protein (AHRD V1 *-*- Q3LWF1_BIGNA)
XLOC_000204	XLOC_000204	contig10336:1-410	OK	23.3841	0.299013	-6.28918	-6.28918	-2.79509	0.4396	0.949739	no	AT5G55450.1	Bifunctional inhibitor/lipid-transfer protein/seed storage 2S albumin superfamily protein | chr5:22467560-22467874 FORWARD LENGTH=104	Glyma.18G191800.1.p	Bifunctional inhibitor/lipid-transfer protein/seed storage 2S albumin superfamily protein	Solyc01g066910.2.1	PVR3-like protein (AHRD V1 ***- B6TYX6_MAIZE); contains Interpro domain(s) IPR003612 Plant lipid transfer protein/seed storage/trypsin-alpha amylase inhibitor
XLOC_000205	XLOC_000205	contig10337:14-1498	OK	11.3666	3.61334	-1.65339	-1.6534	-0.871368	0.1718	0.945578	no	AT2G17220.2	Protein kinase superfamily protein | chr2:7487866-7489768 REVERSE LENGTH=413	Glyma.14G001300.2.p	Protein kinase superfamily protein	Solyc01g112220.2.1	Serine/threonine protein kinase-like (AHRD V1 **** Q5XWQ1_SOLTU); contains Interpro domain(s) IPR002290 Serine/threonine protein kinase
XLOC_000206	XLOC_000206	contig10338:1-998	OK	2.43182	2.81882	0.213051	0.213055	0.113799	0.8695	0.996087	no
XLOC_000207	XLOC_000207	contig1034:1-1295	OK	29.5129	6.5512	-2.17152	-2.17151	-1.15368	0.0922	0.945578	no	AT5G23250.1	Succinyl-CoA ligase, alpha subunit | chr5:7830460-7832491 FORWARD LENGTH=341	Glyma.09G164900.1.p	Succinyl-CoA ligase, alpha subunit	Solyc01g007910.2.1	Succinyl-CoA ligase (AHRD V1 ***- B9RL91_RICCO); contains Interpro domain(s) IPR005810 Succinyl-CoA ligase, alpha subunit
XLOC_000208	XLOC_000208	contig10341:3-1285	OK	10.6441	1.10713	-3.26515	-3.26516	-1.64027	0.1846	0.945578	no	AT2G28100.1	ATFUC1, FUC1 | alpha-L-fucosidase 1 | chr2:11974803-11976489 FORWARD LENGTH=506	Glyma.13G322800.1.p	alpha-L-fucosidase 1	Solyc11g069010.1.1	Alpha-L-fucosidase 1 (AHRD V1 ***- D7LIF4_ARALY); contains Interpro domain(s) IPR000933 Glycoside hydrolase, family 29
XLOC_000209	XLOC_000209	contig10343:7-583	OK	7.2358	3.2634	-1.14878	-1.14878	-0.612869	0.46495	0.957565	no			Glyma.05G018100.1.p	OBF binding protein 4
XLOC_000210	XLOC_000210	contig10344:1-261	OK	10.7646	5.21911	-1.04442	-1.04442	-0.525787	0.39295	0.945578	no	AT1G19110.1	inter-alpha-trypsin inhibitor heavy chain-related | chr1:6602270-6605766 FORWARD LENGTH=754	Glyma.17G048100.2.p	inter-alpha-trypsin inhibitor heavy chain-related	Solyc07g042080.2.1	Inter-alpha-trypsin inhibitor domain protein (AHRD V1 *-*- Q1YZ74_PHOPR); contains Interpro domain(s) IPR002035 von Willebrand factor, type A
XLOC_000211	XLOC_000211	contig10345:1-610	OK	10.9915	1.13985	-3.26946	-3.26947	-1.66317	0.0368	0.945578	no	AT3G22560.1	Acyl-CoA N-acyltransferases (NAT) superfamily protein | chr3:7998915-7999442 REVERSE LENGTH=175	Glyma.19G241500.1.p	Acyl-CoA N-acyltransferases (NAT) superfamily protein	Solyc01g098010.2.1	Acetyltransferase GNAT family protein expressed (AHRD V1 ***- Q852L7_ORYSJ); contains Interpro domain(s) IPR000182 GCN5-related N-acetyltransferase
XLOC_000212	XLOC_000212	contig10348:2-198	OK	20.3555	11.8533	-0.780128	-0.78013	-0.373794	0.62975	0.996087	no	AT1G67940.1	ATNAP3, AtSTAR1, NAP3 | non-intrinsic ABC protein 3 | chr1:25477805-25478667 FORWARD LENGTH=263	Glyma.08G055000.1.p	non-intrinsic ABC protein 3	Solyc00g304030.1.1	Macrolide export ATP-binding/permease protein MacB (AHRD V1 *-*- C5BS18_TERTT); contains Interpro domain(s) IPR003439 ABC transporter-like
XLOC_000213	XLOC_000213	contig10349:1-564	OK	18.6143	4.10805	-2.17989	-2.17989	-1.09953	0.22455	0.945578	no
XLOC_000214	XLOC_000214	contig10353:1-162	OK	85.5941	80.0731	-0.0961932	-0.0961937	-0.0530147	0.95055	0.996087	no
XLOC_000215	XLOC_000215	contig10355:1-1862	OK	7.52737	2.76	-1.44748	-1.44748	-0.72476	0.28815	0.945578	no	AT1G31780.1	CONTAINS InterPro DOMAIN/s: Conserved oligomeric complex COG6 (InterPro:IPR010490); Has 384 Blast hits to 379 proteins in 190 species: Archae - 0; Bacteria - 4; Metazoa - 151; Fungi - 156; Plants - 42; Viruses - 0; Other Eukaryotes - 31 (source: NCBI BLink). | chr1:11391341-11394610 FORWARD LENGTH=680	Glyma.11G090100.1.p		Solyc08g075440.2.1	Conserved oligomeric Golgi complex subunit 6 (AHRD V1 ***- COG6_BOVIN); contains Interpro domain(s) IPR010490 Conserved oligomeric complex COG6
XLOC_000216	XLOC_000216	contig10357:1-369	OK	7.26134	9.18075	0.338376	0.338376	0.180808	0.7971	0.996087	no
XLOC_000217	XLOC_000217	contig10359:1-869	OK	18.7011	19.267	0.0430096	0.0430088	0.0232753	0.9719	0.996087	no	AT3G13800.2	Metallo-hydrolase/oxidoreductase superfamily protein | chr3:4539372-4541366 FORWARD LENGTH=279	Glyma.08G192200.1.p	Metallo-hydrolase/oxidoreductase superfamily protein	Solyc03g121670.2.1	Beta-lactamase domain protein (AHRD V1 **-- D5SNK2_PLAL2); contains Interpro domain(s) IPR001279 Beta-lactamase-like
XLOC_000218	XLOC_000218	contig1036:1-557	OK	5.69391	5.64931	-0.0113442	-0.011345	-0.00626327	0.9887	0.996087	no
XLOC_000219	XLOC_000219	contig10362:1-865	OK	56.0521	26.8612	-1.06125	-1.06124	-0.567308	0.3856	0.945578	no	AT1G63220.1	Calcium-dependent lipid-binding (CaLB domain) family protein | chr1:23449017-23450244 FORWARD LENGTH=147	Glyma.03G015400.1.p	Calcium-dependent lipid-binding (CaLB domain) family protein	Solyc08g080680.2.1	Elicitor-responsive protein 3 (AHRD V1 **-- B6U4Y1_MAIZE); contains Interpro domain(s) IPR018029 C2 membrane targeting protein
XLOC_000220	XLOC_000220	contig10363:1-842	OK	45.1296	7.35031	-2.6182	-2.6182	-1.45967	0.0482	0.945578	no	AT2G27510.1	ATFD3, FD3 | ferredoxin 3 | chr2:11758281-11758748 REVERSE LENGTH=155	Glyma.20G110800.1.p	ferredoxin 3	Solyc11g068430.1.1	Ferredoxin (AHRD V1 ***- Q9AUE1_IMPBA); contains Interpro domain(s) IPR010241 Ferredoxin [2Fe-2S], plant
XLOC_000221	XLOC_000221	contig10365:1-483	OK	2.14919	1.73882	-0.305686	-0.305684	-0.146602	0.84905	0.996087	no	AT5G62630.1	HIPL2 | hipl2 protein precursor | chr5:25143719-25146390 REVERSE LENGTH=696	Glyma.06G188900.1.p	catalytics	Solyc03g113490.2.1	Hedgehog-interacting protein 1 (Fragment) (AHRD V1 *--- A9J6P8_9ROSI); contains Interpro domain(s) IPR011041 Soluble quinoprotein glucose/sorbosone dehydrogenase
XLOC_000222	XLOC_000222	contig10368:5-879	OK	12.4468	2.3973	-2.37629	-2.37629	-1.20323	0.16135	0.945578	no	AT3G44260.1	Polynucleotidyl transferase, ribonuclease H-like superfamily protein | chr3:15952213-15953055 REVERSE LENGTH=280	Glyma.19G197600.1.p	Polynucleotidyl transferase, ribonuclease H-like superfamily protein	Solyc11g068770.1.1	CCR4-NOT transcription complex subunit 7 (AHRD V1 ***- B4FG48_MAIZE); contains Interpro domain(s) IPR006941 Ribonuclease CAF1
XLOC_000223	XLOC_000223	contig10369:24-595	OK	9.79139	5.09088	-0.943598	-0.943599	-0.488743	0.4392	0.949739	no	AT1G70670.1	Caleosin-related family protein | chr1:26644830-26645970 FORWARD LENGTH=195	Glyma.09G124600.1.p	Caleosin-related family protein	Solyc01g005400.2.1	Calcium binding protein Caleosin (AHRD V1 **-* A8N0P5_COPC7); contains Interpro domain(s) IPR007736 Caleosin related
XLOC_000224	XLOC_000224	contig10371:1-267	OK	51.5328	33.9851	-0.60059	-0.600589	-0.411065	0.5839	0.996087	no	AT5G28840.2	GME | GDP-D-mannose 3',5'-epimerase | chr5:10862472-10864024 REVERSE LENGTH=377	Glyma.03G247000.2.p	GDP-D-mannose 3\',5\'-epimerase	Solyc01g097340.2.1	NAD-dependent epimerase/dehydratase family protein-like protein (AHRD V1 ***- Q2XPW6_SOLTU); contains Interpro domain(s) IPR016040 NAD(P)-binding domain
XLOC_000225	XLOC_000225	contig10375:1-358	OK	26.2567	25.9595	-0.0164191	-0.016423	-0.00884126	0.9899	0.996087	no
XLOC_000226	XLOC_000226	contig10376:1-924	OK	6.37448	0	#NAME?	-2.67231	#NAME?	0.094	0.945578	no	AT5G52450.1	MATE efflux family protein | chr5:21289042-21291749 REVERSE LENGTH=486	Glyma.08G050500.3.p	MATE efflux family protein	Solyc03g118970.2.1	Multidrug resistance protein mdtK (AHRD V1 ***- MDTK_CITK8); contains Interpro domain(s) IPR015521 MATE family transporter related protein
XLOC_000227	XLOC_000227	contig10377:6-714	OK	13.1552	1.2342	-3.41398	-3.41399	-1.79135	0.0219	0.945578	no	AT1G14870.1	PCR2 | PLANT CADMIUM RESISTANCE 2 | chr1:5128591-5129458 REVERSE LENGTH=152	Glyma.05G236300.1.p	PLANT CADMIUM RESISTANCE 2	Solyc04g007900.2.1	Cell number regulator 2 (AHRD V1 **-- B6TYV8_MAIZE); contains Interpro domain(s) IPR006461 Protein of unknown function Cys-rich
XLOC_000228	XLOC_000228	contig10379:9-454	OK	2.99651	3.13745	0.0663074	0.0663093	0.0334608	0.96215	0.996087	no	AT5G64050.1	ATERS, OVA3, ERS | glutamate tRNA synthetase | chr5:25630196-25633099 REVERSE LENGTH=570	Glyma.07G124000.1.p	glutamate tRNA synthetase	Solyc01g112290.2.1	Glutamyl-tRNA synthetase (AHRD V1 ***- Q52JJ5_NICBE); contains Interpro domain(s) IPR004527 Glutamyl-tRNA synthetase, class Ic, bacterial/mitochondrial
XLOC_000229	XLOC_000229	contig10380:1-452	OK	81.5041	76.9345	-0.0832425	-0.0832419	-0.0443823	0.94665	0.996087	no	AT4G39090.1	RD19, RD19A | Papain family cysteine protease | chr4:18215826-18217326 REVERSE LENGTH=368	Glyma.06G027700.1.p	Papain family cysteine protease	Solyc01g110110.2.1	Cysteine proteinase cathepsin F (AHRD V1 **-* D3TN89_GLOMM); contains Interpro domain(s) IPR013128 Peptidase C1A, papain
XLOC_000230	XLOC_000230	contig10382:7-354	OK	5.29862	1.51594	-1.80541	-1.8054	-0.846669	0.1842	0.945578	no	AT4G35300.4	TMT2 | tonoplast monosaccharide transporter2 | chr4:16796432-16799071 REVERSE LENGTH=739	Glyma.04G000300.2.p	tonoplast monosaccharide transporter2	Solyc03g032040.2.1	MFS family major facilitator transporter D-xylose cation symporter (AHRD V1 *-** D4E1S5_SEROD); contains Interpro domain(s) IPR016196 Major facilitator superfamily, general substrate transporter
XLOC_000231	XLOC_000231	contig10383:1-503	OK	18.5623	21.521	0.213369	0.21337	0.116833	0.8645	0.996087	no
XLOC_000232	XLOC_000232	contig10385:1-375	OK	10.844	0.224317	-5.59522	-5.59521	-2.38291	0.45045	0.951004	no
XLOC_000233	XLOC_000233	contig10388:1-768	OK	104.175	33.6373	-1.63087	-1.63088	-0.936868	0.1909	0.945578	no	AT3G03150.1	unknown protein; FUNCTIONS IN: molecular_function unknown; INVOLVED IN: biological_process unknown; LOCATED IN: mitochondrion; EXPRESSED IN: 22 plant structures; EXPRESSED DURING: 13 growth stages; BEST Arabidopsis thaliana protein match is: unknown protein (TAIR:AT5G17165.1); Has 39 Blast hits to 39 proteins in 11 species: Archae - 0; Bacteria - 0; Metazoa - 0; Fungi - 0; Plants - 39; Viruses - …	Glyma.01G230200.1.p		Solyc03g096840.2.1	Seed specific protein Bn15D1B (AHRD V1 ***- B6TIB8_MAIZE)
XLOC_000234	XLOC_000234	contig10389:1-198	OK	27.8108	25.0386	-0.151489	-0.151491	-0.0641112	0.5609	0.996087	no
XLOC_000235	XLOC_000235	contig1039:1-308	OK	7.48226	0.341244	-4.4546	-4.4546	-1.99469	0.2475	0.945578	no	AT5G27740.1	EMB161, EMB2775, EMB251, RFC3 | ATPase family associated with various cellular activities (AAA) | chr5:9823831-9826869 FORWARD LENGTH=354	Glyma.05G089100.2.p	ATPase family associated with various cellular activities (AAA)	Solyc01g020440.2.1	Replication factor C subunit 5 (AHRD V1 ***- B6T5I0_MAIZE); contains Interpro domain(s) IPR019483 DNA polymerase III, clamp-loader complex, subunit E, C-terminal
XLOC_000236	XLOC_000236	contig10390:14-505	OK	5.65905	1.86115	-1.60437	-1.60437	-0.759329	0.35325	0.945578	no	AT2G13440.1	glucose-inhibited division family A protein | chr2:5593270-5598296 REVERSE LENGTH=723	Glyma.05G193600.1.p	glucose-inhibited division family A protein	Solyc01g068290.2.1	tRNA uridine 5-carboxymethylaminomethyl modification enzyme mnmG (AHRD V1 ***- B4VZ14_9CYAN); contains Interpro domain(s) IPR004416 Glucose-inhibited division protein A
XLOC_000237	XLOC_000237	contig10391:1-180	OK	57.4375	60.9738	0.0861966	0.0861965	0.0449804	0.9522	0.996087	no
XLOC_000238	XLOC_000238	contig10393:1-455	OK	19.872	17.411	-0.190741	-0.190738	-0.103994	0.8777	0.996087	no
XLOC_000239	XLOC_000239	contig10394:1-229	OK	25.9497	22.343	-0.215893	-0.215895	-0.114308	0.87845	0.996087	no
XLOC_000240	XLOC_000240	contig10395:1-433	OK	40.9372	20.8025	-0.976658	-0.976656	-0.509332	0.3596	0.945578	no	AT5G56030.2	HSP8	Glyma.14G011600.1.p	HEAT SHOCK PROTEIN 81.4	Solyc12g015880.1.1	Heat shock protein 90 (AHRD V1 ***- Q14TB1_TOBAC); contains Interpro domain(s) IPR019805 Heat shock protein Hsp90, conserved site IPR018249 EF-HAND 2 IPR001404 Heat shock protein Hsp90
XLOC_000241	XLOC_000241	contig10397:1-667	OK	13.2294	2.5059	-2.40035	-2.40035	-1.27995	0.29395	0.945578	no	AT3G60890.2	ZPR2 | protein binding | chr3:22497024-22497442 REVERSE LENGTH=106	Glyma.09G268100.1.p	protein binding	Solyc01g091490.2.1	Unknown Protein (AHRD V1)
XLOC_000242	XLOC_000242	contig10398:3-568	OK	3.0483	2.64147	-0.206666	-0.206664	-0.106959	0.88405	0.996087	no
XLOC_000243	XLOC_000243	contig10400:7-294	OK	7.89328	1.11903	-2.81838	-2.81838	-1.35851	0.3145	0.945578	no	AT5G62865.1	unknown protein; BEST Arabidopsis thaliana protein match is: unknown protein (TAIR:AT3G48020.1). | chr5:25234064-25234567 FORWARD LENGTH=167	Glyma.17G091400.2.p		Solyc06g071370.1.1	NHL repeat-containing protein-like (AHRD V1 ***- Q6Z2V7_ORYSJ)
XLOC_000244	XLOC_000244	contig10401:2-651	OK	8.3538	0	#NAME?	-3.06243	#NAME?	0.11065	0.945578	no	AT1G75390.1	AtbZIP44, bZIP44 | basic leucine-zipper 44 | chr1:28292224-28292745 FORWARD LENGTH=173	Glyma.14G071400.1.p	basic leucine-zipper 44	Solyc04g080740.1.1	BZIP transcription factor family protein (AHRD V1 **-- D7KSN7_ARALY); contains Interpro domain(s) IPR011700 Basic leucine zipper
XLOC_000245	XLOC_000245	contig10403:1-2010	OK	28.5844	4.48216	-2.67296	-2.67296	-1.42951	0.04235	0.945578	no	AT5G35360.1	CAC2 | acetyl Co-enzyme a carboxylase biotin carboxylase subunit | chr5:13584300-13588268 FORWARD LENGTH=537	Glyma.05G221100.1.p	acetyl Co-enzyme a carboxylase biotin carboxylase subunit	Solyc01g008330.2.1	Acetyl-CoA carboxylase biotin carboxylase (AHRD V1 ***- B4VQU4_9CYAN); contains Interpro domain(s) IPR004549 Acetyl-CoA carboxylase, biotin carboxylase
XLOC_000246	XLOC_000246	contig10405:1-1154	OK	64.2276	26.1484	-1.29647	-1.29647	-0.757442	0.2973	0.945578	no	AT5G64120.1	Peroxidase superfamily protein | chr5:25659551-25660946 REVERSE LENGTH=328	Glyma.08G179600.1.p	Peroxidase superfamily protein	Solyc01g105070.2.1	Peroxidase (AHRD V1 **** Q43499_SOLLC); contains Interpro domain(s) IPR002016 Haem peroxidase, plant/fungal/bacterial
XLOC_000247	XLOC_000247	contig10409:1-788	OK	5.87391	4.16677	-0.495394	-0.495392	-0.263457	0.7185	0.996087	no
XLOC_000248	XLOC_000248	contig10411:1-781	OK	16.6304	6.41806	-1.37361	-1.37361	-0.728428	0.2463	0.945578	no	AT2G45760.1	BAP2, BAL | BON association protein 2 | chr2:18847125-18847748 REVERSE LENGTH=207	Glyma.07G076600.1.p	BON association protein 2	Solyc01g091590.2.1	SRC2 protein (AHRD V1 ***- A7XAJ8_9CONI); contains Interpro domain(s) IPR000008 C2 calcium-dependent membrane targeting
XLOC_000249	XLOC_000249	contig10414:42-427	OK	3.9339	3.07452	-0.355601	-0.355599	-0.182872	0.80245	0.996087	no
XLOC_000250	XLOC_000250	contig10416:1-1767	OK	12.618	4.05012	-1.63944	-1.63945	-0.849058	0.19035	0.945578	no	AT2G26980.4	CIPK3 | CBL-interacting protein kinase 3 | chr2:11515234-11518426 REVERSE LENGTH=451	Glyma.02G275900.3.p	CBL-interacting protein kinase 3	Solyc11g062410.1.1	CBL-interacting protein kinase 18 (AHRD V1 ***- C4P7W7_VITVI); contains Interpro domain(s) IPR002290 Serine/threonine protein kinase
XLOC_000251	XLOC_000251	contig10418:1-248	OK	18.4382	2.26342	-3.02612	-3.02612	-1.69906	0.3182	0.945578	no	AT4G08810.1	SUB1 | calcium ion binding | chr4:5616204-5617862 REVERSE LENGTH=552	Glyma.05G156200.1.p	calcium ion binding	Solyc01g005690.2.1	Unknown Protein (AHRD V1)
XLOC_000252	XLOC_000252	contig10419:2-1035	OK	8.09164	3.16726	-1.3532	-1.3532	-0.67264	0.366	0.945578	no	AT4G21880.1	Pentatricopeptide repeat (PPR) superfamily protein | chr4:11605156-11610651 FORWARD LENGTH=843	Glyma.12G214200.1.p	Tetratricopeptide repeat (TPR)-like superfamily protein	Solyc07g064110.2.1	Pentatricopeptide repeat-containing protein (AHRD V1 ***- D7MEM9_ARALY); contains Interpro domain(s) IPR002885 Pentatricopeptide repeat
XLOC_000253	XLOC_000253	contig10420:4-412	OK	46.8174	12.969	-1.85198	-1.85198	-0.964318	0.22245	0.945578	no			Glyma.16G180300.1.p	Calcium-dependent lipid-binding (CaLB domain) family protein
XLOC_000254	XLOC_000254	contig10422:1-2639	OK	18.8991	6.97957	-1.43711	-1.43711	-0.769444	0.2444	0.945578	no	AT3G03940.1	Protein kinase family protein | chr3:1014412-1018244 REVERSE LENGTH=701	Glyma.16G041500.1.p	Protein kinase family protein	Solyc10g080700.1.1	Casein kinase-like protein (AHRD V1 ***- Q9FK52_ARATH); contains Interpro domain(s) IPR002290 Serine/threonine protein kinase
XLOC_000255	XLOC_000255	contig10424:1-266	OK	5.24411	9.90522	0.91749	0.917491	0.42832	0.53825	0.996087	no	AT3G22425.2	IGPD | imidazoleglycerol-phosphate dehydratase | chr3:7951110-7952853 FORWARD LENGTH=270	Glyma.20G145900.1.p	HISTIDINE BIOSYNTHESIS 5B	Solyc09g076020.2.1	Imidazoleglycerol-phosphate dehydratase (AHRD V1 **** B9RTS0_RICCO); contains Interpro domain(s) IPR000807 Imidazole glycerol-phosphate dehydratase
XLOC_000256	XLOC_000256	contig10426:14-288	OK	9.6076	1.25923	-2.93163	-2.93163	-1.25868	0.14135	0.945578	no	AT3G59880.1	unknown protein; FUNCTIONS IN: molecular_function unknown; INVOLVED IN: biological_process unknown; LOCATED IN: plasma membrane; BEST Arabidopsis thaliana protein match is: unknown protein (TAIR:AT2G44010.1); Has 20 Blast hits to 20 proteins in 7 species: Archae - 0; Bacteria - 0; Metazoa - 0; Fungi - 0; Plants - 20; Viruses - 0; Other Eukaryotes - 0 (source: NCBI BLink). | chr3:22121069-22121446…	Glyma.04G203100.1.p
XLOC_000257	XLOC_000257	contig10427:6-1096	OK	8.25702	5.76225	-0.51899	-0.518989	-0.257447	0.5759	0.996087	no	AT3G12050.1	Aha1 domain-containing protein | chr3:3839289-3841303 FORWARD LENGTH=360	Glyma.19G149300.1.p	Aha1 domain-containing protein	Solyc10g078930.1.1	Activator of heat shock protein ATPase homolog 1 (AHRD V1 **-* D3PJW3_9MAXI); contains Interpro domain(s) IPR015310 Activator of Hsp90 ATPase, N-terminal
XLOC_000258	XLOC_000258	contig10428:1-695	OK	20.41	23.2127	0.185642	0.185638	0.104412	0.88935	0.996087	no
XLOC_000259	XLOC_000259	contig10429:1-1445	OK	21.1512	25.0534	0.244264	0.244267	0.131913	0.8574	0.996087	no
XLOC_000260	XLOC_000260	contig10430:1-443	OK	24.8138	29.7115	0.259881	0.259879	0.142999	0.8372	0.996087	no
XLOC_000261	XLOC_000261	contig10433:1-819	OK	82.8907	17.2303	-2.26626	-2.26626	-1.23488	0.0862	0.945578	no	AT4G17670.1	Protein of unknown function (DUF581) | chr4:9833948-9834663 REVERSE LENGTH=159	Glyma.07G117300.1.p	Protein of unknown function (DUF581)	Solyc01g088660.2.1	Os04g0585900 protein (Fragment) (AHRD V1 *-*- Q0JAP2_ORYSJ); contains Interpro domain(s) IPR007650 Protein of unknown function DUF581
XLOC_000262	XLOC_000262	contig10434:1-2165	OK	33.0701	5.972	-2.46924	-2.46924	-1.30177	0.05975	0.945578	no	AT4G16390.1	SVR7 | pentatricopeptide (PPR) repeat-containing protein | chr4:9257985-9260093 FORWARD LENGTH=702	Glyma.07G267500.1.p	pentatricopeptide (PPR) repeat-containing protein	Solyc11g012670.1.1	Pentatricopeptide repeat-containing protein (AHRD V1 ***- D7MRC5_ARALY); contains Interpro domain(s) IPR002625 Smr protein/MutS2 C-terminal
XLOC_000263	XLOC_000263	contig10435:1-1415	OK	11.7167	3.27827	-1.83756	-1.83756	-0.919178	0.25615	0.945578	no	AT5G21105.1	Plant L-ascorbate oxidase | chr5:7172727-7177409 FORWARD LENGTH=588	Glyma.13G076900.1.p	Plant L-ascorbate oxidase	Solyc11g062440.1.1	Laccase (AHRD V1 ***- Q9AUI0_PINTA); contains Interpro domain(s) IPR017760 L-ascorbate oxidase, plants
XLOC_000264	XLOC_000264	contig10436:1-310	OK	10.3539	3.72459	-1.47502	-1.47502	-0.752934	0.2168	0.945578	no			Glyma.09G023200.1.p	SIT4 phosphatase-associated family protein
XLOC_000265	XLOC_000265	contig10437:1-312	OK	13.2429	1.91112	-2.79274	-2.79273	-1.35698	0.11305	0.945578	no	AT3G57450.1	unknown protein; Has 65 Blast hits to 65 proteins in 11 species: Archae - 0; Bacteria - 0; Metazoa - 0; Fungi - 0; Plants - 65; Viruses - 0; Other Eukaryotes - 0 (source: NCBI BLink). | chr3:21262028-21262318 FORWARD LENGTH=96	Glyma.08G106900.1.p		Solyc01g087580.2.1	Unknown Protein (AHRD V1)
XLOC_000266	XLOC_000266	contig10438:14-1315	OK	4.55777	1.61108	-1.5003	-1.5003	-0.736206	0.3422	0.945578	no	AT4G17620.1	glycine-rich protein | chr4:9822005-9824859 FORWARD LENGTH=544	Glyma.01G204000.2.p	glycine-rich protein	Solyc08g077750.2.1	Protein rai1 (AHRD V1 *--- C8V0J5_EMENI); contains Interpro domain(s) IPR013961 RAI1 like
XLOC_000267	XLOC_000267	contig10439:1-604	OK	29.3855	4.79382	-2.61586	-2.61586	-1.2995	0.16975	0.945578	no	AT3G07030.1	Alba DNA/RNA-binding protein | chr3:2223001-2225254 REVERSE LENGTH=405	Glyma.18G173100.1.p	Alba DNA/RNA-binding protein	Solyc06g083540.2.1	Ribonuclease P protein subunit p25 (AHRD V1 *--- RPP25_HUMAN); contains Interpro domain(s) IPR002775 Alba, DNA/RNA-binding protein
XLOC_000268	XLOC_000268	contig1044:12-1304	OK	12.8252	3.9289	-1.70679	-1.70678	-0.86953	0.26005	0.945578	no	AT1G51110.1	Plastid-lipid associated protein PAP / fibrillin family protein | chr1:18935380-18937484 FORWARD LENGTH=409	Glyma.20G244500.2.p	Plastid-lipid associated protein PAP / fibrillin family protein	Solyc01g006330.2.1	PAP fibrillin family protein (AHRD V1 *-*- B7KDB3_CYAP7); contains Interpro domain(s) IPR006843 PAP fibrillin
XLOC_000269	XLOC_000269	contig10440:1-1912	OK	18.9616	2.467	-2.94225	-2.94225	-1.53361	0.0297	0.945578	no	AT1G72040.1	P-loop containing nucleoside triphosphate hydrolases superfamily protein | chr1:27112159-27114248 REVERSE LENGTH=580	Glyma.06G324700.1.p	P-loop containing nucleoside triphosphate hydrolases superfamily protein	Solyc11g020780.1.1	Deoxyguanosine kinase 3 (AHRD V1 *-** Q91XI5_MOUSE); contains Interpro domain(s) IPR002624 Deoxynucleoside kinase
XLOC_000270	XLOC_000270	contig10441:1-275	OK	16.3423	4.08551	-2.00002	-2.00002	-0.993023	0.17385	0.945578	no	AT3G11200.1	AL2 | alfin-like 2 | chr3:3508387-3510418 REVERSE LENGTH=246	Glyma.07G150800.1.p	alfin-like 1	Solyc09g005360.2.1	PHD finger family protein (AHRD V1 **-- D7LYZ0_ARALY); contains Interpro domain(s) IPR019787 Zinc finger, PHD-finger
XLOC_000271	XLOC_000271	contig10442:4-1126	OK	2.56121	2.09706	-0.288455	-0.288457	-0.159088	0.82205	0.996087	no	AT1G63440.1	HMA5 | heavy metal atpase 5 | chr1:23527655-23531109 FORWARD LENGTH=995			Solyc00g031720.1.1	Copper-translocating P-type ATPase (AHRD V1 ***- B8LAF8_9GAMM); contains Interpro domain(s) IPR006121 Heavy metal transport/detoxification protein
XLOC_000272	XLOC_000272	contig10443:1-539	OK	2.65717	2.45087	-0.116598	-0.116597	-0.0596766	0.93355	0.996087	no
XLOC_000273	XLOC_000273	contig10444:1-1469	OK	18.7184	18.3176	-0.031231	-0.0312266	-0.0168381	0.98195	0.996087	no	AT2G37500.2	arginine biosynthesis protein ArgJ family | chr2:15739904-15742430 REVERSE LENGTH=409	Glyma.13G131900.1.p	arginine biosynthesis protein ArgJ family	Solyc09g010420.2.1	Arginine biosynthesis bifunctional protein ArgJ (AHRD V1 ***- B4VHU0_9CYAN); contains Interpro domain(s) IPR002813 Arginine biosynthesis protein ArgJ
XLOC_000274	XLOC_000274	contig10445:1-232	OK	30.2379	33.1039	0.130646	0.130643	0.0686304	0.9246	0.996087	no
XLOC_000275	XLOC_000275	contig10448:1-1443	OK	8.97066	4.61633	-0.958468	-0.958468	-0.479143	0.3908	0.945578	no	AT5G01990.1	Auxin efflux carrier family protein | chr5:377373-379600 REVERSE LENGTH=431	Glyma.18G218300.1.p	Auxin efflux carrier family protein	Solyc10g074790.1.1	Auxin efflux carrier family protein (AHRD V1 ***- D7M6D2_ARALY); contains Interpro domain(s) IPR004776 Auxin efflux carrier
XLOC_000276	XLOC_000276	contig10449:11-760	OK	6.54568	3.33881	-0.971208	-0.971209	-0.467892	0.48115	0.967714	no	AT1G79750.1	ATNADP-ME4, NADP-ME4 | NADP-malic enzyme 4 | chr1:30007655-30011179 REVERSE LENGTH=646	Glyma.15G019300.2.p	NADP-malic enzyme 4	Solyc03g120990.2.1	Malic enzyme (AHRD V1 ***- O04935_SOLLC); contains Interpro domain(s) IPR012302 Malic enzyme, NAD-binding
XLOC_000277	XLOC_000277	contig1045:1-1431	OK	11.8561	4.03228	-1.55596	-1.55596	-0.799594	0.2662	0.945578	no	AT1G51110.1	Plastid-lipid associated protein PAP / fibrillin family protein | chr1:18935380-18937484 FORWARD LENGTH=409	Glyma.20G244500.1.p	Plastid-lipid associated protein PAP / fibrillin family protein	Solyc01g006330.2.1	PAP fibrillin family protein (AHRD V1 *-*- B7KDB3_CYAP7); contains Interpro domain(s) IPR006843 PAP fibrillin
XLOC_000278	XLOC_000278	contig10450:1-394	OK	21.6262	22.1955	0.0374872	0.037487	0.0206707	0.979	0.996087	no
XLOC_000279	XLOC_000279	contig10451:1-1025	OK	8.85004	3.06518	-1.52971	-1.52971	-0.819987	0.23615	0.945578	no	AT4G10500.1	2-oxoglutarate (2OG) and Fe(II)-dependent oxygenase superfamily protein | chr4:6491089-6492342 FORWARD LENGTH=349	Glyma.06G128100.1.p	2-oxoglutarate (2OG) and Fe(II)-dependent oxygenase superfamily protein	Solyc01g105660.2.1	1-aminocyclopropane-1-carboxylate oxidase (AHRD V1 **-- ACCO_TOBAC); contains Interpro domain(s) IPR005123 Oxoglutarate and iron-dependent oxygenase
XLOC_000280	XLOC_000280	contig10452:1-1566	OK	18.3127	21.8499	0.254785	0.254782	0.132308	0.85675	0.996087	no
XLOC_000281	XLOC_000281	contig10453:1-540	OK	6.81677	5.2234	-0.384099	-0.384099	-0.205229	0.77095	0.996087	no	AT2G25180.1	ARR12, RR12 | response regulator 12 | chr2:10724490-10726961 REVERSE LENGTH=596	Glyma.05G144500.3.p	response regulator 11	Solyc00g055950.1.1	Response regulator receiver Transcriptional regulatory protein (AHRD V1 ***- B8CKL9_SHEPW); contains Interpro domain(s) IPR001789 Signal transduction response regulator, receiver region IPR011879 Signal transduction response regulator, phosphate regulon transcriptional regulatory protein phoB
XLOC_000282	XLOC_000282	contig10454:1-721	OK	52.4007	15.3213	-1.77404	-1.77405	-0.958045	0.16075	0.945578	no	AT4G10040.1	CYTC-2 | cytochrome c-2 | chr4:6277083-6278281 FORWARD LENGTH=112	Glyma.09G246700.1.p	cytochrome c-2	Solyc01g103220.2.1	Cytochrome c (AHRD V1 ***- B6SKR4_MAIZE); contains Interpro domain(s) IPR002327 Cytochrome c, class IA/ IB
XLOC_000283	XLOC_000283	contig10455:1-961	OK	6.93523	0.902637	-2.94173	-2.94173	-1.39562	0.2384	0.945578	no	AT3G13330.1	PA200 | proteasome activating protein 200 | chr3:4319804-4330061 REVERSE LENGTH=1816	Glyma.08G336400.1.p	proteasome activating protein 200	Solyc07g066030.2.1	Proteasome activator subunit 4-like (AHRD V1 **-- Q5Z876_ORYSJ); contains Interpro domain(s) IPR016024 Armadillo-type fold
XLOC_000284	XLOC_000284	contig10456:1-405	OK	21.6557	22.1095	0.0299187	0.0299196	0.0157025	0.9818	0.996087	no
XLOC_000285	XLOC_000285	contig10457:1-418	OK	4.99052	6.5811	0.399139	0.399139	0.20171	0.76055	0.996087	no
XLOC_000286	XLOC_000286	contig10458:1-535	OK	49.9207	6.56172	-2.92749	-2.92749	-1.52317	0.135	0.945578	no	AT1G80300.1	NTT1, ATNTT1 | nucleotide transporter 1 | chr1:30191954-30194280 FORWARD LENGTH=624	Glyma.13G362300.1.p	nucleotide transporter 1	Solyc03g119970.2.1	ADP ATP carrier protein (AHRD V1 ***- Q3KMV6_CHLTA); contains Interpro domain(s) IPR004667 ADP/ATP carrier protein
XLOC_000287	XLOC_000287	contig10460:1-190	OK	23.851	22.9894	-0.0530803	-0.0530809	-0.024995	0.9639	0.996087	no
XLOC_000288	XLOC_000288	contig10461:3-291	OK	23.4817	6.58452	-1.83439	-1.83439	-0.927043	0.29755	0.945578	no	AT1G57860.1	Translation protein SH3-like family protein | chr1:21430034-21430827 REVERSE LENGTH=164	Glyma.06G207400.1.p	Translation protein SH3-like family protein	Solyc10g080590.1.1	60S ribosomal protein L21-like protein (AHRD V1 ***- Q3HVK5_SOLTU); contains Interpro domain(s) IPR001147 Ribosomal protein L21e
XLOC_000289	XLOC_000289	contig10462:1-636	OK	6.6494	1.92555	-1.78796	-1.78795	-0.853287	0.3577	0.945578	no	AT2G21860.1	violaxanthin de-epoxidase-related | chr2:9318333-9319990 REVERSE LENGTH=522	Glyma.05G184900.2.p	violaxanthin de-epoxidase-related	Solyc04g051610.2.1	Violaxanthin de-epoxidase-related protein (AHRD V1 ***- A8J136_CHLRE)
XLOC_000290	XLOC_000290	contig10463:1-1127	OK	20.0589	21.7426	0.116284	0.116282	0.0618006	0.93405	0.996087	no
XLOC_000291	XLOC_000291	contig10464:4-1415	OK	8.79397	3.0211	-1.54144	-1.54144	-0.77874	0.2667	0.945578	no	AT3G47620.1	AtTCP14, TCP14 | TEOSINTE BRANCHED, cycloidea and PCF (TCP) 14 | chr3:17559004-17560473 FORWARD LENGTH=489	Glyma.02G105900.1.p	TCP family transcription factor	Solyc06g070900.2.1	TCP family transcription factor (AHRD V1 *-** A6MCZ2_9ORYZ); contains Interpro domain(s) IPR005333 Transcription factor, TCP
XLOC_000292	XLOC_000292	contig10467:1-904	OK	12.7806	0.400762	-4.99507	-4.99507	-2.26536	0.2202	0.945578	no	AT2G21790.1	R1, RNR1, CLS8, ATRNR1 | ribonucleotide reductase 1 | chr2:9293529-9297580 FORWARD LENGTH=816	Glyma.05G186900.1.p	ribonucleotide reductase 1	Solyc04g012060.2.1	Ribonucleoside-diphosphate reductase (AHRD V1 **** Q9ZR56_TOBAC); contains Interpro domain(s) IPR013346 Ribonucleoside-diphosphate reductase, alpha subunit
XLOC_000293	XLOC_000293	contig10468:1-184	OK	39.4186	29.1684	-0.434469	-0.43447	-0.206175	0.7534	0.996087	no	AT2G26080.1	AtGLDP2, GLDP2 | glycine decarboxylase P-protein 2 | chr2:11109330-11113786 REVERSE LENGTH=1044	Glyma.14G094700.1.p	glycine decarboxylase P-protein 2	Solyc08g065220.2.1	Glycine dehydrogenase P protein (AHRD V1 **** Q6V9T1_ORYSJ); contains Interpro domain(s) IPR003437 Glycine cleavage system P-protein
XLOC_000294	XLOC_000294	contig10470:1-1123	OK	19.9655	0.735579	-4.76248	-4.76249	-2.30863	0.13005	0.945578	no	AT1G67730.1	YBR159, KCR1, ATKCR1 | beta-ketoacyl reductase 1 | chr1:25391676-25393365 FORWARD LENGTH=318	Glyma.18G011500.1.p	beta-ketoacyl reductase 1	Solyc02g093640.2.1	3-ketoacyl-CoA reductase 1 (AHRD V1 **-- Q0VH88_GOSHI); contains Interpro domain(s) IPR002347 Glucose/ribitol dehydrogenase
XLOC_000295	XLOC_000295	contig10471:1-2168	OK	12.4602	1.27742	-3.28602	-3.28602	-1.6887	0.0807	0.945578	no	AT1G69850.1	ATNRT1:2, NTL1, NRT1:2 | nitrate transporter 1:2 | chr1:26296945-26300407 REVERSE LENGTH=585	Glyma.03G227500.1.p	nitrate transporter 1:2	Solyc01g102360.1.1	Peptide transporter-like protein (AHRD V1 **-* Q9LSE8_ARATH); contains Interpro domain(s) IPR000109 TGF-beta receptor, type I/II extracellular region
XLOC_000296	XLOC_000296	contig10472:7-649	OK	2.20607	2.3851	0.112572	0.112571	0.0579027	0.941	0.996087	no
XLOC_000297	XLOC_000297	contig10473:1-2362	OK	17.3691	19.9557	0.200275	0.200278	0.104512	0.88795	0.996087	no	AT3G22200.2	POP2 | Pyridoxal phosphate (PLP)-dependent transferases superfamily protein | chr3:7835457-7838863 FORWARD LENGTH=513	Glyma.11G096200.2.p	Pyridoxal phosphate (PLP)-dependent transferases superfamily protein	Solyc08g014610.2.1	Alanine--glyoxylate aminotransferase 2-like 1 (AHRD V1 **** AT2L1_MOUSE); contains Interpro domain(s) IPR005814 Aminotransferase class-III
XLOC_000298	XLOC_000298	contig10474:1-1390	OK	11.3261	3.35329	-1.756	-1.756	-0.890418	0.21435	0.945578	no	AT1G55090.1	carbon-nitrogen hydrolase family protein | chr1:20554857-20558188 FORWARD LENGTH=725	Glyma.05G219500.4.p	carbon-nitrogen hydrolase family protein	Solyc08g082830.2.1	NH(3)-dependent NAD(+) synthetase (AHRD V1 ***- A1ZGC5_9BACT); contains Interpro domain(s) IPR014445 Glutamine-dependent NAD(+) synthetase, GAT region
XLOC_000299	XLOC_000299	contig10476:1-1094	OK	125.213	19.2369	-2.70243	-2.70244	-1.45708	0.0422	0.945578	no	AT3G25920.1	RPL15 | ribosomal protein L15 | chr3:9491268-9492558 REVERSE LENGTH=277	Glyma.20G116100.1.p	ribosomal protein L15	Solyc05g009370.2.1	50S ribosomal protein L15 (AHRD V1 *-*- B4B3P1_9CHRO); contains Interpro domain(s) IPR005749 Ribosomal protein L15, bacterial-type
XLOC_000300	XLOC_000300	contig10478:18-266	OK	14.2926	0.603401	-4.56601	-4.56601	-2.40535	0.2939	0.945578	no
XLOC_000301	XLOC_000301	contig10479:7-758	OK	184.147	56.0194	-1.71686	-1.71686	-0.927557	0.2005	0.945578	no	AT2G30620.2	winged-helix DNA-binding transcription factor family protein | chr2:13045360-13046267 FORWARD LENGTH=202	Glyma.10G033100.1.p	winged-helix DNA-binding transcription factor family protein	Solyc06g084020.2.1	Histone H1 (AHRD V1 *-*- O65820_SOLLC); contains Interpro domain(s) IPR005818 Histone H1/H5
XLOC_000302	XLOC_000302	contig10481:1-1984	OK	18.2253	3.3318	-2.45157	-2.45157	-1.26305	0.06045	0.945578	no	AT1G16350.1	Aldolase-type TIM barrel family protein | chr1:5590951-5592872 FORWARD LENGTH=502	Glyma.15G263100.1.p	Aldolase-type TIM barrel family protein	Solyc10g079500.1.1	Inosine-5&apos-monophosphate dehydrogenase (AHRD V1 ***- A7XZM6_CAMSI); contains Interpro domain(s) IPR005990 IMP dehydrogenase
XLOC_000303	XLOC_000303	contig10482:1-217	OK	7.8418	10.1547	0.372893	0.372891	0.220709	0.56915	0.996087	no
XLOC_000304	XLOC_000304	contig10483:1-464	OK	3.68949	1.80368	-1.03248	-1.03248	-0.495412	0.46275	0.95688	no	AT2G28840.2	XBAT31 | XB3 ortholog 1 in Arabidopsis thaliana | chr2:12378672-12380474 FORWARD LENGTH=442	Glyma.18G176600.1.p	XB3 ortholog 1 in Arabidopsis thaliana	Solyc11g066020.1.1	Ankyrin repeat domain-containing protein 28 (AHRD V1 ***- B6TJ47_MAIZE); contains Interpro domain(s) IPR002110 Ankyrin
XLOC_000305	XLOC_000305	contig10487:1-2366	OK	11.0925	5.49331	-1.01384	-1.01384	-0.537757	0.3996	0.945578	no	AT1G30900.1	VSR6, VSR3;3, BP80-3;3 | VACUOLAR SORTING RECEPTOR 6 | chr1:10997275-11000543 FORWARD LENGTH=631	Glyma.15G156400.1.p	VACUOLAR SORTING RECEPTOR 6	Solyc02g081970.2.1	Vacuolar sorting receptor 7 (AHRD V1 **** B6UEQ5_MAIZE); contains Interpro domain(s) IPR003137 Protease-associated PA
XLOC_000306	XLOC_000306	contig10488:1-393	OK	24.6534	22.9427	-0.103751	-0.103751	-0.0561679	0.9375	0.996087	no
XLOC_000307	XLOC_000307	contig10489:1-462	OK	4.96076	6.13639	0.306829	0.306829	0.160213	0.8098	0.996087	no
XLOC_000308	XLOC_000308	contig10491:1-1865	OK	21.273	5.9301	-1.8429	-1.8429	-0.981457	0.1391	0.945578	no	AT1G60170.1	emb1220 | pre-mRNA processing ribonucleoprotein binding region-containing protein | chr1:22193008-22195177 FORWARD LENGTH=485	Glyma.16G063000.1.p	pre-mRNA processing ribonucleoprotein binding region-containing protein	Solyc08g078430.2.1	Pre-mRNA processing ribonucleoprotein binding region-containing protein (AHRD V1 **-* A7AUH1_BABBO); contains Interpro domain(s) IPR019175 Prp31 C-terminal
XLOC_000309	XLOC_000309	contig10492:1-915	OK	8.61769	2.45839	-1.80959	-1.80959	-0.915303	0.2256	0.945578	no	AT4G02200.1	Drought-responsive family protein | chr4:972776-974203 FORWARD LENGTH=214	Glyma.17G124400.1.p	drought-induced 19	Solyc03g112160.2.1	Protein DEHYDRATION-INDUCED 19 homolog 5 (AHRD V1 ***- DI195_ORYSJ); contains Interpro domain(s) IPR008598 Drought induced 19
XLOC_000310	XLOC_000310	contig10493:1-895	OK	6.88275	1.73836	-1.98526	-1.98526	-0.974185	0.26465	0.945578	no	AT4G02200.1	Drought-responsive family protein | chr4:972776-974203 FORWARD LENGTH=214	Glyma.17G124400.2.p	drought-induced 19	Solyc06g071780.2.1	Protein DEHYDRATION-INDUCED 19 homolog 5 (AHRD V1 ***- DI195_ORYSJ); contains Interpro domain(s) IPR008598 Drought induced 19
XLOC_000311	XLOC_000311	contig10494:1-283	OK	20.0729	23.4642	0.225215	0.225212	0.115061	0.861	0.996087	no
XLOC_000312	XLOC_000312	contig10495:3-191	OK	77.608	0	#NAME?	-6.27813	#NAME?	0.10085	0.945578	no
XLOC_000313	XLOC_000313	contig10496:1-1117	OK	17.8778	2.89719	-2.62544	-2.62544	-1.35313	0.12285	0.945578	no	AT4G39460.2	SAMC1 | S-adenosylmethionine carrier 1 | chr4:18356093-18358596 REVERSE LENGTH=325	Glyma.05G185200.2.p	S-adenosylmethionine carrier 1	Solyc04g051580.2.1	Mitochondrial carrier C12B10.09 (AHRD V1 ***- B6TYC7_MAIZE); contains Interpro domain(s) IPR002067 Mitochondrial carrier protein
XLOC_000314	XLOC_000314	contig10497:4-943	OK	13.3327	2.41518	-2.46476	-2.46477	-1.24139	0.1679	0.945578	no	AT2G45060.1	Uncharacterised conserved protein UCP022280 | chr2:18584674-18586688 REVERSE LENGTH=272	Glyma.U014900.2.p	Uncharacterised conserved protein UCP022280	Solyc01g090770.2.1	Unknown Protein (AHRD V1); contains Interpro domain(s) IPR016803 Uncharacterised conserved protein UCP022280
XLOC_000315	XLOC_000315	contig10499:1-815	OK	5.28178	6.25206	0.243306	0.243307	0.130353	0.8571	0.996087	no
XLOC_000316	XLOC_000316	contig105:1-873	OK	2.25603	2.45067	0.119394	0.11939	0.0635083	0.9295	0.996087	no
XLOC_000317	XLOC_000317	contig10502:30-565	OK	4.26015	3.83953	-0.149975	-0.149975	-0.0738363	0.6569	0.996087	no	AT5G15020.2	SNL2 | SIN3-like 2 | chr5:4859408-4865569 REVERSE LENGTH=1355	Glyma.13G067800.2.p	SIN3-like 2	Solyc02g087360.2.1	Paired amphipathic helix protein SIN3 (AHRD V1 *--- B3LJ52_YEAS1); contains Interpro domain(s) IPR013194 Histone deacetylase interacting
XLOC_000318	XLOC_000318	contig10505:31-1307	OK	3.46367	3.01785	-0.19878	-0.19878	-0.108138	0.87695	0.996087	no	ATMG01360.1	COX1 | cytochrome oxidase | chrM:349830-351413 REVERSE LENGTH=527			Solyc11g063610.1.1	Cytochrome c oxidase subunit 1 (AHRD V1 **** Q70G75_9SOLN); contains Interpro domain(s) IPR000883 Cytochrome c oxidase, subunit I
XLOC_000319	XLOC_000319	contig10507:17-1007	OK	1.43742	1.6055	0.159547	0.159541	0.0806688	0.89955	0.996087	no	AT1G47900.2	Plant protein of unknown function (DUF869) | chr1:17647340-17651035 REVERSE LENGTH=1052			Solyc09g008470.2.1	Splicing factor 3a subunit 2 (AHRD V1 ***- D8U746_VOLCA); contains Interpro domain(s) IPR000690 Zinc finger, C2H2-type matrin
XLOC_000320	XLOC_000320	contig10509:1-476	OK	4.63371	2.01319	-1.20268	-1.20268	-0.579818	0.40685	0.945578	no	AT2G23760.3	BLH4, SAW2 | BEL1-like homeodomain 4 | chr2:10107951-10112736 REVERSE LENGTH=627	Glyma.11G062300.1.p	BEL1-like homeodomain 2	Solyc02g089940.2.1	BEL1-like homeodomain protein 2 (AHRD V1 **-- BLH2_ARATH); contains Interpro domain(s) IPR006563 POX
XLOC_000321	XLOC_000321	contig10510:1-568	OK	20.9665	25.5705	0.286395	0.286394	0.159433	0.82365	0.996087	no
XLOC_000322	XLOC_000322	contig10511:11-444	OK	6.29979	1.16041	-2.44066	-2.44067	-1.27767	0.3161	0.945578	no	ATCG01130.1	YCF1.2 | Ycf1 protein | chrC:123884-129244 REVERSE LENGTH=1786	Glyma.16G065300.1.p	Chloroplast Ycf2;ATPase, AAA type, core	Solyc11g021290.1.1	Ycf1 (Fragment) (AHRD V1 ***- A2T912_9MAGN); contains Interpro domain(s) IPR008896 Ycf1
XLOC_000323	XLOC_000323	contig10513:1-455	OK	7.77685	1.19286	-2.70477	-2.70476	-1.43015	0.2938	0.945578	no	AT3G13870.1	RHD3 | Root hair defective 3 GTP-binding protein (RHD3) | chr3:4565762-4571109 REVERSE LENGTH=802	Glyma.07G010200.2.p	Root hair defective 3 GTP-binding protein (RHD3)	Solyc03g121590.2.1	Protein SEY1 (AHRD V1 ***- B6U4D9_MAIZE); contains Interpro domain(s) IPR008803 Root hair defective 3 GTP-binding
XLOC_000324	XLOC_000324	contig10516:1-299	OK	14.1385	0.561736	-4.65359	-4.65359	-2.59445	0.41235	0.945578	no	AT2G37500.2	arginine biosynthesis protein ArgJ family | chr2:15739904-15742430 REVERSE LENGTH=409	Glyma.13G131900.1.p	arginine biosynthesis protein ArgJ family	Solyc09g010420.2.1	Arginine biosynthesis bifunctional protein ArgJ (AHRD V1 ***- B4VHU0_9CYAN); contains Interpro domain(s) IPR002813 Arginine biosynthesis protein ArgJ
XLOC_000325	XLOC_000325	contig10518:1-2278	OK	12.7881	14.6363	0.194752	0.194749	0.103321	0.8856	0.996087	no			Glyma.13G066900.1.p	methyltransferases	Solyc02g067540.2.1	Methyltransferase (AHRD V1 *-*- B9LJG4_CHLSY); contains Interpro domain(s) IPR016065 Protein of unknown function methylase putative
XLOC_000326	XLOC_000326	contig10519:1-237	OK	30.5013	38.223	0.32557	0.32557	0.170528	0.80265	0.996087	no
XLOC_000327	XLOC_000327	contig10520:1-1569	OK	7.65301	9.08967	0.2482	0.248201	0.138584	0.85125	0.996087	no
XLOC_000328	XLOC_000328	contig10521:1-315	OK	14.4585	0.749725	-4.26941	-4.26941	-2.17846	0.3326	0.945578	no	AT4G24840.1	FUNCTIONS IN: molecular_function unknown; INVOLVED IN: protein transport, Golgi organization; LOCATED IN: vacuole; EXPRESSED IN: 23 plant structures; EXPRESSED DURING: 13 growth stages; CONTAINS InterPro DOMAIN/s: COG complex component, COG2 (InterPro:IPR009316); Has 30201 Blast hits to 17322 proteins in 780 species: Archae - 12; Bacteria - 1396; Metazoa - 17338; Fungi - 3422; Plants - 5037; Viru…	Glyma.17G129100.3.p		Solyc08g006660.1.1	Conserved oligomeric Golgi complex subunit 2 (AHRD V1 ***- COG2_HUMAN); contains Interpro domain(s) IPR009316 COG complex component, COG2
XLOC_000329	XLOC_000329	contig10523:1-170	OK	36.5853	17.2269	-1.0866	-1.0866	-0.508981	0.51565	0.992019	no
XLOC_000330	XLOC_000330	contig10525:12-392	OK	7.71075	0.73302	-3.39495	-3.39495	-1.54028	0.3332	0.945578	no	AT3G15200.1	Tetratricopeptide repeat (TPR)-like superfamily protein | chr3:5117489-5119060 REVERSE LENGTH=523	Glyma.13G273600.1.p	Tetratricopeptide repeat (TPR)-like superfamily protein	Solyc12g014000.1.1	Pentatricopeptide repeat-containing protein (AHRD V1 ***- D7L401_ARALY); contains Interpro domain(s) IPR002885 Pentatricopeptide repeat
XLOC_000331	XLOC_000331	contig10526:1-1463	OK	11.6954	3.87865	-1.59232	-1.59231	-0.803702	0.2173	0.945578	no	AT2G42500.1	PP2A-3 | protein phosphatase 2A-3 | chr2:17698099-17701226 REVERSE LENGTH=313	Glyma.08G113200.1.p	protein phosphatase 2A-3	Solyc01g005950.2.1	Serine/threonine-protein phosphatase (AHRD V1 **** B9GY91_POPTR); contains Interpro domain(s) IPR006186 Serine/threonine-specific protein phosphatase and bis(5-nucleosyl)-tetraphosphatase
XLOC_000332	XLOC_000332	contig10527:1-1463	OK	6.38143	2.86744	-1.15411	-1.15412	-0.577592	0.37945	0.945578	no	AT3G58500.1	PP2A-4 | protein phosphatase 2A-4 | chr3:21635503-21638911 REVERSE LENGTH=313	Glyma.09G105000.1.p	protein phosphatase 2A-4	Solyc01g005950.2.1	Serine/threonine-protein phosphatase (AHRD V1 **** B9GY91_POPTR); contains Interpro domain(s) IPR006186 Serine/threonine-specific protein phosphatase and bis(5-nucleosyl)-tetraphosphatase
XLOC_000333	XLOC_000333	contig10528:1-338	OK	7.38364	1.41603	-2.38248	-2.38248	-1.06956	0.13615	0.945578	no
XLOC_000334	XLOC_000334	contig10529:1-1092	OK	14.1749	4.38318	-1.69329	-1.69329	-0.858234	0.1781	0.945578	no	AT1G50370.1	Calcineurin-like metallo-phosphoesterase superfamily protein | chr1:18658894-18661672 FORWARD LENGTH=303	Glyma.10G288600.1.p	Calcineurin-like metallo-phosphoesterase superfamily protein	Solyc06g072140.2.1	Serine/threonine-protein phosphatase (AHRD V1 **** C6TK28_SOYBN); contains Interpro domain(s) IPR006186 Serine/threonine-specific protein phosphatase and bis(5-nucleosyl)-tetraphosphatase
XLOC_000335	XLOC_000335	contig1053:3-1219	OK	4.26417	1.3203	-1.6914	-1.6914	-0.822879	0.3478	0.945578	no	AT4G22360.1	SWIB complex BAF60b domain-containing protein | chr4:11807811-11809660 FORWARD LENGTH=385	Glyma.08G324000.1.p	SWIB complex BAF60b domain-containing protein	Solyc11g012290.1.1	SWIB/MDM2 domain containing protein (AHRD V1 *-*- B6TD34_MAIZE); contains Interpro domain(s) IPR019835 SWIB domain
XLOC_000336	XLOC_000336	contig10530:38-701	OK	10.8865	2.99043	-1.86412	-1.86412	-0.932007	0.2921	0.945578	no			Glyma.17G075600.1.p
XLOC_000337	XLOC_000337	contig10531:1-1193	OK	7.86363	2.37651	-1.72635	-1.72635	-0.859707	0.22105	0.945578	no	AT3G27540.1	beta-1,4-N-acetylglucosaminyltransferase family protein | chr3:10205489-10206888 FORWARD LENGTH=390	Glyma.19G056500.1.p	beta-1,4-N-acetylglucosaminyltransferase family protein	Solyc02g093430.2.1	Glycosyl transferase family 17 protein (AHRD V1 ***- D7LPH9_ARALY); contains Interpro domain(s) IPR006813 Glycosyl transferase, family 17
XLOC_000338	XLOC_000338	contig10532:1-304	OK	22.0042	28.2754	0.361773	0.361769	0.199349	0.7868	0.996087	no
XLOC_000339	XLOC_000339	contig10536:7-402	OK	8.54975	0.406178	-4.3957	-4.3957	-2.07905	0.33175	0.945578	no	AT4G03415.2	Protein phosphatase 2C family protein | chr4:1503789-1505510 REVERSE LENGTH=468	Glyma.06G296200.4.p	Protein phosphatase 2C family protein	Solyc10g008490.2.1	Protein phosphatase 2c (AHRD V1 ***- A6NA79_MEDTR); contains Interpro domain(s) IPR015655 Protein phosphatase 2C
XLOC_000340	XLOC_000340	contig10537:2-505	OK	4.04262	6.36209	0.65421	0.65421	0.341681	0.6207	0.996087	no
XLOC_000341	XLOC_000341	contig10538:1-1471	OK	17.6387	5.88192	-1.58439	-1.58439	-0.845699	0.19955	0.945578	no	AT1G04850.1	ubiquitin-associated (UBA)/TS-N domain-containing protein | chr1:1365311-1368706 REVERSE LENGTH=413	Glyma.08G112000.1.p	ubiquitin-associated (UBA)/TS-N domain-containing protein	Solyc12g098420.1.1	Ubiquitin carboxyl-terminal hydrolase (AHRD V1 *-*- B8NPH7_ASPFN); contains Interpro domain(s) IPR018997 PUB domain
XLOC_000342	XLOC_000342	contig10539:1-450	OK	21.2339	23.7198	0.159719	0.159722	0.0869345	0.90415	0.996087	no
XLOC_000343	XLOC_000343	contig10540:17-435	OK	10.4283	3.27601	-1.67049	-1.67049	-0.917143	0.3862	0.945578	no	AT1G31860.1	AT-IE, HISN2 | histidine biosynthesis bifunctional protein (HISIE) | chr1:11434250-11436530 REVERSE LENGTH=281	Glyma.16G046900.4.p	histidine biosynthesis bifunctional protein (HISIE)	Solyc10g005930.1.1	Phosphoribosyl-AMP cyclohydrolase (AHRD V1 *-** Q1IX38_DEIGD); contains Interpro domain(s) IPR002496 Phosphoribosyl-AMP cyclohydrolase
XLOC_000344	XLOC_000344	contig10541:1-726	OK	12.5858	2.13068	-2.56241	-2.56241	-1.36617	0.26345	0.945578	no	AT1G31860.1	AT-IE, HISN2 | histidine biosynthesis bifunctional protein (HISIE) | chr1:11434250-11436530 REVERSE LENGTH=281	Glyma.16G046900.2.p	histidine biosynthesis bifunctional protein (HISIE)	Solyc10g005930.1.1	Phosphoribosyl-AMP cyclohydrolase (AHRD V1 *-** Q1IX38_DEIGD); contains Interpro domain(s) IPR002496 Phosphoribosyl-AMP cyclohydrolase
XLOC_000345	XLOC_000345	contig10543:1-1962	OK	28.7146	10.1818	-1.4958	-1.49579	-0.799272	0.2402	0.945578	no	AT5G56350.1	Pyruvate kinase family protein | chr5:22820254-22822529 REVERSE LENGTH=498	Glyma.20G024800.1.p	Pyruvate kinase family protein	Solyc01g049650.2.1	Pyruvate kinase (AHRD V1 ***- B9SBM7_RICCO); contains Interpro domain(s) IPR001697 Pyruvate kinase
XLOC_000346	XLOC_000346	contig10547:1-639	OK	5.83687	1.84012	-1.6654	-1.6654	-0.814208	0.3214	0.945578	no	AT1G55860.2	UPL1 | ubiquitin-protein ligase 1 | chr1:20879900-20892910 REVERSE LENGTH=3681	Glyma.08G087600.2.p	ubiquitin-protein ligase 1	Solyc07g065630.2.1	Ubiquitin-protein ligase 1 (AHRD V1 **** D7KN29_ARALY); contains Interpro domain(s) IPR000569 HECT
XLOC_000347	XLOC_000347	contig10548:1-294	OK	8.20677	1.65245	-2.31221	-2.31221	-1.40467	0.30165	0.945578	no	AT1G55860.2	UPL1 | ubiquitin-protein ligase 1 | chr1:20879900-20892910 REVERSE LENGTH=3681	Glyma.05G133100.2.p	ubiquitin-protein ligase 1	Solyc07g065630.2.1	Ubiquitin-protein ligase 1 (AHRD V1 **** D7KN29_ARALY); contains Interpro domain(s) IPR000569 HECT
XLOC_000348	XLOC_000348	contig10549:1-866	OK	8.23876	2.60359	-1.66193	-1.66192	-0.819267	0.32005	0.945578	no	AT5G62530.1	ALDH12A1, ATP5CDH, P5CDH | aldehyde dehydrogenase 12A1 | chr5:25099768-25103159 REVERSE LENGTH=556	Glyma.17G097800.3.p	aldehyde dehydrogenase 12A1	Solyc06g071000.2.1	N-succinylglutamate 5-semialdehyde dehydrogenase (AHRD V1 *-*- ASTD_VIBCH); contains Interpro domain(s) IPR015590 Aldehyde dehydrogenase
XLOC_000349	XLOC_000349	contig10551:1-391	OK	7.27765	0.325437	-4.48302	-4.48302	-2.04421	0.41275	0.945578	no	AT1G10310.1	NAD(P)-binding Rossmann-fold superfamily protein | chr1:3381733-3383874 REVERSE LENGTH=242	Glyma.03G006500.2.p	NAD(P)-binding Rossmann-fold superfamily protein	Solyc01g103100.2.1	Short-chain dehydrogenase/reductase SDR (AHRD V1 ***- A6C8Y5_9PLAN); contains Interpro domain(s) IPR002347 Glucose/ribitol dehydrogenase
XLOC_000350	XLOC_000350	contig10552:1-305	OK	8.72783	0.966788	-3.17435	-3.17435	-1.51166	0.3186	0.945578	no	AT5G42480.1	ARC6 | Chaperone DnaJ-domain superfamily protein | chr5:16985295-16988332 FORWARD LENGTH=801	Glyma.14G216700.1.p	Chaperone DnaJ-domain superfamily protein	Solyc04g081070.2.1	Heat shock protein DnaJ domain protein (AHRD V1 *--- B2J6V8_NOSP7); contains Interpro domain(s) IPR001623 Heat shock protein DnaJ, N-terminal
XLOC_000351	XLOC_000351	contig10554:14-223	OK	12.8869	6.84244	-0.91332	-0.913322	-0.431813	0.56425	0.996087	no
XLOC_000352	XLOC_000352	contig10556:1-552	OK	3.15521	2.2954	-0.458987	-0.45899	-0.237063	0.7504	0.996087	no
XLOC_000353	XLOC_000353	contig10557:1-2192	OK	32.5307	15.6423	-1.05635	-1.05635	-0.554428	0.39995	0.945578	no	AT1G74960.3	FAB1 | fatty acid biosynthesis 1 | chr1:28152564-28155948 REVERSE LENGTH=541	Glyma.13G112700.1.p	fatty acid biosynthesis 1	Solyc03g122120.2.1	3-oxoacyl-(Acyl-carrier-protein) synthase 2 (AHRD V1 **** D0ZZB8_CHLPP); contains Interpro domain(s) IPR000794 Beta-ketoacyl synthase
XLOC_000354	XLOC_000354	contig10560:1-817	OK	3.95315	2.59132	-0.609318	-0.609316	-0.331043	0.6502	0.996087	no
XLOC_000355	XLOC_000355	contig10563:1-1388	OK	11.1472	3.41329	-1.70745	-1.70745	-0.864485	0.23505	0.945578	no	AT1G43580.1	Sphingomyelin synthetase family protein | chr1:16410673-16412612 REVERSE LENGTH=421	Glyma.20G167800.1.p	Sphingomyelin synthetase family protein	Solyc04g071550.2.1	Unknown Protein (AHRD V1)
XLOC_000356	XLOC_000356	contig10564:14-1198	OK	6.48715	2.52009	-1.36411	-1.36411	-0.664876	0.3784	0.945578	no	AT2G36310.1	URH1 | uridine-ribohydrolase 1 | chr2:15224692-15226633 REVERSE LENGTH=336	Glyma.19G193700.3.p	uridine-ribohydrolase 1	Solyc09g009690.2.1	Ribonucleoside hydrolase 1 (AHRD V1 ***- D1RWC6_SEROD); contains Interpro domain(s) IPR001910 Inosine/uridine-preferring nucleoside hydrolase
XLOC_000357	XLOC_000357	contig10565:1-506	OK	7.26078	0.794276	-3.19241	-3.19241	-1.46018	0.23275	0.945578	no	AT1G15710.1	prephenate dehydrogenase family protein | chr1:5404505-5405581 FORWARD LENGTH=358	Glyma.05G014000.1.p	arogenate dehydrogenase	Solyc07g007590.1.1	Prephenate dehydrogenase family protein (AHRD V1 ***- D7KDI5_ARALY); contains Interpro domain(s) IPR012070 Arogenate/prephenate dehydrogenase, plant
XLOC_000358	XLOC_000358	contig10566:2-295	OK	8.20677	0.588844	-3.80086	-3.80086	-2.15173	0.4102	0.945578	no	AT5G18460.1	Protein of Unknown Function (DUF239) | chr5:6123205-6126505 FORWARD LENGTH=430	Glyma.20G221300.1.p	Protein of Unknown Function (DUF239)	Solyc04g050490.2.1	Carboxyl-terminal proteinase (AHRD V1 ***- B6SL47_MAIZE); contains Interpro domain(s) IPR004314 Protein of unknown function DUF239, plant
XLOC_000359	XLOC_000359	contig10567:2-1814	OK	7.05989	2.79524	-1.33667	-1.33667	-0.667283	0.26875	0.945578	no	AT4G24270.2	EMB140 | EMBRYO DEFECTIVE 140 | chr4:12581765-12587293 REVERSE LENGTH=817	Glyma.12G164200.1.p	EMBRYO DEFECTIVE 140	Solyc01g102970.2.1	RNA-binding protein (AHRD V1 *--* Q5CPB6_CRYHO); contains Interpro domain(s) IPR012677 Nucleotide-binding, alpha-beta plait
XLOC_000360	XLOC_000360	contig10568:1-299	OK	9.68728	1.85566	-2.38416	-2.38416	-1.07088	0.23265	0.945578	no	AT1G01260.3	basic helix-loop-helix (bHLH) DNA-binding superfamily protein | chr1:109595-111367 FORWARD LENGTH=590	Glyma.16G023900.1.p	basic helix-loop-helix (bHLH) DNA-binding superfamily protein	Solyc01g096050.2.1	Transcription factor (AHRD V1 *--* Q9M4A8_MAIZE); contains Interpro domain(s) IPR011598 Helix-loop-helix DNA-binding
XLOC_000361	XLOC_000361	contig10570:1-458	OK	8.31513	4.42596	-0.909748	-0.909748	-0.462505	0.397	0.945578	no	AT1G10010.1	AAP8, ATAAP8 | amino acid permease 8 | chr1:3265976-3268726 FORWARD LENGTH=475	Glyma.06G088200.3.p	amino acid permease 1	Solyc01g106800.2.1	Amino acid permease 6 (AHRD V1 **** Q7Y076_BRANA); contains Interpro domain(s) IPR013057 Amino acid transporter, transmembrane
XLOC_000362	XLOC_000362	contig10571:1-1240	OK	215.223	77.5471	-1.47269	-1.47269	-0.919047	0.15685	0.945578	no	AT2G30620.2	winged-helix DNA-binding transcription factor family protein | chr2:13045360-13046267 FORWARD LENGTH=202	Glyma.10G033100.1.p	winged-helix DNA-binding transcription factor family protein	Solyc06g084020.2.1	Histone H1 (AHRD V1 *-*- O65820_SOLLC); contains Interpro domain(s) IPR005818 Histone H1/H5
XLOC_000363	XLOC_000363	contig10572:1-308	OK	7.66994	1.39171	-2.46236	-2.46236	-1.1234	0.1797	0.945578	no	AT3G10030.1	aspartate/glutamate/uridylate kinase family protein | chr3:3092277-3094831 REVERSE LENGTH=542	Glyma.13G149900.1.p	aspartate/glutamate/uridylate kinase family protein	Solyc09g008850.2.1	Uridylate kinase (AHRD V1 *-*- B6TC37_MAIZE); contains Interpro domain(s) IPR001048 Aspartate/glutamate/uridylate kinase
XLOC_000364	XLOC_000364	contig10575:1-469	OK	84.5323	16.3456	-2.3706	-2.3706	-1.27868	0.0609	0.945578	no	AT3G46010.1	ADF1, atadf, ATADF1 | actin depolymerizing factor 1 | chr3:16909679-16910678 REVERSE LENGTH=139	Glyma.13G131700.1.p	actin depolymerizing factor 4	Solyc09g010440.2.1	Actin-depolymerizing factor 1 (AHRD V1 **** B2CM17_SOLCH); contains Interpro domain(s) IPR002108 Actin-binding, cofilin/tropomyosin type
XLOC_000365	XLOC_000365	contig10576:1-315	OK	8.18232	7.18774	-0.186972	-0.186972	-0.0941235	0.89765	0.996087	no
XLOC_000366	XLOC_000366	contig10578:1-2117	OK	14.5272	2.45724	-2.56365	-2.56365	-1.37193	0.0541	0.945578	no	AT2G16250.1	Leucine-rich repeat protein kinase family protein | chr2:7039682-7042933 REVERSE LENGTH=915	Glyma.14G074700.1.p	Leucine-rich repeat protein kinase family protein	Solyc01g109650.2.1	Receptor like kinase, RLK
XLOC_000367	XLOC_000367	contig10579:1-1023	OK	17.6169	20.0592	0.187307	0.187304	0.104419	0.8849	0.996087	no
XLOC_000368	XLOC_000368	contig1058:11-324	OK	11.3675	0	#NAME?	-3.50684	#NAME?	0.0305	0.945578	no	AT3G01780.1	TPLATE | ARM repeat superfamily protein | chr3:279171-283399 FORWARD LENGTH=1176	Glyma.16G060500.1.p	ARM repeat superfamily protein	Solyc11g068640.1.1	Os11g0175900 protein (Fragment) (AHRD V1 ***- Q0IU89_ORYSJ); contains Interpro domain(s) IPR016024 Armadillo-type fold
XLOC_000369	XLOC_000369	contig10580:1-1039	OK	8.89484	2.94619	-1.59412	-1.59412	-0.838344	0.1955	0.945578	no	AT1G06400.1	ARA2, ATRABA1A, ATRAB11E, ARA-2 | Ras-related small GTP-binding family protein | chr1:1951089-1952686 REVERSE LENGTH=216	Glyma.13G289300.1.p	Ras-related small GTP-binding family protein	Solyc07g055290.2.1	Ras-related protein Rab-25 (AHRD V1 ***- RAB25_BOVIN); contains Interpro domain(s) IPR015595 Rab11-related
XLOC_000370	XLOC_000370	contig10581:1-370	OK	20.3859	21.6199	0.0847903	0.0847882	0.0445132	0.9488	0.996087	no
XLOC_000371	XLOC_000371	contig10582:1-256	OK	13.2979	0	#NAME?	-3.73313	#NAME?	0.10025	0.945578	no			Glyma.17G117800.1.p	Protein kinase superfamily protein
XLOC_000372	XLOC_000372	contig10583:10-1442	OK	2.90205	3.20941	0.145239	0.145236	0.079241	0.9082	0.996087	no
XLOC_000373	XLOC_000373	contig10584:14-360	OK	5.38274	6.24815	0.215088	0.215088	0.109135	0.87495	0.996087	no					Solyc02g093730.2.1	Phosphoribosylformimino-5-aminoimidazole carboxamide ribotide isomerase (AHRD V1 **-- C4IQN5_BRUAB); contains Interpro domain(s) IPR010376 Protein of unknown function DUF971
XLOC_000374	XLOC_000374	contig10585:11-528	OK	8.21141	1.53644	-2.41803	-2.41804	-1.14675	0.28805	0.945578	no	AT5G01220.1	SQD2 | sulfoquinovosyldiacylglycerol 2 | chr5:86907-89885 REVERSE LENGTH=510	Glyma.07G146400.1.p	sulfoquinovosyldiacylglycerol 2	Solyc10g085100.1.1	Glycosyl transferase group 1 family protein (AHRD V1 **-- B6T479_MAIZE); contains Interpro domain(s) IPR001296 Glycosyl transferase, group 1
XLOC_000375	XLOC_000375	contig10586:1-501	OK	6.79254	2.42013	-1.48887	-1.48887	-0.736514	0.3413	0.945578	no	AT4G24490.2	RAB geranylgeranyl transferase alpha subunit 1 | chr4:12655330-12658103 REVERSE LENGTH=678	Glyma.04G095800.1.p	RAB geranylgeranyl transferase alpha subunit 1	Solyc04g076430.2.1	Geranylgeranyl transferase type-2 subunit alpha (AHRD V1 *-*- B5X467_SALSA); contains Interpro domain(s) IPR008940 Protein prenyltransferase
XLOC_000376	XLOC_000376	contig1059:1-290	OK	9.97291	1.90285	-2.38986	-2.38985	-1.31671	0.3295	0.945578	no	AT3G50530.2	CRK | CDPK-related kinase | chr3:18753833-18756487 FORWARD LENGTH=632	Glyma.05G090900.1.p	CDPK-related kinase	Solyc01g108400.2.1	Calcium-dependent protein kinase-like (AHRD V1 **** Q9LET1_ARATH); contains Interpro domain(s) IPR002290 Serine/threonine protein kinase
XLOC_000377	XLOC_000377	contig10591:1-296	OK	10.1642	0.375132	-4.75996	-4.75995	-2.46722	0.4434	0.949739	no	AT2G16370.1	THY-1 | thymidylate synthase 1 | chr2:7082038-7084333 REVERSE LENGTH=519	Glyma.12G041000.1.p	thymidylate synthase 1	Solyc01g109830.2.1	Thymidylate synthase (AHRD V1 ***- D8LWN8_BLAHO); contains Interpro domain(s) IPR012262 Bifunctional dihydrofolate reductase/thymidylate synthase
XLOC_000378	XLOC_000378	contig10592:19-313	OK	17.7768	0.673468	-4.72224	-4.72224	-1.69265	0.2913	0.945578	no	AT4G34570.1	THY-2 | thymidylate synthase 2 | chr4:16511129-16514110 REVERSE LENGTH=565	Glyma.11G115200.1.p	thymidylate synthase 1	Solyc01g109830.2.1	Thymidylate synthase (AHRD V1 ***- D8LWN8_BLAHO); contains Interpro domain(s) IPR012262 Bifunctional dihydrofolate reductase/thymidylate synthase
XLOC_000379	XLOC_000379	contig10593:1-400	OK	6.59075	0.709127	-3.21633	-3.21633	-1.73806	0.28525	0.945578	no	AT1G06850.2	AtbZIP52, bZIP52 | basic leucine-zipper 52 | chr1:2105233-2106364 FORWARD LENGTH=250	Glyma.14G204100.1.p	Basic-leucine zipper (bZIP) transcription factor family protein	Solyc06g048630.2.1	BZIP transcription factor family protein (AHRD V1 ***- D7LF63_ARALY); contains Interpro domain(s) IPR011616 bZIP transcription factor, bZIP-1
XLOC_000380	XLOC_000380	contig10596:1-1792	OK	20.3177	7.73838	-1.39264	-1.39263	-0.724108	0.25825	0.945578	no	AT1G51710.1	UBP6, ATUBP6 | ubiquitin-specific protease 6 | chr1:19175805-19179894 REVERSE LENGTH=482	Glyma.08G195900.1.p	ubiquitin-specific protease 6	Solyc12g044740.1.1	Ubiquitin carboxyl-terminal hydrolase (AHRD V1 ***- B9N1B6_POPTR); contains Interpro domain(s) IPR001394 Peptidase C19, ubiquitin carboxyl-terminal hydrolase 2
XLOC_000381	XLOC_000381	contig10598:1-1235	OK	9.58287	4.99321	-0.94049	-0.94049	-0.531875	0.4699	0.960281	no	AT5G42650.1	AOS, CYP74A, DDE2 | allene oxide synthase | chr5:17097803-17099359 REVERSE LENGTH=518	Glyma.14G078600.1.p	allene oxide synthase	Solyc04g079730.1.1	cytochrome P450
XLOC_000382	XLOC_000382	contig1060:9-254	OK	12.8059	1.09518	-3.54756	-3.54757	-1.40966	0.37575	0.945578	no	AT5G53460.3	GLT1 | NADH-dependent glutamate synthase 1 | chr5:21700518-21709629 FORWARD LENGTH=2208	Glyma.06G127400.1.p	NADH-dependent glutamate synthase 1	Solyc03g083440.2.1	Glutamate synthase (AHRD V1 **** C1E4G5_9CHLO); contains Interpro domain(s) IPR012220 Glutamate synthase, eukaryotic IPR006005 Glutamate synthase, NADH/NADPH, small subunit 1
XLOC_000383	XLOC_000383	contig10603:4-865	OK	8.018	8.54862	0.092449	0.0924491	0.0514307	0.94495	0.996087	no
XLOC_000384	XLOC_000384	contig10605:1-884	OK	3.43889	3.5726	0.0550324	0.0550314	0.0301033	0.96845	0.996087	no
XLOC_000385	XLOC_000385	contig10607:1-1792	OK	14.5165	0.968725	-3.90546	-3.90546	-1.95924	0.0826	0.945578	no	AT2G45970.1	CYP86A8, LCR | cytochrome P450, family 86, subfamily A, polypeptide 8 | chr2:18912548-18914161 REVERSE LENGTH=537	Glyma.05G208900.1.p	cytochrome P450, family 86, subfamily A, polypeptide 8	Solyc08g081220.1.1	Cytochrome P450
XLOC_000386	XLOC_000386	contig10611:1-537	OK	8.55989	1.66719	-2.36017	-2.36017	-1.14518	0.26825	0.945578	no	AT5G14590.1	Isocitrate/isopropylmalate dehydrogenase family protein | chr5:4703533-4706627 REVERSE LENGTH=485	Glyma.05G005300.1.p	Isocitrate/isopropylmalate dehydrogenase family protein	Solyc02g086610.2.1	Isocitrate dehydrogenase-like protein (AHRD V1 **** Q8LPJ5_ARATH); contains Interpro domain(s) IPR004790 Isocitrate dehydrogenase NADP-dependent, eukaryotic
XLOC_000387	XLOC_000387	contig10612:1-397	OK	6.18374	0.679204	-3.18656	-3.18656	-1.33584	0.14265	0.945578	no	AT2G46470.1	OXA1L | inner membrane protein OXA1-like | chr2:19072659-19074948 FORWARD LENGTH=431	Glyma.07G193700.2.p	homolog of yeast oxidase assembly 1 (OXA1)	Solyc08g008320.2.1	Inner membrane protein oxaA (AHRD V1 *-*- OXAA_WOLSU); contains Interpro domain(s) IPR001708 Membrane insertion protein, OxaA/YidC
XLOC_000388	XLOC_000388	contig10617:1-349	OK	18.6716	27.47	0.557009	0.557011	0.28807	0.65265	0.996087	no					Solyc01g100260.2.1	Guanosine-5&apos-triphosphate 3&apos-diphosphate pyrophosphatase (AHRD V1 **-- D8MKR7_9ENTR); contains Interpro domain(s) IPR003695 Ppx/GppA phosphatase
XLOC_000389	XLOC_000389	contig10618:1-598	OK	10.7695	10.716	-0.00717716	-0.00718478	-0.00383702	0.99365	0.996487	no					Solyc00g055950.1.1	Response regulator receiver Transcriptional regulatory protein (AHRD V1 ***- B8CKL9_SHEPW); contains Interpro domain(s) IPR001789 Signal transduction response regulator, receiver region IPR011879 Signal transduction response regulator, phosphate regulon transcriptional regulatory protein phoB
XLOC_000390	XLOC_000390	contig10619:14-499	OK	1.78047	2.74739	0.6258	0.625804	0.327569	0.5365	0.996087	no					Solyc00g055950.1.1	Response regulator receiver Transcriptional regulatory protein (AHRD V1 ***- B8CKL9_SHEPW); contains Interpro domain(s) IPR001789 Signal transduction response regulator, receiver region IPR011879 Signal transduction response regulator, phosphate regulon transcriptional regulatory protein phoB
XLOC_000391	XLOC_000391	contig10620:1-804	OK	4.2976	2.7659	-0.635782	-0.635782	-0.313387	0.51925	0.994763	no	AT1G02890.1	AAA-type ATPase family protein | chr1:645372-651797 REVERSE LENGTH=1246	Glyma.04G194900.3.p	AAA-type ATPase family protein	Solyc03g110900.2.1	Katanin p60 ATPase-containing subunit A-like 1 (AHRD V1 *--- KATL1_DANRE); contains Interpro domain(s) IPR003959 ATPase, AAA-type, core
XLOC_000392	XLOC_000392	contig10621:1-151	OK	58.0006	16.9722	-1.77289	-1.77289	-0.877623	0.29195	0.945578	no
XLOC_000393	XLOC_000393	contig10622:1-651	OK	6.91784	1.90176	-1.86299	-1.86299	-0.895157	0.33985	0.945578	no	AT5G25170.1	PPPDE putative thiol peptidase family protein | chr5:8693257-8694438 FORWARD LENGTH=218	Glyma.06G063800.1.p	PPPDE putative thiol peptidase family protein	Solyc03g117100.2.1	PPPDE peptidase domain-containing protein 1 (AHRD V1 *--- PPDE1_DANRE); contains Interpro domain(s) IPR008580 Protein of unknown function DUF862, eukaryotic
XLOC_000394	XLOC_000394	contig10624:1-1465	OK	18.914	7.58412	-1.3184	-1.3184	-0.681495	0.2794	0.945578	no	AT2G23070.1	Protein kinase superfamily protein | chr2:9824162-9826871 REVERSE LENGTH=432	Glyma.05G104600.1.p	Protein kinase superfamily protein	Solyc02g064700.2.1	Protein serine/threonine kinase (AHRD V1 **** D3B471_POLPA); contains Interpro domain(s) IPR002290 Serine/threonine protein kinase
XLOC_000395	XLOC_000395	contig10625:1-1805	OK	145.272	18.6855	-2.95876	-2.95877	-1.55423	0.03985	0.945578	no	AT4G15210.1	ATBETA-AMY, AT-BETA-AMY, RAM1, BMY1, BAM5 | beta-amylase 5 | chr4:8666734-8669357 REVERSE LENGTH=498	Glyma.06G301500.1.p	beta-amylase 5	Solyc07g052690.2.1	Beta-amylase (AHRD V1 **** Q9AT14_CASCR); contains Interpro domain(s) IPR013781 Glycoside hydrolase, subgroup, catalytic core
XLOC_000396	XLOC_000396	contig10627:1-617	OK	3.3458	3.10002	-0.110075	-0.110074	-0.0559904	0.9311	0.996087	no
XLOC_000397	XLOC_000397	contig10629:1-1527	OK	6.80162	5.10824	-0.413051	-0.413052	-0.206799	0.5631	0.996087	no	AT2G26830.1	emb1187 | Protein kinase superfamily protein | chr2:11443599-11446958 FORWARD LENGTH=374	Glyma.04G148300.1.p	Protein kinase superfamily protein	Solyc08g066820.2.1	Choline/ethanolamine kinase (AHRD V1 **** B6T558_MAIZE); contains Interpro domain(s) IPR002573 Choline/ethanolamine kinase
XLOC_000398	XLOC_000398	contig10634:22-520	OK	7.55505	1.24985	-2.59568	-2.59569	-1.21775	0.20485	0.945578	no	AT3G16810.1	APUM24, PUM24 | pumilio 24 | chr3:5723436-5727539 REVERSE LENGTH=641	Glyma.17G029600.1.p	pumilio 24	Solyc01g065580.2.1	Pumilio domain-containing protein KIAA0020 (AHRD V1 ***- B5X3V8_SALSA); contains Interpro domain(s) IPR011989 Armadillo-like helical
XLOC_000399	XLOC_000399	contig10635:1-2095	OK	8.93348	4.5676	-0.967787	-0.967786	-0.520613	0.4339	0.949739	no	AT3G47960.1	Major facilitator superfamily protein | chr3:17698126-17700771 REVERSE LENGTH=636	Glyma.05G030400.1.p	Major facilitator superfamily protein	Solyc03g113420.2.1	Peptide transporter (AHRD V1 **-* A6YJX4_9MAGN); contains Interpro domain(s) IPR000109 TGF-beta receptor, type I/II extracellular region
XLOC_000400	XLOC_000400	contig1064:1-209	OK	18.8514	17.6685	-0.0934919	-0.0934921	-0.0467402	0.95045	0.996087	no
XLOC_000401	XLOC_000401	contig10640:1-672	OK	4.4707	0.96061	-2.21848	-2.21848	-1.06452	0.20995	0.945578	no	AT2G28600.1	P-loop containing nucleoside triphosphate hydrolases superfamily protein | chr2:12251845-12254672 FORWARD LENGTH=502	Glyma.02G165400.1.p	P-loop containing nucleoside triphosphate hydrolases superfamily protein	Solyc11g007610.1.1	DEAD-box ATP-dependent RNA helicase 5 (AHRD V1 *-*- RH5_ORYSJ); contains Interpro domain(s) IPR011545 DNA/RNA helicase, DEAD/DEAH box type, N-terminal
XLOC_000402	XLOC_000402	contig10641:11-478	OK	5.06393	0.391304	-3.6939	-3.6939	-1.62909	0.308	0.945578	no	AT2G35110.2	GRL, NAP1, NAPP | transcription activators | chr2:14795970-14803525 REVERSE LENGTH=1396	Glyma.20G019300.1.p	transcription activators	Solyc02g068720.2.1	Nck-associated protein 1 (AHRD V1 **-- B7ZGK5_LOTJA); contains Interpro domain(s) IPR019137 Nck-associated protein 1
XLOC_000403	XLOC_000403	contig10643:1-312	OK	5.03684	4.7671	-0.0794091	-0.079407	-0.0390762	0.9571	0.996087	no
XLOC_000404	XLOC_000404	contig10645:1-1203	OK	13.4717	3.36609	-2.00079	-2.00079	-1.01027	0.2239	0.945578	no	AT5G12040.1	Nitrilase/cyanide hydratase and apolipoprotein N-acyltransferase family protein | chr5:3885162-3887772 FORWARD LENGTH=369	Glyma.06G055100.1.p	Nitrilase/cyanide hydratase and apolipoprotein N-acyltransferase family protein	Solyc08g062190.2.1	Nitrilase 2 (AHRD V1 **-* D3BLP1_POLPA); contains Interpro domain(s) IPR003010 Nitrilase/cyanide hydratase and apolipoprotein N-acyltransferase
XLOC_000405	XLOC_000405	contig10646:1-278	OK	11.5157	0.66864	-4.10623	-4.10623	-2.02958	0.3755	0.945578	no	AT4G14010.1	RALFL32 | ralf-like 32 | chr4:8093010-8093363 REVERSE LENGTH=117	Glyma.05G151400.1.p	ralf-like 32	Solyc01g099520.2.1	Rapid alkalinization factor 2 (AHRD V1 **-- Q6TF28_SOLCH); contains Interpro domain(s) IPR008801 Rapid ALkalinization Factor
XLOC_000406	XLOC_000406	contig10648:2-726	OK	14.6587	2.71578	-2.43232	-2.43232	-1.20156	0.26645	0.945578	no	AT2G32720.1	B5 #4, ATCB5-B, CB5-B | cytochrome B5 isoform B | chr2:13877013-13878447 REVERSE LENGTH=134	Glyma.18G154900.1.p	cytochrome B5 isoform B	Solyc06g083440.2.1	Cytochrome b5 reductase (AHRD V1 *-** Q54XV1_DICDI); contains Interpro domain(s) IPR001199 Cytochrome b5
XLOC_000407	XLOC_000407	contig10649:1-977	OK	76.853	12.8633	-2.57884	-2.57884	-1.4128	0.0419	0.945578	no	AT1G74970.1	RPS9, TWN3 | ribosomal protein S9 | chr1:28157761-28159202 REVERSE LENGTH=208	Glyma.14G078100.1.p	ribosomal protein S9	Solyc04g079790.2.1	30S ribosomal protein S9 (AHRD V1 *-*- B6SZ34_MAIZE); contains Interpro domain(s) IPR000754 Ribosomal protein S9
XLOC_000408	XLOC_000408	contig10650:1-1196	OK	5.61929	4.03955	-0.476195	-0.476193	-0.237339	0.55625	0.996087	no	AT5G14720.1	Protein kinase superfamily protein | chr5:4748212-4752642 REVERSE LENGTH=674	Glyma.05G006700.2.p	Protein kinase superfamily protein	Solyc02g086790.2.1	Serine/threonine protein kinase (AHRD V1 *-*- Q16PN5_AEDAE); contains Interpro domain(s) IPR002290 Serine/threonine protein kinase
XLOC_000409	XLOC_000409	contig10651:1-499	OK	7.83089	1.651	-2.24583	-2.24584	-1.08076	0.12675	0.945578	no	AT2G04550.3	IBR5, DSPTP1E | indole-3-butyric acid response 5 | chr2:1588538-1589603 FORWARD LENGTH=178	Glyma.02G266300.1.p	indole-3-butyric acid response 5	Solyc07g049410.2.1	Dual specificity protein phosphatase 4 (AHRD V1 ***- B6U4B9_MAIZE); contains Interpro domain(s) IPR020422 Dual specificity phosphatase, subgroup, catalytic domain
XLOC_000410	XLOC_000410	contig10652:1-351	OK	7.68913	2.07935	-1.88669	-1.88669	-1.02227	0.36715	0.945578	no
XLOC_000411	XLOC_000411	contig10653:1-1647	OK	17.3955	5.38721	-1.6911	-1.6911	-0.896312	0.1756	0.945578	no	AT4G12070.1	unknown protein; INVOLVED IN: biological_process unknown; LOCATED IN: plasma membrane; EXPRESSED IN: 22 plant structures; EXPRESSED DURING: 13 growth stages; Has 30201 Blast hits to 17322 proteins in 780 species: Archae - 12; Bacteria - 1396; Metazoa - 17338; Fungi - 3422; Plants - 5037; Viruses - 0; Other Eukaryotes - 2996 (source: NCBI BLink). | chr4:7231941-7234272 FORWARD LENGTH=483	Glyma.12G055300.1.p		Solyc11g056620.1.1	NB-ARC domain containing protein expressed (AHRD V1 *-*- Q109S4_ORYSJ)
XLOC_000412	XLOC_000412	contig10654:1-1383	OK	9.08238	0.297733	-4.93098	-4.93098	-2.37585	0.22725	0.945578	no	AT5G18700.1	RUK, EMB3013 | Protein kinase family protein with ARM repeat domain | chr5:6235387-6240733 REVERSE LENGTH=1366	Glyma.15G098800.2.p	Protein kinase family protein with ARM repeat domain	Solyc08g013940.2.1	Serine/threonine protein kinase (AHRD V1 *-** D0NGF5_PHYIN); contains Interpro domain(s) IPR002290 Serine/threonine protein kinase
XLOC_000413	XLOC_000413	contig10656:1-1756	OK	19.9141	22.6143	0.183446	0.183445	0.09796	0.89215	0.996087	no
XLOC_000414	XLOC_000414	contig10657:1-809	OK	4.26241	1.44445	-1.56115	-1.56115	-0.767047	0.3316	0.945578	no	AT5G42150.1	Glutathione S-transferase family protein | chr5:16846247-16847909 FORWARD LENGTH=315	Glyma.07G102200.1.p	Glutathione S-transferase family protein	Solyc04g081740.2.1	Prostaglandin E synthase 2-like (AHRD V1 ***- B0S751_DANRE); contains Interpro domain(s) IPR012335 Thioredoxin fold
XLOC_000415	XLOC_000415	contig10658:1-1870	OK	92.7984	50.9551	-0.864873	-0.864873	-0.527191	0.38025	0.945578	no	AT3G01120.1	MTO1, CGS, ATCYS1, CGS1 | Pyridoxal phosphate (PLP)-dependent transferases superfamily protein | chr3:39234-41865 REVERSE LENGTH=563	Glyma.09G235400.1.p	Pyridoxal phosphate (PLP)-dependent transferases superfamily protein	Solyc02g067180.2.1	Cystathionine gamma synthase (AHRD V1 ***- Q6R8F6_SOLLC); contains Interpro domain(s) IPR000277 Cys/Met metabolism, pyridoxal phosphate-dependent enzyme
XLOC_000416	XLOC_000416	contig10660:26-538	OK	2.20842	2.18409	-0.0159856	-0.0159823	-0.0079035	0.9678	0.996087	no
XLOC_000417	XLOC_000417	contig10661:1-391	OK	4.05888	3.15043	-0.365534	-0.365533	-0.184612	0.80395	0.996087	no
XLOC_000418	XLOC_000418	contig10663:1-1812	OK	13.2597	1.97267	-2.74883	-2.74883	-1.40725	0.08045	0.945578	no	AT5G13260.1	unknown protein; BEST Arabidopsis thaliana protein match is: unknown protein (TAIR:AT3G48860.2); Has 30201 Blast hits to 17322 proteins in 780 species: Archae - 12; Bacteria - 1396; Metazoa - 17338; Fungi - 3422; Plants - 5037; Viruses - 0; Other Eukaryotes - 2996 (source: NCBI BLink). | chr5:4243164-4246677 FORWARD LENGTH=537	Glyma.20G250000.1.p		Solyc03g118390.2.1	Chromosome 14 contig 1 DNA sequence (AHRD V1 *-*- Q00WF1_OSTTA)
XLOC_000419	XLOC_000419	contig10666:1-384	OK	21.7578	25.8515	0.248718	0.248715	0.131024	0.84345	0.996087	no	ATMG00990.1	NAD3 | NADH dehydrogenase 3 | chrM:260647-261006 REVERSE LENGTH=119	Glyma.11G235100.1.p	NADH dehydrogenase 3	Solyc11g056370.1.1	NADH-quinone oxidoreductase subunit (AHRD V1 ***- A4U0C2_9PROT); contains Interpro domain(s) IPR000440 NADH:ubiquinone/plastoquinone oxidoreductase, chain 3
XLOC_000420	XLOC_000420	contig10667:1-1208	OK	20.9508	21.2634	0.0213666	0.021367	0.0115351	0.98735	0.996087	no
XLOC_000421	XLOC_000421	contig10668:2-1411	OK	7.54798	0.0281585	-8.06638	-8.06638	-2.08536	0.44125	0.949739	no	AT1G44110.1	CYCA1;1 | Cyclin A1;1 | chr1:16775035-16777182 REVERSE LENGTH=460	Glyma.06G116100.1.p	Cyclin A1;1	Solyc11g005090.1.1	Cyclin A1 (AHRD V1 ***- Q9XGI5_SOLLC); contains Interpro domain(s) IPR015453 G2/mitotic-specific cyclin A
XLOC_000422	XLOC_000422	contig10669:1-320	OK	7.79358	1.90401	-2.03325	-2.03325	-1.06876	0.12785	0.945578	no	AT5G61430.1	ANAC100, ATNAC5, NAC100 | NAC domain containing protein 100 | chr5:24701328-24702553 REVERSE LENGTH=336	Glyma.16G042900.1.p	Arabidopsis NAC domain containing protein 87	Solyc06g069710.2.1	NAC domain protein IPR003441 (AHRD V1 ***- B9I557_POPTR); contains Interpro domain(s) IPR003441 No apical meristem (NAM) protein
XLOC_000423	XLOC_000423	contig10670:1-1758	OK	73.7879	0.20719	-8.47629	-8.47629	-4.32946	0.0333	0.945578	no	AT1G11600.1	CYP77B1 | cytochrome P450, family 77, subfamily B, polypeptide 1 | chr1:3902090-3903622 FORWARD LENGTH=510	Glyma.17G015400.1.p	cytochrome P450, family 77, subfamily B, polypeptide 1	Solyc02g080330.2.1	Cytochrome P450
XLOC_000424	XLOC_000424	contig10671:75-547	OK	3.40824	2.96183	-0.20254	-0.202538	-0.102301	0.87895	0.996087	no	AT3G54140.1	ATPTR1, PTR1 | peptide transporter 1 | chr3:20045885-20048154 REVERSE LENGTH=570	Glyma.07G145900.4.p	peptide transporter 1	Solyc09g014220.2.1	Peptide transporter (AHRD V1 **-* O48542_HORVU); contains Interpro domain(s) IPR000109 TGF-beta receptor, type I/II extracellular region
XLOC_000425	XLOC_000425	contig10672:1-292	OK	32.7223	31.3352	-0.062487	-0.06249	-0.0338411	0.96365	0.996087	no
XLOC_000426	XLOC_000426	contig10674:27-335	OK	8.74598	1.99557	-2.13182	-2.13182	-0.989228	0.30935	0.945578	no	AT5G14280.1	DNA-binding storekeeper protein-related | chr5:4609123-4611444 FORWARD LENGTH=572	Glyma.19G084400.1.p	DNA-binding storekeeper protein-related	Solyc02g068010.2.1	DNA-binding protein (Fragment) (AHRD V1 *-*- Q5IRD2_9ROSI); contains Interpro domain(s) IPR006634 TRAM, LAG1 and CLN8 homology
XLOC_000427	XLOC_000427	contig10676:1-1342	OK	26.5832	9.26505	-1.52064	-1.52064	-0.806655	0.2113	0.945578	no	AT1G06530.1	Tropomyosin-related | chr1:2001625-2002596 FORWARD LENGTH=323	Glyma.14G027900.3.p	Tropomyosin-related	Solyc07g056370.2.1	Unknown Protein (AHRD V1); contains Interpro domain(s) IPR009053 Prefoldin
XLOC_000428	XLOC_000428	contig10678:1-921	OK	330.023	118.953	-1.47217	-1.47217	-0.758665	0.26885	0.945578	no	AT4G01150.1	unknown protein; FUNCTIONS IN: molecular_function unknown; INVOLVED IN: biological_process unknown; LOCATED IN: thylakoid, chloroplast thylakoid membrane, chloroplast, plastoglobule, chloroplast envelope; EXPRESSED IN: 23 plant structures; EXPRESSED DURING: 14 growth stages; BEST Arabidopsis thaliana protein match is: unknown protein (TAIR:AT4G38100.1); Has 323 Blast hits to 323 proteins in 59 sp…	Glyma.07G060700.1.p		Solyc01g095430.2.1	Threonine endopeptidase (AHRD V1 **-- B6TCN7_MAIZE)
XLOC_000429	XLOC_000429	contig10679:1-515	OK	20.6407	21.8481	0.0820115	0.0820159	0.0449391	0.9495	0.996087	no
XLOC_000430	XLOC_000430	contig10680:11-525	OK	3.93758	1.57633	-1.32074	-1.32074	-0.620571	0.33325	0.945578	no	AT4G08350.1	GTA02, GTA2 | global transcription factor group A2 | chr4:5286351-5292072 FORWARD LENGTH=1041	Glyma.04G240900.1.p	global transcription factor group A2	Solyc04g064700.2.1	Transcription elongation factor spt5 (AHRD V1 *-** B6JZQ2_SCHJY); contains Interpro domain(s) IPR017071 Transcription elongation factor Spt5
XLOC_000431	XLOC_000431	contig10681:1-1185	OK	16.7854	18.1441	0.112292	0.112294	0.0600757	0.9315	0.996087	no
XLOC_000432	XLOC_000432	contig10682:1-783	OK	22.9301	4.28621	-2.41947	-2.41947	-1.25792	0.13185	0.945578	no	AT4G04330.1	Chaperonin-like RbcX protein | chr4:2116700-2118563 REVERSE LENGTH=174	Glyma.15G111400.1.p	Chaperonin-like RbcX protein	Solyc02g081060.2.1	Unknown Protein (AHRD V1)
XLOC_000433	XLOC_000433	contig10683:1-1370	OK	10.117	3.92825	-1.36482	-1.36482	-0.708714	0.25885	0.945578	no	AT1G44170.3	ALDH3H1, ALDH4 | aldehyde dehydrogenase 3H1 | chr1:16796564-16798574 REVERSE LENGTH=421	Glyma.13G030400.1.p	aldehyde dehydrogenase 3H1	Solyc06g060250.2.1	Aldehyde dehydrogenase family protein expressed (AHRD V1 **** Q53NG8_ORYSJ); contains Interpro domain(s) IPR012394 Aldehyde dehydrogenase NAD(P)-dependent IPR015590 Aldehyde dehydrogenase
XLOC_000434	XLOC_000434	contig10686:1-877	OK	11.2161	2.87847	-1.9622	-1.9622	-1.05337	0.1166	0.945578	no	AT2G38310.1	PYL4, RCAR10 | PYR1-like 4 | chr2:16050251-16050874 FORWARD LENGTH=207	Glyma.18G206000.2.p	PYR1-like 4	Solyc10g085310.1.1	Abscisic acid receptor PYL4 (AHRD V1 **-- PYL4_ARATH); contains Interpro domain(s) IPR019587 Polyketide cyclase/dehydrase
XLOC_000435	XLOC_000435	contig10688:3-320	OK	6.3136	1.30532	-2.27406	-2.27406	-1.02379	0.2866	0.945578	no	AT1G09020.1	SNF4, ATSNF4 | homolog of yeast sucrose nonfermenting 4 | chr1:2900149-2904212 REVERSE LENGTH=487	Glyma.19G234600.1.p	homolog of yeast sucrose nonfermenting 4	Solyc01g099280.2.1	5&apos-AMP-activated protein kinase gamma-1 subunit (AHRD V1 **** Q1M178_ONCMY); contains Interpro domain(s) IPR000644 Cystathionine beta-synthase, core
XLOC_000436	XLOC_000436	contig10689:1-670	OK	16.2887	19.9233	0.290586	0.290585	0.159734	0.81715	0.996087	no	AT1G01790.1	KEA1, ATKEA1 | K+ efflux antiporter 1 | chr1:284781-290869 FORWARD LENGTH=1193
XLOC_000437	XLOC_000437	contig10690:1-728	OK	12.8168	0	#NAME?	-3.67996	#NAME?	0.1051	0.945578	no	AT1G70710.1	ATGH9B1, CEL1, GH9B1 | glycosyl hydrolase 9B1 | chr1:26659356-26662962 REVERSE LENGTH=492	Glyma.05G236400.1.p	glycosyl hydrolase 9B1	Solyc09g010210.2.1	Endoglucanase 1 (AHRD V1 ***- B6TRZ3_MAIZE); contains Interpro domain(s) IPR008928 Six-hairpin glycosidase-like IPR012341 Six-hairpin glycosidase IPR018221 Glycoside hydrolase, family 9, active site IPR001701 Glycoside hydrolase, family 9
XLOC_000438	XLOC_000438	contig10692:92-962	OK	1.66808	1.84022	0.141686	0.14169	0.0746644	0.9179	0.996087	no
XLOC_000439	XLOC_000439	contig10693:1-706	OK	21.0417	24.6974	0.231109	0.231108	0.129875	0.8631	0.996087	no	AT3G27740.1	CARA | carbamoyl phosphate synthetase A | chr3:10281470-10283792 REVERSE LENGTH=430	Glyma.05G188500.1.p	carbamoyl phosphate synthetase A	Solyc03g115630.2.1	Carbamoyl-phosphate synthase small chain (AHRD V1 ***- B6TJA4_MAIZE); contains Interpro domain(s) IPR006274 Carbamoyl phosphate synthase, small subunit
XLOC_000440	XLOC_000440	contig10694:1-654	OK	5.68739	0.5453	-3.38264	-3.38264	-1.54893	0.1947	0.945578	no	AT1G30320.1	Remorin family protein | chr1:10680348-10682852 FORWARD LENGTH=509	Glyma.05G143500.2.p	Remorin family protein	Solyc08g045640.2.1	DNA-binding protein (Fragment) (AHRD V1 *--* Q42051_ARATH); contains Interpro domain(s) IPR005516 Remorin, C-terminal region
XLOC_000441	XLOC_000441	contig10695:1-5654	OK	10.2805	2.75044	-1.90218	-1.90218	-1.01446	0.1309	0.945578	no	AT1G20960.2	emb1507 | U5 small nuclear ribonucleoprotein helicase, putative | chr1:7302591-7309914 REVERSE LENGTH=2171	Glyma.15G253800.1.p	U5 small nuclear ribonucleoprotein helicase, putative	Solyc06g071620.2.1	Related to ATP dependent RNA helicase (AHRD V1 **-* Q6MV07_NEUCR); contains Interpro domain(s) IPR004179 Sec63 domain
XLOC_000442	XLOC_000442	contig10696:1-868	OK	3.37788	3.17221	-0.0906309	-0.0906298	-0.0478386	0.94405	0.996087	no
XLOC_000443	XLOC_000443	contig10698:1-822	OK	8.93846	3.23554	-1.46602	-1.46602	-0.718603	0.3499	0.945578	no	AT5G11810.1	unknown protein; Has 1807 Blast hits to 1807 proteins in 277 species: Archae - 0; Bacteria - 0; Metazoa - 736; Fungi - 347; Plants - 385; Viruses - 0; Other Eukaryotes - 339 (source: NCBI BLink). | chr5:3808739-3810440 FORWARD LENGTH=306	Glyma.17G229400.3.p		Solyc11g070020.1.1	Unknown Protein (AHRD V1)
XLOC_000444	XLOC_000444	contig10699:1-544	OK	5.48259	2.53483	-1.11297	-1.11297	-0.563922	0.3143	0.945578	no	AT5G67490.1	unknown protein; CONTAINS InterPro DOMAIN/s: Protein of unknown function DUF1674 (InterPro:IPR012875); Has 30201 Blast hits to 17322 proteins in 780 species: Archae - 12; Bacteria - 1396; Metazoa - 17338; Fungi - 3422; Plants - 5037; Viruses - 0; Other Eukaryotes - 2996 (source: NCBI BLink). | chr5:26934368-26934694 REVERSE LENGTH=108	Glyma.07G086800.1.p		Solyc03g083450.1.1	UPF0369 protein C6orf57 (AHRD V1 -*-- CF057_HUMAN); contains Interpro domain(s) IPR012875 Protein of unknown function DUF1674
XLOC_000445	XLOC_000445	contig107:5-270	OK	11.2694	1.25506	-3.16658	-3.16658	-1.45293	0.28265	0.945578	no	AT2G26040.1	PYL2, RCAR14 | PYR1-like 2 | chr2:11094832-11095404 REVERSE LENGTH=190	Glyma.04G050900.1.p	PYR1-like 2	Solyc12g095970.1.1	Abscisic acid receptor PYL2 (AHRD V1 **-* PYL2_ARATH); contains Interpro domain(s) IPR019587 Polyketide cyclase/dehydrase
XLOC_000446	XLOC_000446	contig10700:1-638	OK	6.44178	2.19804	-1.55124	-1.55124	-0.772076	0.1813	0.945578	no	AT5G67490.1	unknown protein; CONTAINS InterPro DOMAIN/s: Protein of unknown function DUF1674 (InterPro:IPR012875); Has 30201 Blast hits to 17322 proteins in 780 species: Archae - 12; Bacteria - 1396; Metazoa - 17338; Fungi - 3422; Plants - 5037; Viruses - 0; Other Eukaryotes - 2996 (source: NCBI BLink). | chr5:26934368-26934694 REVERSE LENGTH=108	Glyma.07G086800.1.p		Solyc03g083450.1.1	UPF0369 protein C6orf57 (AHRD V1 -*-- CF057_HUMAN); contains Interpro domain(s) IPR012875 Protein of unknown function DUF1674
XLOC_000447	XLOC_000447	contig10705:1-353	OK	8.42518	1.80235	-2.22483	-2.22483	-1.15563	0.17975	0.945578	no	AT3G07810.2	RNA-binding (RRM/RBD/RNP motifs) family protein | chr3:2492875-2495102 FORWARD LENGTH=495	Glyma.14G006400.1.p	RNA-binding (RRM/RBD/RNP motifs) family protein	Solyc07g048030.2.1	Heterogeneous nuclear ribonucleoprotein A3 (AHRD V1 *--- B6TGB9_MAIZE); contains Interpro domain(s) IPR000504 RNA recognition motif, RNP-1
XLOC_000448	XLOC_000448	contig10706:1-736	OK	2.7514	2.67467	-0.0408066	-0.040805	-0.0220021	0.9765	0.996087	no
XLOC_000449	XLOC_000449	contig10707:1-949	OK	7.70459	1.49104	-2.3694	-2.3694	-1.13068	0.27255	0.945578	no	AT3G60370.1	FKBP-like peptidyl-prolyl cis-trans isomerase family protein | chr3:22315000-22316533 REVERSE LENGTH=242	Glyma.07G112600.1.p	FKBP-like peptidyl-prolyl cis-trans isomerase family protein	Solyc10g039270.1.1	Peptidyl-prolyl cis-trans isomerase (AHRD V1 *-** C6E462_GEOSM); contains Interpro domain(s) IPR001179 Peptidyl-prolyl cis-trans isomerase, FKBP-type
XLOC_000450	XLOC_000450	contig10708:1-857	OK	16.7253	20.4956	0.293283	0.293282	0.163511	0.8219	0.996087	no	AT4G04320.2	malonyl-CoA decarboxylase family protein | chr4:2113565-2116525 FORWARD LENGTH=517	Glyma.15G111500.3.p	malonyl-CoA decarboxylase family protein	Solyc02g036300.2.1	Malonyl-CoA decarboxylase family protein (AHRD V1 ***- D7M166_ARALY); contains Interpro domain(s) IPR007956 Malonyl-CoA decarboxylase
XLOC_000451	XLOC_000451	contig10709:7-1633	OK	9.99855	1.38902	-2.84765	-2.84765	-1.4595	0.12215	0.945578	no	AT2G37230.1	Tetratricopeptide repeat (TPR)-like superfamily protein | chr2:15637177-15639450 REVERSE LENGTH=757	Glyma.08G098100.2.p	Tetratricopeptide repeat (TPR)-like superfamily protein	Solyc12g019290.1.1	Pentatricopeptide repeat-containing protein (AHRD V1 ***- D7LJQ6_ARALY); contains Interpro domain(s) IPR002885 Pentatricopeptide repeat
XLOC_000452	XLOC_000452	contig10711:1-1088	OK	2.93074	2.85167	-0.0394597	-0.0394579	-0.0217559	0.97795	0.996087	no	AT1G10680.1	PGP10 | P-glycoprotein 10 | chr1:3538470-3543782 REVERSE LENGTH=1227	Glyma.01G016500.2.p	P-glycoprotein 2	Solyc00g304030.1.1	Macrolide export ATP-binding/permease protein MacB (AHRD V1 *-*- C5BS18_TERTT); contains Interpro domain(s) IPR003439 ABC transporter-like
XLOC_000453	XLOC_000453	contig10712:26-328	OK	8.06282	0.906494	-3.15291	-3.15292	-1.44009	0.18385	0.945578	no	AT1G13160.1	ARM repeat superfamily protein | chr1:4484634-4488388 FORWARD LENGTH=804	Glyma.11G244500.1.p	ARM repeat superfamily protein	Solyc12g099890.1.1	SDA1 family protein (AHRD V1 ***- D7KQC5_ARALY); contains Interpro domain(s) IPR007949 SDA1
XLOC_000454	XLOC_000454	contig10719:20-825	OK	7.81679	3.11583	-1.32696	-1.32696	-0.649323	0.39625	0.945578	no	AT2G43330.1	ATINT1, INT1 | inositol transporter 1 | chr2:18001135-18003854 FORWARD LENGTH=509	Glyma.20G246200.1.p	inositol transporter 1	Solyc06g073420.2.1	Myo-inositol transporter 2 (AHRD V1 **** ITR2_SCHPO); contains Interpro domain(s) IPR003663 Sugar/inositol transporter
XLOC_000455	XLOC_000455	contig1072:1-734	OK	3.23318	3.07024	-0.0746018	-0.0746024	-0.0394921	0.95845	0.996087	no
XLOC_000456	XLOC_000456	contig10720:1-2478	OK	8.18905	3.49763	-1.22732	-1.22732	-0.644758	0.3129	0.945578	no	AT2G25430.1	epsin N-terminal homology (ENTH) domain-containing protein / clathrin assembly protein-related | chr2:10822716-10824677 FORWARD LENGTH=653	Glyma.04G066400.2.p	epsin N-terminal homology (ENTH) domain-containing protein / clathrin assembly protein-related	Solyc08g059660.1.1	Phosphatidylinositol binding clathrin assembly protein like (AHRD V1 *--* Q6AXI5_DANRE); contains Interpro domain(s) IPR011417 ANTH
XLOC_000457	XLOC_000457	contig10724:1-1428	OK	14.56	3.48799	-2.06155	-2.06154	-1.04499	0.17155	0.945578	no	AT4G14220.1	RHF1A | RING-H2 group F1A | chr4:8196012-8198240 FORWARD LENGTH=371	Glyma.13G206800.1.p	RING-H2 group F1A	Solyc01g079810.2.1	RING-H2 finger protein (Fragment) (AHRD V1 *-*- Q7X9M1_WHEAT); contains Interpro domain(s) IPR018957 Zinc finger, C3HC4 RING-type
XLOC_000458	XLOC_000458	contig10725:1-559	OK	6.31409	2.45749	-1.36139	-1.36139	-0.662516	0.38105	0.945578	no	AT4G30820.3	cyclin-dependent kinase-activating kinase assembly factor-related / CDK-activating kinase assembly factor-related | chr4:15007144-15008378 FORWARD LENGTH=178	Glyma.19G036900.3.p	cyclin-dependent kinase-activating kinase assembly factor-related / CDK-activating kinase assembly factor-related	Solyc04g071310.2.1	CDK-activating kinase assembly factor MAT1 family protein expressed (AHRD V1 ***- Q2R4I6_ORYSJ); contains Interpro domain(s) IPR004575 Cdk-activating kinase assembly factor (MAT1)
XLOC_000459	XLOC_000459	contig10727:1-758	OK	10.6782	1.37209	-2.96021	-2.96022	-1.53329	0.2521	0.945578	no	AT1G59940.1	ARR3 | response regulator 3 | chr1:22065894-22066895 REVERSE LENGTH=231	Glyma.08G292400.1.p	response regulator 3	Solyc05g006420.2.1	Two-component response regulator ARR3 (AHRD V1 *-** B6TSM4_MAIZE); contains Interpro domain(s) IPR001789 Signal transduction response regulator, receiver region
XLOC_000460	XLOC_000460	contig10729:1-534	OK	2.95218	1.1697	-1.33564	-1.33564	-0.632347	0.3609	0.945578	no	AT3G59600.1	NRPB8B, NRPD8B, NRPE8B | RNA polymerase Rpb8 | chr3:22016629-22017923 FORWARD LENGTH=146	Glyma.15G269500.1.p	RNA polymerase Rpb8	Solyc01g081150.2.1	DNA-directed RNA polymerases I II and III subunit RPABC3 (AHRD V1 **** C3KGW8_ANOFI); contains Interpro domain(s) IPR005570 RNA polymerase, Rpb8
XLOC_000461	XLOC_000461	contig10730:26-422	OK	4.39903	0.967542	-2.18479	-2.18479	-1.02042	0.17845	0.945578	no	AT1G54250.1	ATRPABC16.5, NRPB8A, NRPE8A | RNA polymerase Rpb8 | chr1:20255210-20256335 FORWARD LENGTH=146	Glyma.15G269500.1.p	RNA polymerase Rpb8	Solyc01g081150.2.1	DNA-directed RNA polymerases I II and III subunit RPABC3 (AHRD V1 **** C3KGW8_ANOFI); contains Interpro domain(s) IPR005570 RNA polymerase, Rpb8
XLOC_000462	XLOC_000462	contig10731:1-367	OK	19.1592	5.3206	-1.84838	-1.84838	-0.932541	0.2842	0.945578	no
XLOC_000463	XLOC_000463	contig10739:2-286	OK	6.35663	9.2332	0.538568	0.538569	0.269461	0.70255	0.996087	no
XLOC_000464	XLOC_000464	contig1074:1-250	OK	14.3626	4.12888	-1.7985	-1.79849	-1.24297	0.3111	0.945578	no
XLOC_000465	XLOC_000465	contig10741:27-567	OK	1.94961	1.24605	-0.64582	-0.645824	-0.313377	0.6616	0.996087	no
XLOC_000466	XLOC_000466	contig10742:1-832	OK	7.69974	1.80839	-2.09011	-2.0901	-1.05415	0.27255	0.945578	no			Glyma.08G340500.2.p	eukaryotic translation initiation factor 4G
XLOC_000467	XLOC_000467	contig10745:13-1084	OK	8.04033	3.76931	-1.09295	-1.09295	-0.551819	0.4108	0.945578	no	AT2G22125.1	CSI1 | binding | chr2:9406793-9414223 FORWARD LENGTH=2150	Glyma.18G019600.1.p	binding	Solyc04g054480.2.1	C2 domain-containing protein-like (AHRD V1 *-*- Q67UI5_ORYSJ); contains Interpro domain(s) IPR011989 Armadillo-like helical
XLOC_000468	XLOC_000468	contig10746:1-420	OK	4.35345	1.95732	-1.15328	-1.15328	-0.599478	0.4772	0.965241	no	AT5G03905.1	Iron-sulphur cluster biosynthesis family protein | chr5:1052728-1054041 FORWARD LENGTH=158	Glyma.13G153600.1.p	Iron-sulphur cluster biosynthesis family protein	Solyc01g100410.2.1	Iron-sulfur cluster insertion protein ErpA (AHRD V1 ***- C8Q1G7_9GAMM); contains Interpro domain(s) IPR016092 FeS cluster insertion
XLOC_000469	XLOC_000469	contig10751:1-382	OK	19.0599	21.7219	0.18861	0.18861	0.0993263	0.8819	0.996087	no
XLOC_000470	XLOC_000470	contig10755:6-536	OK	2.62061	2.6378	0.00943445	0.00943252	0.00487085	0.97305	0.996087	no
XLOC_000471	XLOC_000471	contig10758:1-372	OK	4.98987	0.911504	-2.45268	-2.45268	-1.27501	0.16265	0.945578	no	AT3G15160.1	unknown protein; Has 266 Blast hits to 264 proteins in 44 species: Archae - 0; Bacteria - 0; Metazoa - 58; Fungi - 0; Plants - 199; Viruses - 0; Other Eukaryotes - 9 (source: NCBI BLink). | chr3:5104582-5108279 FORWARD LENGTH=562	Glyma.06G271800.1.p		Solyc10g006410.2.1	Genomic DNA chromosome 3 BAC clone F4B12 (AHRD V1 ***- Q9LIL9_ARATH)
XLOC_000472	XLOC_000472	contig10759:1-427	OK	4.0068	1.04922	-1.93314	-1.93313	-0.878121	0.32835	0.945578	no	AT5G60960.1	Pentatricopeptide repeat (PPR) superfamily protein | chr5:24528423-24529988 REVERSE LENGTH=521	Glyma.20G225100.1.p	Pentatricopeptide repeat (PPR) superfamily protein	Solyc03g114920.1.1	Pentatricopeptide repeat-containing protein (AHRD V1 ***- D7MUF9_ARALY); contains Interpro domain(s) IPR002885 Pentatricopeptide repeat
XLOC_000474	XLOC_000474	contig10762:1-988	OK	24.7002	5.53995	-2.15658	-2.15658	-1.1124	0.09475	0.945578	no	AT2G31140.1	Peptidase S24/S26A/S26B/S26C family protein | chr2:13270088-13271619 FORWARD LENGTH=205	Glyma.12G060500.1.p	Peptidase S24/S26A/S26B/S26C family protein	Solyc09g025250.2.1	Mitochondrial inner membrane protease subunit 2 (AHRD V1 *--- IMP2L_HUMAN); contains Interpro domain(s) IPR015927 Peptidase S24, S26A, S26B and S26C
XLOC_000475	XLOC_000475	contig10763:1-283	OK	2.80524	2.01928	-0.47428	-0.474283	-0.248914	0.4945	0.977169	no
XLOC_000476	XLOC_000476	contig10764:1-1970	OK	20.0783	4.25804	-2.23738	-2.23738	-1.17266	0.08385	0.945578	no	AT4G28220.1	NDB1 | NAD(P)H dehydrogenase B1 | chr4:13993078-13995651 FORWARD LENGTH=571	Glyma.12G107000.1.p	NAD(P)H dehydrogenase B1	Solyc10g008630.2.1	NADH dehydrogenase like protein (AHRD V1 **** O65414_ARATH); contains Interpro domain(s) IPR013027 FAD-dependent pyridine nucleotide-disulphide oxidoreductase
XLOC_000477	XLOC_000477	contig10765:1-251	OK	17.8711	16.0376	-0.156172	-0.15617	-0.0805299	0.9115	0.996087	no
XLOC_000478	XLOC_000478	contig10766:14-416	OK	5.94325	0.154804	-5.26274	-5.26274	-1.68652	0.406	0.945578	no	AT1G79560.1	EMB156, EMB36, EMB1047, FTSH12 | FTSH protease 12 | chr1:29926976-29932308 FORWARD LENGTH=1008	Glyma.08G237500.2.p	FTSH protease 12	Solyc02g079000.2.1	Cell division protease ftsH homolog 4 (AHRD V1 *-*- FTSH4_SYNY3); contains Interpro domain(s) IPR003959 ATPase, AAA-type, core
XLOC_000479	XLOC_000479	contig10768:1-695	OK	20.0406	23.2383	0.213574	0.213579	0.119622	0.87035	0.996087	no
XLOC_000480	XLOC_000480	contig10769:1-750	OK	6.66754	1.05952	-2.65374	-2.65374	-1.2427	0.24975	0.945578	no	AT2G34680.1	AIR9 | Outer arm dynein light chain 1 protein | chr2:14616947-14628300 REVERSE LENGTH=1708	Glyma.15G192700.1.p	Outer arm dynein light chain 1 protein	Solyc02g070260.2.1	Protein phosphatase 1 regulatory subunit 7 (AHRD V1 *--- C0S143_PARBP); contains Interpro domain(s) IPR001611 Leucine-rich repeat
XLOC_000481	XLOC_000481	contig1077:1-752	OK	62.0657	10.0822	-2.62199	-2.62199	-1.42258	0.04805	0.945578	no	AT1G48440.1	B-cell receptor-associated 31-like | chr1:17907075-17908327 FORWARD LENGTH=129	Glyma.09G172200.1.p	B-cell receptor-associated 31-like	Solyc03g097970.2.1	Erwinia induced protein 2 (AHRD V1 ***- B4FAP8_MAIZE)
XLOC_000482	XLOC_000482	contig10771:1-1996	OK	19.2726	5.00593	-1.94484	-1.94484	-1.03097	0.12045	0.945578	no	AT2G27040.2	AGO4 | Argonaute family protein | chr2:11536795-11541503 REVERSE LENGTH=924	Glyma.14G041100.1.p	Argonaute family protein	Solyc01g008960.2.1	Argonaute 4-like protein (AHRD V1 ***- D5FQ91_PELHO); contains Interpro domain(s) IPR003165 Stem cell self-renewal protein Piwi
XLOC_000483	XLOC_000483	contig10772:6-374	OK	7.6038	0.414913	-4.19584	-4.19584	-1.49564	0.18035	0.945578	no	AT2G33770.1	UBC24, ATUBC24, PHO2 | phosphate 2 | chr2:14277785-14281482 REVERSE LENGTH=907	Glyma.13G179600.2.p	phosphate 2	Solyc02g078210.2.1	Ubiquitin-conjugating enzyme 22 (AHRD V1 ***- D7L888_ARALY); contains Interpro domain(s) IPR000608 Ubiquitin-conjugating enzyme, E2
XLOC_000484	XLOC_000484	contig10773:4-316	OK	9.55614	2.2423	-2.09145	-2.09145	-1.00873	0.1228	0.945578	no	AT2G33770.1	UBC24, ATUBC24, PHO2 | phosphate 2 | chr2:14277785-14281482 REVERSE LENGTH=907	Glyma.13G179600.2.p	phosphate 2	Solyc02g078210.2.1	Ubiquitin-conjugating enzyme 22 (AHRD V1 ***- D7L888_ARALY); contains Interpro domain(s) IPR000608 Ubiquitin-conjugating enzyme, E2
XLOC_000485	XLOC_000485	contig10774:1-1121	OK	2.08057	2.15793	0.0526676	0.0526692	0.028348	0.96765	0.996087	no
XLOC_000486	XLOC_000486	contig10780:8-399	OK	22.8963	3.07631	-2.89584	-2.89584	-1.3885	0.28065	0.945578	no	AT5G60640.2	ATPDIL1-4, PDIL1-4 | PDI-like 1-4 | chr5:24371416-24373993 REVERSE LENGTH=536	Glyma.12G172800.1.p	PDI-like 1-4	Solyc04g049450.2.1	Protein disulfide isomerase L-2 (AHRD V1 **** B1Q2X5_SOYBN); contains Interpro domain(s) IPR005792 Protein disulphide isomerase
XLOC_000487	XLOC_000487	contig10782:1-766	OK	9.76507	3.07833	-1.66548	-1.66548	-0.821668	0.3287	0.945578	no	AT4G30780.1	unknown protein; BEST Arabidopsis thaliana protein match is: unknown protein (TAIR:AT2G24100.1); Has 109 Blast hits to 109 proteins in 18 species: Archae - 0; Bacteria - 0; Metazoa - 1; Fungi - 0; Plants - 95; Viruses - 0; Other Eukaryotes - 13 (source: NCBI BLink). | chr4:14990523-14992855 FORWARD LENGTH=589	Glyma.04G156300.1.p		Solyc07g005990.2.1	Transcription regulatory protein SNF5 (AHRD V1 *-*- D3B6R9_POLPA)
XLOC_000488	XLOC_000488	contig10783:1-543	OK	6.51896	1.78211	-1.87106	-1.87106	-0.882838	0.34675	0.945578	no	AT1G20560.1	AAE1 | acyl activating enzyme 1 | chr1:7119927-7121730 REVERSE LENGTH=556	Glyma.11G014900.1.p	acyl activating enzyme 1	Solyc06g008920.2.1	Acyl-CoA synthetase/AMP-acid ligase II (AHRD V1 **** D0C359_9GAMM); contains Interpro domain(s) IPR000873 AMP-dependent synthetase and ligase
XLOC_000489	XLOC_000489	contig10784:3-635	OK	3.95431	4.15171	0.0702801	0.0702797	0.0376597	0.9576	0.996087	no
XLOC_000490	XLOC_000490	contig10785:2-826	OK	9.54956	1.05422	-3.17926	-3.17926	-1.60162	0.2634	0.945578	no	AT2G29740.1	UGT71C2 | UDP-glucosyl transferase 71C2 | chr2:12706747-12708171 FORWARD LENGTH=474	Glyma.16G212000.1.p	UDP-glucosyl transferase 71B6	Solyc02g088500.1.1	C-glucosyltransferase (AHRD V1 **** C3W7B0_ORYSJ); contains Interpro domain(s) IPR002213 UDP-glucuronosyl/UDP-glucosyltransferase
XLOC_000491	XLOC_000491	contig10788:20-437	OK	4.6595	1.38376	-1.75158	-1.75158	-0.839395	0.24745	0.945578	no	AT3G51550.1	FER | Malectin/receptor-like protein kinase family protein | chr3:19117877-19120564 REVERSE LENGTH=895	Glyma.18G270100.1.p	Malectin/receptor-like protein kinase family protein	Solyc09g015830.1.1	Pto-like, Serine/threonine kinase protein, resistance protein
XLOC_000492	XLOC_000492	contig10791:1-298	OK	7.84503	1.21819	-2.68703	-2.68704	-1.26405	0.35465	0.945578	no	AT4G39120.1	IMPL2, HISN7 | myo-inositol monophosphatase like 2 | chr4:18225578-18227988 REVERSE LENGTH=375	Glyma.04G009800.2.p	myo-inositol monophosphatase like 2	Solyc01g109930.2.1	Inositol monophosphatase family protein (AHRD V1 **** D7MGB6_ARALY); contains Interpro domain(s) IPR011809 Histidinol-phosphate phosphatase, putative, inositol monophosphatase
XLOC_000493	XLOC_000493	contig10794:17-278	OK	9.57156	4.83735	-0.984537	-0.984537	-0.471707	0.5394	0.996087	no
XLOC_000494	XLOC_000494	contig10795:1-1015	OK	2.19534	2.57984	0.232834	0.232837	0.12364	0.86345	0.996087	no
XLOC_000495	XLOC_000495	contig10796:5-423	OK	6.78965	1.92711	-1.8169	-1.8169	-0.863042	0.2363	0.945578	no	AT4G15880.1	ESD4, ATESD4 | Cysteine proteinases superfamily protein | chr4:9012769-9015797 FORWARD LENGTH=489	Glyma.07G246900.12.p	Cysteine proteinases superfamily protein	Solyc01g066830.2.1	Sentrin-specific protease 2 (AHRD V1 *-** B6TMK2_MAIZE); contains Interpro domain(s) IPR003653 Peptidase C48, SUMO/Sentrin/Ubl1
XLOC_000496	XLOC_000496	contig10798:1-1597	OK	15.2109	2.1711	-2.80861	-2.80861	-1.42471	0.099	0.945578	no	AT5G10920.1	L-Aspartase-like family protein | chr5:3441805-3443892 FORWARD LENGTH=517	Glyma.04G094600.3.p	L-Aspartase-like family protein	Solyc04g076320.2.1	Argininosuccinate lyase (AHRD V1 **** O23637_ARATH); contains Interpro domain(s) IPR009049 Argininosuccinate lyase
XLOC_000497	XLOC_000497	contig10799:1-395	OK	5.72143	1.13719	-2.3309	-2.3309	-1.08365	0.1274	0.945578	no	AT3G49880.1	glycosyl hydrolase family protein 43 | chr3:18496907-18498398 FORWARD LENGTH=466	Glyma.17G160700.5.p	Arabinanase/levansucrase/invertase	Solyc02g092360.2.1	Beta-glucanase-like protein (AHRD V1 **-- Q5N9F8_ORYSJ); contains Interpro domain(s) IPR006710 Glycoside hydrolase, family 43
XLOC_000498	XLOC_000498	contig108:1-442	OK	5.88543	0.428816	-3.77872	-3.77872	-1.67055	0.30745	0.945578	no
XLOC_000499	XLOC_000499	contig10800:1-537	OK	3.80991	1.76908	-1.10676	-1.10676	-0.534713	0.41925	0.946887	no	AT5G04930.1	ALA1 | aminophospholipid ATPase 1 | chr5:1445509-1449568 FORWARD LENGTH=1158	Glyma.18G213100.5.p	aminophospholipid ATPase 1	Solyc10g074940.1.1	Phospholipid-transporting ATPase (AHRD V1 **** B6JZB6_SCHJY); contains Interpro domain(s) IPR006539 ATPase, P-type, phospholipid-translocating, flippase
XLOC_000500	XLOC_000500	contig10801:4-584	OK	7.54674	2.65033	-1.50968	-1.50968	-0.811304	0.4013	0.945578	no	AT5G04930.1	ALA1 | aminophospholipid ATPase 1 | chr5:1445509-1449568 FORWARD LENGTH=1158	Glyma.09G273900.1.p	aminophospholipid ATPase 1	Solyc10g074940.1.1	Phospholipid-transporting ATPase (AHRD V1 **** B6JZB6_SCHJY); contains Interpro domain(s) IPR006539 ATPase, P-type, phospholipid-translocating, flippase
XLOC_000501	XLOC_000501	contig10802:2-1174	OK	6.88376	2.65212	-1.37605	-1.37605	-0.682522	0.3487	0.945578	no	AT1G67530.2	ARM repeat superfamily protein | chr1:25308229-25311081 FORWARD LENGTH=782	Glyma.05G146300.2.p	ARM repeat superfamily protein	Solyc05g015070.2.1	U-box domain-containing protein (AHRD V1 ***- D7KBV1_ARALY); contains Interpro domain(s) IPR011989 Armadillo-like helical
XLOC_000502	XLOC_000502	contig10803:1-329	OK	12.8148	0.293974	-5.44598	-5.44598	-2.5582	0.4451	0.949739	no	AT1G70200.1	RNA-binding (RRM/RBD/RNP motifs) family protein | chr1:26432514-26434351 REVERSE LENGTH=538	Glyma.02G030100.1.p	RNA-binding (RRM/RBD/RNP motifs) family protein	Solyc05g006070.2.1	RNA recognition motif (RRM)-containing protein-like (AHRD V1 *-*- Q6Z867_ORYSJ); contains Interpro domain(s) IPR000504 RNA recognition motif, RNP-1
XLOC_000503	XLOC_000503	contig10804:1-301	OK	8.13192	1.91068	-2.08951	-2.08951	-1.0607	0.13635	0.945578	no	AT4G16390.1	SVR7 | pentatricopeptide (PPR) repeat-containing protein | chr4:9257985-9260093 FORWARD LENGTH=702	Glyma.09G013300.1.p	pentatricopeptide (PPR) repeat-containing protein	Solyc11g012670.1.1	Pentatricopeptide repeat-containing protein (AHRD V1 ***- D7MRC5_ARALY); contains Interpro domain(s) IPR002625 Smr protein/MutS2 C-terminal
XLOC_000504	XLOC_000504	contig10805:1-309	OK	6.49446	0.860129	-2.91658	-2.91658	-1.51749	0.3355	0.945578	no	AT4G16390.1	SVR7 | pentatricopeptide (PPR) repeat-containing protein | chr4:9257985-9260093 FORWARD LENGTH=702	Glyma.15G118100.1.p	pentatricopeptide (PPR) repeat-containing protein	Solyc11g012670.1.1	Pentatricopeptide repeat-containing protein (AHRD V1 ***- D7MRC5_ARALY); contains Interpro domain(s) IPR002625 Smr protein/MutS2 C-terminal
XLOC_000505	XLOC_000505	contig10808:1-650	OK	5.10137	3.09168	-0.722495	-0.722494	-0.377993	0.56825	0.996087	no	AT4G29080.1	PAP2, IAA27 | phytochrome-associated protein 2 | chr4:14323665-14325213 REVERSE LENGTH=305	Glyma.09G193000.1.p	phytochrome-associated protein 2	Solyc04g076850.2.1	Auxin responsive protein (AHRD V1 *-*- D9IQE6_CATRO); contains Interpro domain(s) IPR003311 AUX/IAA protein
XLOC_000506	XLOC_000506	contig10809:1-1254	OK	5.60291	2.40637	-1.21932	-1.21932	-0.614494	0.31385	0.945578	no	AT2G02970.1	GDA1/CD39 nucleoside phosphatase family protein | chr2:865395-868007 REVERSE LENGTH=555	Glyma.01G047100.1.p	GDA1/CD39 nucleoside phosphatase family protein	Solyc05g007670.2.1	Ectonucleoside triphosphate diphosphohydrolase 1 (AHRD V1 **-- Q6DFS1_XENTR); contains Interpro domain(s) IPR000407 Nucleoside phosphatase GDA1/CD39
XLOC_000507	XLOC_000507	contig10811:1-809	OK	38.3445	6.2759	-2.61112	-2.61113	-1.34797	0.0397	0.945578	no	AT5G25760.2	PEX4 | peroxin4 | chr5:8967983-8969173 FORWARD LENGTH=157	Glyma.06G082900.4.p	peroxin4	Solyc11g071260.1.1	Ubiquitin-conjugating enzyme E2 (AHRD V1 ***- B6K7Y4_SCHJY); contains Interpro domain(s) IPR000608 Ubiquitin-conjugating enzyme, E2
XLOC_000508	XLOC_000508	contig10821:1-203	OK	21.2576	28.3546	0.4156	0.415604	0.197331	0.7503	0.996087	no
XLOC_000509	XLOC_000509	contig10823:31-573	OK	1.99029	2.81177	0.498498	0.4985	0.237758	0.70615	0.996087	no
XLOC_000510	XLOC_000510	contig10824:30-580	OK	5.4255	1.32929	-2.0291	-2.0291	-0.932172	0.25355	0.945578	no	ATMG00580.1	NAD4 | NADH dehydrogenase subunit 4 | chrM:161693-169674 FORWARD LENGTH=495	Glyma.10G098500.1.p	NADH dehydrogenase subunit 4	Solyc10g045750.1.1	NADH-ubiquinone oxidoreductase chain 4 (AHRD V1 ***- B6VJZ1_VITVI)
XLOC_000511	XLOC_000511	contig10826:1-793	OK	4.49751	3.08116	-0.545653	-0.545653	-0.287062	0.69695	0.996087	no
XLOC_000512	XLOC_000512	contig10827:5-383	OK	6.05903	2.04785	-1.56498	-1.56498	-0.752404	0.2865	0.945578	no	AT3G63510.2	FMN-linked oxidoreductases superfamily protein | chr3:23450615-23452682 FORWARD LENGTH=386	Glyma.08G090300.2.p	FMN-linked oxidoreductases superfamily protein	Solyc01g087290.2.1	TRNA-dihydrouridine synthase (AHRD V1 ***- A2VQL7_9BURK); contains Interpro domain(s) IPR001269 tRNA-dihydrouridine synthase
XLOC_000513	XLOC_000513	contig10829:1-287	OK	8.43699	1.73754	-2.27968	-2.27968	-1.16073	0.12235	0.945578	no
XLOC_000514	XLOC_000514	contig1083:1-308	OK	9.82203	2.86205	-1.77897	-1.77897	-0.996161	0.37825	0.945578	no			Glyma.04G017700.1.p	starch branching enzyme 2.2
XLOC_000515	XLOC_000515	contig10831:1-1338	OK	11.7375	3.47156	-1.75747	-1.75747	-0.884138	0.23755	0.945578	no	AT4G33080.2	AGC (cAMP-dependent, cGMP-dependent and protein kinase C) kinase family protein | chr4:15960146-15964296 FORWARD LENGTH=507	Glyma.04G053900.1.p	AGC (cAMP-dependent, cGMP-dependent and protein kinase C) kinase family protein	Solyc08g062670.2.1	Serine/threonine-protein kinase 38 (AHRD V1 ***- B6U4A0_MAIZE); contains Interpro domain(s) IPR002290 Serine/threonine protein kinase
XLOC_000516	XLOC_000516	contig10833:4-840	OK	2.5482	2.67058	0.0676747	0.0676746	0.0365121	0.95985	0.996087	no
XLOC_000517	XLOC_000517	contig10834:1-493	OK	5.76929	0.496837	-3.53755	-3.53755	-1.83888	0.2859	0.945578	no			Glyma.09G119300.2.p		Solyc05g008270.2.1	Uncharacterized membrane protein (AHRD V1 ***- Q0I7R7_SYNS3)
XLOC_000518	XLOC_000518	contig10835:1-1651	OK	12.5207	4.04313	-1.63077	-1.63077	-0.844666	0.1827	0.945578	no	AT3G04650.1	FAD/NAD(P)-binding oxidoreductase family protein | chr3:1262017-1264343 FORWARD LENGTH=486	Glyma.19G245900.1.p	FAD/NAD(P)-binding oxidoreductase family protein	Solyc01g097160.2.1	FAD dependent oxidoreductase (AHRD V1 ***- B7G7N7_PHATR); contains Interpro domain(s) IPR006076 FAD dependent oxidoreductase
XLOC_000519	XLOC_000519	contig10836:1-266	OK	107.819	36.1711	-1.5757	-1.5757	-0.87742	0.29415	0.945578	no			Glyma.16G109900.1.p
XLOC_000520	XLOC_000520	contig10837:1-826	OK	3.12516	3.17784	0.0241147	0.0241164	0.0128805	0.98565	0.996087	no
XLOC_000521	XLOC_000521	contig10839:16-424	OK	6.83224	1.79125	-1.93139	-1.93139	-0.938216	0.3049	0.945578	no	AT4G22580.1	Exostosin family protein | chr4:11889382-11890689 REVERSE LENGTH=435	Glyma.17G025900.1.p	Exostosin family protein	Solyc08g079040.1.1	Galactosyltransferase-like protein (Fragment) (AHRD V1 **-- D8SQH4_SELML); contains Interpro domain(s) IPR004263 Exostosin-like
XLOC_000522	XLOC_000522	contig10841:3-999	OK	6.68627	2.3795	-1.49054	-1.49054	-0.762726	0.2794	0.945578	no	AT4G09580.1	SNARE associated Golgi protein family | chr4:6052721-6054313 REVERSE LENGTH=287	Glyma.20G175400.1.p	SNARE associated Golgi protein family	Solyc06g065400.2.1	Transmembrane protein 41B (AHRD V1 **-- TM41B_XENLA); contains Interpro domain(s) IPR015414 SNARE associated Golgi protein
XLOC_000523	XLOC_000523	contig10842:1-693	OK	13.0063	2.28864	-2.50665	-2.50665	-1.34047	0.282	0.945578	no	AT5G58000.1	Reticulon family protein | chr5:23477416-23479496 FORWARD LENGTH=487	Glyma.06G221600.1.p	Reticulon family protein	Solyc07g005470.2.1	Reticulon-like protein B21 (AHRD V1 *-*- RTNLS_ARATH); contains Interpro domain(s) IPR003388 Reticulon
XLOC_000524	XLOC_000524	contig10843:1-433	OK	7.1537	4.92844	-0.537558	-0.537559	-0.284305	0.7019	0.996087	no
XLOC_000525	XLOC_000525	contig10845:1-255	OK	11.2215	0.556234	-4.33442	-4.33443	-2.71028	0.43895	0.949739	no	AT1G18700.4	DNAJ heat shock N-terminal domain-containing protein | chr1:6437591-6443046 FORWARD LENGTH=715	Glyma.06G195700.1.p	DNAJ heat shock N-terminal domain-containing protein	Solyc03g115840.2.1	DnaJ homolog subfamily C member 10 (AHRD V1 *-*- DJC10_RAT); contains Interpro domain(s) IPR001623 Heat shock protein DnaJ, N-terminal
XLOC_000526	XLOC_000526	contig10846:1-501	OK	5.29859	7.77619	0.553457	0.553455	0.301733	0.6759	0.996087	no
XLOC_000527	XLOC_000527	contig1085:11-328	OK	6.70282	0	#NAME?	-2.74477	#NAME?	0.0984	0.945578	no	AT4G14330.1	P-loop containing nucleoside triphosphate hydrolases superfamily protein | chr4:8244228-8247286 FORWARD LENGTH=869	Glyma.20G207200.1.p	P-loop containing nucleoside triphosphate hydrolases superfamily protein	Solyc09g090320.1.1	Kinesin like protein (AHRD V1 *-*- O23291_ARATH); contains Interpro domain(s) IPR001752 Kinesin, motor region
XLOC_000528	XLOC_000528	contig10850:1-533	OK	3.78046	4.47258	0.242546	0.242545	0.128057	0.86075	0.996087	no
XLOC_000529	XLOC_000529	contig10851:1-225	OK	25.8165	29.5969	0.197154	0.197153	0.101814	0.8817	0.996087	no
XLOC_000530	XLOC_000530	contig10853:4-338	OK	3.11738	3.12414	0.00312544	0.00312508	0.00144782	0.9565	0.996087	no
XLOC_000531	XLOC_000531	contig10856:1-535	OK	1.89967	2.94043	0.630282	0.630278	0.318392	0.5517	0.996087	no
XLOC_000532	XLOC_000532	contig10858:113-467	OK	4.6678	1.48494	-1.65233	-1.65234	-0.76154	0.33845	0.945578	no
XLOC_000533	XLOC_000533	contig10859:1-1329	OK	40.9359	59.3379	0.535587	0.535587	0.324344	0.58885	0.996087	no	AT5G24930.1	ATCOL4, COL4 | CONSTANS-like 4 | chr5:8589325-8590949 FORWARD LENGTH=406	Glyma.04G058900.1.p	CONSTANS-like 4	Solyc12g096500.1.1	CONSTANS-like protein (AHRD V1 ***- Q0MQL9_SOLTU); contains Interpro domain(s) IPR010402 CCT domain
XLOC_000534	XLOC_000534	contig10861:1-340	OK	6.71066	0.273844	-4.61503	-4.61503	-2.10102	0.44655	0.949739	no	AT5G01420.1	Glutaredoxin family protein | chr5:174886-176091 REVERSE LENGTH=401	Glyma.20G194900.1.p	Glutaredoxin family protein	Solyc11g006430.1.1	Glutaredoxin family protein (AHRD V1 *--- D7LZQ8_ARALY); contains Interpro domain(s) IPR012335 Thioredoxin fold
XLOC_000535	XLOC_000535	contig10862:1-767	OK	15.3266	9.39963	-0.705365	-0.705362	-0.35911	0.48695	0.972062	no	AT2G33845.1	Nucleic acid-binding, OB-fold-like protein | chr2:14317781-14318712 FORWARD LENGTH=182	Glyma.07G200900.1.p	Nucleic acid-binding, OB-fold-like protein	Solyc02g077740.2.1	OB-fold nucleic acid binding domain containing protein (AHRD V1 ***- B6SHT0_MAIZE); contains Interpro domain(s) IPR012340 Nucleic acid-binding, OB-fold
XLOC_000536	XLOC_000536	contig10863:1-478	OK	6.87925	1.8275	-1.91238	-1.91238	-0.924671	0.1724	0.945578	no	AT1G72660.3	P-loop containing nucleoside triphosphate hydrolases superfamily protein | chr1:27354161-27356543 FORWARD LENGTH=399	Glyma.07G037200.1.p	P-loop containing nucleoside triphosphate hydrolases superfamily protein	Solyc12g049270.1.1	Developmentally-regulated GTP-binding protein 2 (AHRD V1 **** B6TJC5_MAIZE); contains Interpro domain(s) IPR004095 TGS
XLOC_000537	XLOC_000537	contig10865:1-830	OK	5.25482	1.53211	-1.77812	-1.77812	-0.893344	0.3719	0.945578	no	AT1G31730.1	Adaptin family protein | chr1:11359907-11363916 FORWARD LENGTH=938	Glyma.01G153200.1.p	Adaptin family protein	Solyc08g075310.2.1	AP-1 complex subunit gamma-1 (AHRD V1 *-*- B2VRJ9_PYRTR); contains Interpro domain(s) IPR011989 Armadillo-like helical
XLOC_000538	XLOC_000538	contig10866:1-562	OK	3.10693	2.93463	-0.0823117	-0.0823111	-0.0421995	0.9561	0.996087	no
XLOC_000539	XLOC_000539	contig10867:1-289	OK	3.77672	2.12417	-0.830236	-0.830235	-0.480655	0.4307	0.949739	no
XLOC_000540	XLOC_000540	contig10868:1-321	OK	8.27365	0.479829	-4.10793	-4.10793	-2.14048	0.41295	0.945578	no	AT1G54450.1	Calcium-binding EF-hand family protein | chr1:20336570-20339535 REVERSE LENGTH=535	Glyma.20G222700.3.p	Calcium-binding EF-hand family protein	Solyc04g010070.2.1	Protein phosphatase 2A regulatory subunit B&apos-like protein (AHRD V1 ***- Q56WJ0_ARATH); contains Interpro domain(s) IPR011992 EF-Hand type
XLOC_000541	XLOC_000541	contig10869:1-1279	OK	20.6229	4.7932	-2.10519	-2.10519	-1.08512	0.10175	0.945578	no	AT3G53580.1	diaminopimelate epimerase family protein | chr3:19864784-19866907 FORWARD LENGTH=362	Glyma.19G174300.1.p	diaminopimelate epimerase family protein	Solyc09g005700.2.1	Diaminopimelate epimerase family protein (AHRD V1 **** D7LUJ8_ARALY); contains Interpro domain(s) IPR001653 Diaminopimelate epimerase
XLOC_000542	XLOC_000542	contig1087:1-343	OK	5.43707	0.686852	-2.98476	-2.98476	-1.35069	0.16275	0.945578	no	AT1G10890.1	unknown protein; FUNCTIONS IN: molecular_function unknown; INVOLVED IN: biological_process unknown; LOCATED IN: chloroplast; EXPRESSED IN: petal, flower, leaf; EXPRESSED DURING: LP.04 four leaves visible, 4 anthesis, petal differentiation and expansion stage; BEST Arabidopsis thaliana protein match is: unknown protein (TAIR:AT5G13340.1); Has 11769 Blast hits to 8435 proteins in 698 species: Archa…	Glyma.08G186200.2.p		Solyc01g104160.2.1	Uncharacterised protein At1g10890 (AHRD V1 *--- Y1089_ARATH)
XLOC_000543	XLOC_000543	contig10871:1-519	OK	7.56334	2.06185	-1.87508	-1.87508	-0.922595	0.29845	0.945578	no	AT1G55860.2	UPL1 | ubiquitin-protein ligase 1 | chr1:20879900-20892910 REVERSE LENGTH=3681	Glyma.08G087600.2.p	ubiquitin-protein ligase 1	Solyc07g065630.2.1	Ubiquitin-protein ligase 1 (AHRD V1 **** D7KN29_ARALY); contains Interpro domain(s) IPR000569 HECT
XLOC_000544	XLOC_000544	contig10872:2-336	OK	7.5869	1.07415	-2.82031	-2.82032	-1.29731	0.11275	0.945578	no			Glyma.19G121300.1.p
XLOC_000545	XLOC_000545	contig10873:1-425	OK	5.86912	0.318171	-4.20527	-4.20527	-1.56127	0.3802	0.945578	no	AT2G19640.2	ASHR2 | ASH1-related protein 2 | chr2:8491401-8492597 FORWARD LENGTH=398	Glyma.01G148700.1.p	ASH1-related protein 2	Solyc09g090030.1.1	SET and zf-MYND domain-containing protein (AHRD V1 *-*- D8U5L8_VOLCA); contains Interpro domain(s) IPR001214 SET
XLOC_000546	XLOC_000546	contig10874:1-928	OK	7.04936	3.30451	-1.09305	-1.09306	-0.552454	0.3298	0.945578	no	AT2G40650.1	PRP38 family protein | chr2:16963588-16965596 REVERSE LENGTH=355	Glyma.20G238500.1.p	PRP38 family protein	Solyc01g100060.2.1	Pre-mRNA-splicing factor 38A (AHRD V1 *-*- B5X2T8_SALSA); contains Interpro domain(s) IPR005037 PRP38
XLOC_000547	XLOC_000547	contig10876:2-325	OK	3.12581	2.17169	-0.525411	-0.525412	-0.258779	0.6904	0.996087	no
XLOC_000548	XLOC_000548	contig10877:10-901	OK	3.39222	3.20029	-0.0840279	-0.0840271	-0.0440486	0.94895	0.996087	no
XLOC_000549	XLOC_000549	contig10878:4-1258	OK	7.88511	1.47819	-2.4153	-2.4153	-1.23196	0.2063	0.945578	no	AT1G67800.4	Copine (Calcium-dependent phospholipid-binding protein) family | chr1:25421029-25423237 REVERSE LENGTH=433	Glyma.18G013100.1.p	Copine (Calcium-dependent phospholipid-binding protein) family	Solyc02g093520.2.1	Copine-like protein (AHRD V1 ***- Q153E2_ORYSJ); contains Interpro domain(s) IPR010734 Copine
XLOC_000550	XLOC_000550	contig10879:1-508	OK	8.3529	1.86991	-2.15931	-2.15931	-1.18468	0.31105	0.945578	no	AT5G19530.2	ACL5 | S-adenosyl-L-methionine-dependent methyltransferases superfamily protein | chr5:6589176-6591070 REVERSE LENGTH=332	Glyma.17G225500.1.p	S-adenosyl-L-methionine-dependent methyltransferases superfamily protein	Solyc08g061970.2.1	Spermidine synthase (AHRD V1 **** A4RYD8_OSTLU); contains Interpro domain(s) IPR001045 Spermine synthase
XLOC_000551	XLOC_000551	contig10880:1-493	OK	2.7127	0.881582	-1.62156	-1.62156	-0.812543	0.09745	0.945578	no	AT5G54380.1	THE1 | protein kinase family protein | chr5:22077313-22079880 REVERSE LENGTH=855	Glyma.12G148200.1.p	protein kinase family protein	Solyc07g063480.2.1	Pto-like, Serine/threonine kinase protein, resistance protein
XLOC_000552	XLOC_000552	contig10883:1-468	OK	11.788	14.3955	0.288296	0.288299	0.168825	0.6837	0.996087	no	AT2G18620.1	Terpenoid synthases superfamily protein | chr2:8078317-8079360 FORWARD LENGTH=347	Glyma.11G063900.1.p	geranylgeranyl pyrophosphate synthase 1	Solyc02g085700.1.1	Geranylgeranyl pyrophosphate synthase (AHRD V1 ***- D0FZ25_9ASTE); contains Interpro domain(s) IPR000092 Polyprenyl synthetase
XLOC_000553	XLOC_000553	contig10884:1-222	OK	16.7521	23.9137	0.513492	0.513495	0.246274	0.6994	0.996087	no
XLOC_000554	XLOC_000554	contig10886:1-442	OK	3.82178	0.960893	-1.9918	-1.9918	-0.940182	0.1998	0.945578	no	AT1G08700.1	PS1 | Presenilin-1 | chr1:2769885-2771348 REVERSE LENGTH=453	Glyma.19G119800.1.p	Presenilin-1
XLOC_000555	XLOC_000555	contig10887:1-422	OK	13.9546	22.7592	0.705707	0.705709	0.379678	0.58915	0.996087	no	AT5G66760.1	SDH1-1 | succinate dehydrogenase 1-1 | chr5:26653776-26657224 FORWARD LENGTH=634	Glyma.02G057400.1.p	succinate dehydrogenase 1-1	Solyc02g085350.2.1	Succinate dehydrogenase flavoprotein subunit (AHRD V1 **** B8CCT7_THAPS); contains Interpro domain(s) IPR011281 Succinate dehydrogenase, flavoprotein subunit
XLOC_000556	XLOC_000556	contig10888:1-623	OK	6.60658	2.48587	-1.41015	-1.41015	-0.756583	0.4146	0.945682	no	AT3G61750.1	Cytochrome b561/ferric reductase transmembrane with DOMON related domain | chr3:22857897-22859254 REVERSE LENGTH=398	Glyma.03G257500.1.p	Cytochrome b561/ferric reductase transmembrane with DOMON related domain	Solyc10g009480.2.1	Dopamine beta-monooxygenase (AHRD V1 **-- B6TH76_MAIZE); contains Interpro domain(s) IPR006593 Cytochrome b561/ferric reductase transmembrane
XLOC_000557	XLOC_000557	contig10889:1-193	OK	38.3497	23.3357	-0.716675	-0.716677	-0.389179	0.59525	0.996087	no
XLOC_000558	XLOC_000558	contig10890:1-824	OK	194.697	4.46581	-5.44616	-5.44616	-2.92808	0.0018	0.473316	no	AT5G22430.1	Pollen Ole e 1 allergen and extensin family protein | chr5:7433913-7434646 FORWARD LENGTH=172	Glyma.11G182100.1.p	Pollen Ole e 1 allergen and extensin family protein	Solyc06g074260.2.1	Genomic DNA chromosome 5 P1 clone MWD9 (AHRD V1 *-*- Q9FMQ8_ARATH); contains Interpro domain(s) IPR007608 Protein of unknown function DUF584
XLOC_000559	XLOC_000559	contig10893:11-1650	OK	2.84918	3.15144	0.145463	0.145464	0.0777256	0.916	0.996087	no
XLOC_000560	XLOC_000560	contig10895:1-1391	OK	18.5341	19.2315	0.0532956	0.0532892	0.0283874	0.97035	0.996087	no	ATCG00500.1	ACCD | acetyl-CoA carboxylase carboxyl transferase subunit beta | chrC:57075-58541 FORWARD LENGTH=488	Glyma.02G191500.3.p	DHFS-FPGS homolog C	Solyc00g017930.1.1	Acetyl-coenzyme A carboxylase carboxyl transferase subunit beta (AHRD V1 *-*- D0IT46_HELP1); contains Interpro domain(s) IPR000438 Acetyl-CoA carboxylase carboxyl transferase, beta subunit
XLOC_000561	XLOC_000561	contig10896:3-478	OK	7.69773	1.69942	-2.17939	-2.17939	-1.02525	0.28865	0.945578	no	AT5G46070.1	Guanylate-binding family protein | chr5:18683468-18688397 FORWARD LENGTH=1082	Glyma.07G202100.2.p	Guanylate-binding family protein	Solyc10g008950.2.1	Guanylate-binding protein 10 (AHRD V1 *-*- Q29RG2_MOUSE); contains Interpro domain(s) IPR015894 Guanylate-binding protein, N-terminal
XLOC_000562	XLOC_000562	contig10898:18-416	OK	5.69083	1.70386	-1.73983	-1.73983	-0.809847	0.3399	0.945578	no	AT2G40830.3	RHC1A | RING-H2 finger C1A | chr2:17043642-17044628 FORWARD LENGTH=328	Glyma.10G101400.1.p	RING-H2 finger C1A	Solyc01g009000.2.1	RING finger protein 6 (AHRD V1 *--- RNF6_HUMAN); contains Interpro domain(s) IPR018957 Zinc finger, C3HC4 RING-type
XLOC_000563	XLOC_000563	contig109:1-505	OK	8.91685	2.36336	-1.9157	-1.91569	-1.06041	0.33335	0.945578	no	AT3G54950.1	PLP7, PLA IIIA | patatin-like protein 6 | chr3:20359076-20360774 REVERSE LENGTH=488	Glyma.09G022000.1.p	patatin-like protein 6	Solyc10g078530.1.1	Patatin-like protein 3 (AHRD V1 ***- B6TPQ5_MAIZE); contains Interpro domain(s) IPR002641 Patatin
XLOC_000564	XLOC_000564	contig10902:4-358	OK	6.78074	1.03692	-2.70914	-2.70914	-1.21225	0.28315	0.945578	no	AT5G41110.1	unknown protein; INVOLVED IN: biological_process unknown; LOCATED IN: chloroplast; BEST Arabidopsis thaliana protein match is: unknown protein (TAIR:AT3G26890.5); Has 1807 Blast hits to 1807 proteins in 277 species: Archae - 0; Bacteria - 0; Metazoa - 736; Fungi - 347; Plants - 385; Viruses - 0; Other Eukaryotes - 339 (source: NCBI BLink). | chr5:16452598-16454989 FORWARD LENGTH=621	Glyma.16G051500.1.p		Solyc03g097710.2.1	Genomic DNA chromosome 5 P1 clone MEE6 (AHRD V1 *-*- Q9FLL8_ARATH)
XLOC_000565	XLOC_000565	contig10903:1-391	OK	14.5324	1.98157	-2.87455	-2.87456	-1.41642	0.1818	0.945578	no	AT1G36050.2	Endoplasmic reticulum vesicle transporter protein | chr1:13450467-13453055 FORWARD LENGTH=386	Glyma.05G118500.1.p	Endoplasmic reticulum vesicle transporter protein	Solyc04g072910.2.1	Endoplasmic reticulum-Golgi intermediate compartment protein 3 (AHRD V1 ***- C0H9D0_SALSA); contains Interpro domain(s) IPR012936 Protein of unknown function DUF1692
XLOC_000566	XLOC_000566	contig10904:1-1378	OK	12.5595	3.4585	-1.86056	-1.86056	-0.976301	0.1373	0.945578	no	AT1G36050.2	Endoplasmic reticulum vesicle transporter protein | chr1:13450467-13453055 FORWARD LENGTH=386	Glyma.05G118500.1.p	Endoplasmic reticulum vesicle transporter protein	Solyc04g072910.2.1	Endoplasmic reticulum-Golgi intermediate compartment protein 3 (AHRD V1 ***- C0H9D0_SALSA); contains Interpro domain(s) IPR012936 Protein of unknown function DUF1692
XLOC_000567	XLOC_000567	contig10905:9-424	OK	5.47634	4.42087	-0.308883	-0.308882	-0.158026	0.83095	0.996087	no
XLOC_000568	XLOC_000568	contig10906:19-300	OK	10.0837	2.35999	-2.09517	-2.09517	-1.0317	0.20485	0.945578	no	AT4G36220.1	FAH1, CYP84A1 | ferulic acid 5-hydroxylase 1 | chr4:17137584-17139619 REVERSE LENGTH=520	Glyma.16G131200.1.p	ferulic acid 5-hydroxylase 1	Solyc02g084570.2.1	Cytochrome P450
XLOC_000569	XLOC_000569	contig10907:3-472	OK	6.72308	1.13862	-2.56183	-2.56184	-1.27029	0.1445	0.945578	no	AT4G36220.1	FAH1, CYP84A1 | ferulic acid 5-hydroxylase 1 | chr4:17137584-17139619 REVERSE LENGTH=520	Glyma.16G131200.1.p	ferulic acid 5-hydroxylase 1	Solyc02g084570.2.1	Cytochrome P450
XLOC_000570	XLOC_000570	contig10908:22-565	OK	6.21608	1.66336	-1.9019	-1.9019	-0.988486	0.36165	0.945578	no	AT3G05420.2	ACBP4 | acyl-CoA binding protein 4 | chr3:1561880-1567047 FORWARD LENGTH=669	Glyma.20G235500.1.p	acyl-CoA binding protein 4	Solyc01g099350.2.1	Acyl-CoA binding protein 4 acyl-CoA-binding domain 4 (AHRD V1 **-* D7L3U2_ARALY); contains Interpro domain(s) IPR015915 Kelch-type beta propeller
XLOC_000571	XLOC_000571	contig10910:1-1082	OK	6.98619	2.89486	-1.27101	-1.27101	-0.623856	0.3836	0.945578	no	AT4G11610.1	C2 calcium/lipid-binding plant phosphoribosyltransferase family protein | chr4:7013956-7017846 REVERSE LENGTH=1011	Glyma.07G072500.1.p	C2 calcium/lipid-binding plant phosphoribosyltransferase family protein	Solyc01g094410.2.1	Phosphoribosylanthranilate transferase (Fragment) (AHRD V1 *--- Q43085_PEA); contains Interpro domain(s) IPR013583 Phosphoribosyltransferase C-terminal, plant
XLOC_000572	XLOC_000572	contig10912:1-585	OK	6.95548	0.851005	-3.03091	-3.03091	-1.50714	0.235	0.945578	no	AT4G33650.2	DRP3A | dynamin-related protein 3A | chr4:16161073-16166587 FORWARD LENGTH=809	Glyma.13G256100.1.p	dynamin-related protein 3A	Solyc01g106050.2.1	Dynamin-2 (AHRD V1 ***- D0MQ53_PHYIN); contains Interpro domain(s) IPR000375 Dynamin central region
XLOC_000573	XLOC_000573	contig10913:1-298	OK	7.63271	5.01981	-0.604561	-0.604563	-0.308162	0.37455	0.945578	no	AT1G04555.1	unknown protein; FUNCTIONS IN: molecular_function unknown; INVOLVED IN: biological_process unknown; LOCATED IN: cellular_component unknown; BEST Arabidopsis thaliana protein match is: unknown protein (TAIR:AT4G33380.1); Has 84 Blast hits to 83 proteins in 15 species: Archae - 0; Bacteria - 0; Metazoa - 9; Fungi - 0; Plants - 75; Viruses - 0; Other Eukaryotes - 0 (source: NCBI BLink). | chr1:12427…	Glyma.20G082000.1.p		Solyc09g090820.2.1	Unknown Protein (AHRD V1)
XLOC_000574	XLOC_000574	contig10914:1-1189	OK	17.9641	0.690424	-4.70149	-4.70149	-2.33998	0.1281	0.945578	no	AT4G39900.1	unknown protein; Has 30201 Blast hits to 17322 proteins in 780 species: Archae - 12; Bacteria - 1396; Metazoa - 17338; Fungi - 3422; Plants - 5037; Viruses - 0; Other Eukaryotes - 2996 (source: NCBI BLink). | chr4:18508569-18510289 REVERSE LENGTH=245	Glyma.11G240400.1.p		Solyc04g055250.2.1	Unknown Protein (AHRD V1)
XLOC_000575	XLOC_000575	contig10915:1-617	OK	43.8886	8.27249	-2.40745	-2.40745	-1.29617	0.06765	0.945578	no	AT3G05560.3	Ribosomal L22e protein family | chr3:1614641-1615204 FORWARD LENGTH=124	Glyma.19G232700.2.p	Ribosomal L22e protein family	Solyc01g099830.2.1	60S ribosomal protein L22-2 (AHRD V1 ***- D7L3W0_ARALY); contains Interpro domain(s) IPR002671 Ribosomal protein L22e
XLOC_000576	XLOC_000576	contig10916:10-382	OK	8.05827	0.763162	-3.40041	-3.40041	-1.54773	0.3332	0.945578	no	AT3G47620.1	AtTCP14, TCP14 | TEOSINTE BRANCHED, cycloidea and PCF (TCP) 14 | chr3:17559004-17560473 FORWARD LENGTH=489	Glyma.05G027400.1.p	TEOSINTE BRANCHED, cycloidea and PCF (TCP) 14	Solyc06g070900.2.1	TCP family transcription factor (AHRD V1 *-** A6MCZ2_9ORYZ); contains Interpro domain(s) IPR005333 Transcription factor, TCP
XLOC_000577	XLOC_000577	contig10918:1-637	OK	10.9123	0.187728	-5.86117	-5.86117	-2.43112	0.3976	0.945578	no	AT1G15100.1	RHA2A | RING-H2 finger A2A | chr1:5193703-5194170 REVERSE LENGTH=155	Glyma.08G139700.1.p	RING-H2 finger A2A	Solyc04g054370.1.1	RING finger protein 13 (AHRD V1 *-*- B5X4J4_SALSA); contains Interpro domain(s) IPR018957 Zinc finger, C3HC4 RING-type
XLOC_000578	XLOC_000578	contig10919:1-1172	OK	8.01935	0.0348769	-7.84507	-7.84507	-2.04798	0.38765	0.945578	no	AT2G26650.1	AKT1, ATAKT1, KT1 | K+ transporter 1 | chr2:11331965-11336444 REVERSE LENGTH=857	Glyma.05G010600.1.p	K+ transporter 1	Solyc12g006850.1.1	Potassium channel (AHRD V1 ***- Q9LEG6_SOLLC); contains Interpro domain(s) IPR002110 Ankyrin
XLOC_000579	XLOC_000579	contig10920:1-365	OK	4.41471	0.421605	-3.38835	-3.38835	-1.27469	0.37655	0.945578	no	AT3G56640.1	SEC15A | exocyst complex component sec15A | chr3:20981964-20984336 FORWARD LENGTH=790	Glyma.10G112400.1.p	exocyst complex component sec15A	Solyc12g096290.1.1	Exocyst complex component 6 (AHRD V1 ***- B0WEG6_CULQU); contains Interpro domain(s) IPR007225 Exocyst complex subunit Sec15-like
XLOC_000580	XLOC_000580	contig10921:1-570	OK	4.96823	0.397753	-3.64278	-3.64279	-1.84721	0.2988	0.945578	no	AT3G56640.1	SEC15A | exocyst complex component sec15A | chr3:20981964-20984336 FORWARD LENGTH=790	Glyma.10G112400.1.p	exocyst complex component sec15A	Solyc12g096290.1.1	Exocyst complex component 6 (AHRD V1 ***- B0WEG6_CULQU); contains Interpro domain(s) IPR007225 Exocyst complex subunit Sec15-like
XLOC_000581	XLOC_000581	contig10922:1-402	OK	6.30584	0.351355	-4.16569	-4.16569	-1.45727	0.35115	0.945578	no			Glyma.02G026600.1.p	ARM repeat superfamily protein
XLOC_000582	XLOC_000582	contig10924:10-312	OK	0.243412	4.00918	4.04183	4.04183	1.39716	0.23785	0.945578	no
XLOC_000583	XLOC_000583	contig10925:10-704	OK	9.07742	1.40574	-2.69096	-2.69095	-1.29827	0.2248	0.945578	no	AT1G15750.4	WSIP1, TPL | Transducin family protein / WD-40 repeat family protein | chr1:5415086-5420359 REVERSE LENGTH=1131	Glyma.13G158800.2.p	WUS-interacting protein 2	Solyc03g117360.2.1	WD-40 repeat protein-like (Fragment) (AHRD V1 *--- Q1HIU4_9ROSI); contains Interpro domain(s) IPR017986 WD40 repeat, region
XLOC_000584	XLOC_000584	contig10928:19-754	OK	4.82986	1.99776	-1.2736	-1.2736	-0.622507	0.33065	0.945578	no	AT1G70790.1	Calcium-dependent lipid-binding (CaLB domain) family protein | chr1:26700724-26702127 FORWARD LENGTH=185	Glyma.09G117100.1.p	Calcium-dependent lipid-binding (CaLB domain) family protein	Solyc03g118720.2.1	C2 domain-containing protein (AHRD V1 **-- D7L7Y3_ARALY); contains Interpro domain(s) IPR018029 C2 membrane targeting protein
XLOC_000585	XLOC_000585	contig10929:8-686	OK	3.38518	0.674298	-2.32777	-2.32777	-1.12408	0.32055	0.945578	no	AT1G70790.1	Calcium-dependent lipid-binding (CaLB domain) family protein | chr1:26700724-26702127 FORWARD LENGTH=185	Glyma.09G117100.1.p	Calcium-dependent lipid-binding (CaLB domain) family protein	Solyc06g053390.2.1	C2 domain-containing protein (AHRD V1 **-- D7LLS3_ARALY); contains Interpro domain(s) IPR018029 C2 membrane targeting protein
XLOC_000586	XLOC_000586	contig1093:4-285	OK	4.54306	3.23501	-0.489894	-0.489894	-0.217494	0.7501	0.996087	no
XLOC_000587	XLOC_000587	contig10932:1-555	OK	6.34942	3.03536	-1.06476	-1.06476	-0.519082	0.37	0.945578	no	AT3G57890.2	Tubulin binding cofactor C domain-containing protein | chr3:21438271-21441695 FORWARD LENGTH=609	Glyma.19G145600.3.p	Tubulin binding cofactor C domain-containing protein	Solyc10g080440.1.1	TBCC domain-containing protein 1 (AHRD V1 ***- TBCC1_XENTR); contains Interpro domain(s) IPR012945 Tubulin binding cofactor C
XLOC_000588	XLOC_000588	contig10935:2-488	OK	2.33694	2.51292	0.104747	0.104744	0.0518955	0.94545	0.996087	no
XLOC_000589	XLOC_000589	contig10936:11-764	OK	2.89693	3.10258	0.0989417	0.0989436	0.0526183	0.9422	0.996087	no					Solyc08g077440.2.1	ATP-dependent protease La (AHRD V1 **** A7HC55_ANADF); contains Interpro domain(s) IPR004815 Peptidase S16, ATP-dependent protease La
XLOC_000590	XLOC_000590	contig10941:6-843	OK	5.69238	2.45599	-1.21273	-1.21273	-0.595615	0.4104	0.945578	no	AT2G14750.1	APK, AKN1, ATAKN1, APK1 | APS kinase | chr2:6314128-6315501 FORWARD LENGTH=276	Glyma.17G161100.1.p	APS kinase	Solyc02g064650.2.1	Adenylyl-sulfate kinase (AHRD V1 **** C6TL96_SOYBN); contains Interpro domain(s) IPR002891 Adenylylsulphate kinase, C-terminal
XLOC_000591	XLOC_000591	contig10944:1-910	OK	16.5721	7.69181	-1.10736	-1.10736	-0.570639	0.2336	0.945578	no	AT5G06690.1	WCRKC1 | WCRKC thioredoxin 1 | chr5:2060651-2061956 REVERSE LENGTH=210	Glyma.19G149200.1.p	WCRKC thioredoxin 1	Solyc10g078920.1.1	Thioredoxin-like 5 (AHRD V1 ***- A6N1I7_ORYSI); contains Interpro domain(s) IPR013766 Thioredoxin domain
XLOC_000592	XLOC_000592	contig10946:1-339	OK	5.96815	2.02	-1.56293	-1.56293	-0.757162	0.3156	0.945578	no	AT5G08200.1	peptidoglycan-binding LysM domain-containing protein | chr5:2638385-2640508 FORWARD LENGTH=409	Glyma.09G165100.1.p	Peptidoglycan-binding LysM domain-containing protein	Solyc02g014090.2.1	LysM domain containing protein expressed (AHRD V1 ***- Q7XD97_ORYSJ); contains Interpro domain(s) IPR002482 Peptidoglycan-binding Lysin subgroup
XLOC_000593	XLOC_000593	contig10947:1-1382	OK	13.4859	5.77033	-1.22473	-1.22473	-0.640136	0.31905	0.945578	no	AT5G57490.1	VDAC4, ATVDAC4 | voltage dependent anion channel 4 | chr5:23283895-23285335 REVERSE LENGTH=274	Glyma.17G064100.1.p	voltage dependent anion channel 4	Solyc07g008350.2.1	Porin/voltage-dependent anion-selective channel protein (AHRD V1 **** B9IM03_POPTR); contains Interpro domain(s) IPR001925 Porin, eukaryotic type
XLOC_000594	XLOC_000594	contig10951:1-460	OK	20.32	22.3537	0.137612	0.137613	0.0731168	0.91005	0.996087	no
XLOC_000595	XLOC_000595	contig10954:1-302	OK	9.19687	0	#NAME?	-3.20114	#NAME?	0.08275	0.945578	no	AT3G49810.1	ARM repeat superfamily protein | chr3:18474936-18476282 REVERSE LENGTH=448	Glyma.U029700.1.p	ARM repeat superfamily protein	Solyc04g077610.2.1	U-box domain-containing protein (AHRD V1 ***- D7LSY5_ARALY); contains Interpro domain(s) IPR003613 U box domain
XLOC_000596	XLOC_000596	contig10955:1-1234	OK	13.3883	3.92762	-1.76924	-1.76925	-0.900257	0.1998	0.945578	no	AT2G35680.1	Phosphotyrosine protein phosphatases superfamily protein | chr2:14997004-14998590 REVERSE LENGTH=337	Glyma.08G032000.1.p	Phosphotyrosine protein phosphatases superfamily protein	Solyc12g008620.1.1	Dual specificity protein phosphatase family protein (AHRD V1 ***- Q1EP41_MUSBA); contains Interpro domain(s) IPR020422 Dual specificity phosphatase, subgroup, catalytic domain
XLOC_000597	XLOC_000597	contig10956:1-2030	OK	20.7551	3.48564	-2.57397	-2.57397	-1.36447	0.0485	0.945578	no	AT3G05060.1	NOP56-like pre RNA processing ribonucleoprotein | chr3:1413174-1415564 REVERSE LENGTH=533	Glyma.12G040200.1.p	NOP56-like pre RNA processing ribonucleoprotein	Solyc09g083080.2.1	Nucleolar protein 5 (AHRD V1 ***- Q6P364_XENTR); contains Interpro domain(s) IPR002687 Pre-mRNA processing ribonucleoprotein, binding region
XLOC_000598	XLOC_000598	contig10957:2-368	OK	7.35676	0.787396	-3.22391	-3.22391	-1.33727	0.2495	0.945578	no	AT3G55640.1	Mitochondrial substrate carrier family protein | chr3:20640048-20642411 FORWARD LENGTH=332	Glyma.14G064900.5.p	Mitochondrial substrate carrier family protein	Solyc09g011360.2.1	Mitochondrial carrier protein expressed (AHRD V1 ***- Q10NJ7_ORYSJ); contains Interpro domain(s) IPR002113 Adenine nucleotide translocator 1
XLOC_000599	XLOC_000599	contig1096:1-784	OK	7.86367	2.11746	-1.89287	-1.89287	-0.913652	0.3378	0.945578	no	AT5G11860.4	SCP1-like small phosphatase 5 | chr5:3822024-3823395 REVERSE LENGTH=305	Glyma.18G006900.1.p	SCP1-like small phosphatase 5	Solyc04g045630.2.1	CTD phosphatase-like protein (AHRD V1 ***- C7EYT4_ORYGL); contains Interpro domain(s) IPR011948 Dullard-like phosphatase domain
XLOC_000600	XLOC_000600	contig10961:16-1316	OK	2.0213	2.03509	0.00980845	0.00980914	0.00521241	0.98845	0.996087	no
XLOC_000601	XLOC_000601	contig10962:1-374	OK	25.754	28.7391	0.158218	0.158218	0.0864202	0.9084	0.996087	no
XLOC_000602	XLOC_000602	contig10964:1-1382	OK	6.28071	1.70295	-1.88289	-1.88289	-0.941062	0.29715	0.945578	no	AT5G11700.2	BEST Arabidopsis thaliana protein match is: glycine-rich protein (TAIR:AT4G32920.3); Has 8203 Blast hits to 3102 proteins in 389 species: Archae - 3; Bacteria - 5624; Metazoa - 852; Fungi - 139; Plants - 704; Viruses - 77; Other Eukaryotes - 804 (source: NCBI BLink). | chr5:3762961-3771123 REVERSE LENGTH=1476	Glyma.06G089000.2.p		Solyc08g065980.2.1	Glycine-rich protein (AHRD V1 ***- D7M4B5_ARALY)
XLOC_000603	XLOC_000603	contig10965:1-892	OK	3.15653	2.1603	-0.547108	-0.547108	-0.297238	0.683	0.996087	no
XLOC_000604	XLOC_000604	contig10966:3-609	OK	10.1432	0.525958	-4.26942	-4.26942	-1.96631	0.3038	0.945578	no			Glyma.15G256500.1.p	SBP (S-ribonuclease binding protein) family protein
XLOC_000605	XLOC_000605	contig10969:1-526	OK	4.82833	2.19465	-1.13753	-1.13753	-0.545849	0.42715	0.949739	no	AT2G46560.1	transducin family protein / WD-40 repeat family protein | chr2:19115570-19125856 REVERSE LENGTH=2513	Glyma.07G054500.1.p	transducin family protein / WD-40 repeat family protein	Solyc01g096110.2.1	WD repeat protein (AHRD V1 *--- A1CP90_ASPCL); contains Interpro domain(s) IPR017986 WD40 repeat, region
XLOC_000606	XLOC_000606	contig10973:1-495	OK	6.1825	2.16577	-1.51331	-1.51331	-0.732573	0.35285	0.945578	no	AT4G08810.1	SUB1 | calcium ion binding | chr4:5616204-5617862 REVERSE LENGTH=552	Glyma.05G156200.1.p	calcium ion binding	Solyc12g006200.1.1	Unknown Protein (AHRD V1)
XLOC_000607	XLOC_000607	contig10975:14-350	OK	8.01439	1.86964	-2.09983	-2.09983	-1.01475	0.1417	0.945578	no	AT5G05680.1	MOS7 | nuclear pore complex protein-related | chr5:1698365-1702475 FORWARD LENGTH=810	Glyma.11G229000.1.p	nuclear pore complex protein-related	Solyc11g020180.1.1	Genomic DNA chromosome 5 P1 clone MJJ3 (AHRD V1 ***- Q9FFK6_ARATH)
XLOC_000608	XLOC_000608	contig10978:2-892	OK	2.84947	2.09161	-0.446079	-0.44608	-0.222348	0.48405	0.970539	no	AT3G03380.1	DegP7 | DegP protease 7 | chr3:799720-808319 FORWARD LENGTH=1097	Glyma.18G039000.1.p	DegP protease 7	Solyc02g091410.2.1	Pro-apoptotic serine protease nma111-like protein (AHRD V1 *-** D0NE02_PHYIN); contains Interpro domain(s) IPR009003 Peptidase, trypsin-like serine and cysteine
XLOC_000609	XLOC_000609	contig1098:53-505	OK	6.35395	1.87236	-1.76279	-1.7628	-0.870579	0.28135	0.945578	no			Glyma.01G003600.1.p		Solyc08g065440.2.1	Os01g0600300 protein (Fragment) (AHRD V1 *-*- Q0JLH4_ORYSJ)
XLOC_000610	XLOC_000610	contig10980:26-578	OK	3.5515	3.26865	-0.119734	-0.119734	-0.0633943	0.9321	0.996087	no
XLOC_000611	XLOC_000611	contig10982:23-268	OK	12.8059	0.938747	-3.76993	-3.76993	-2.67791	0.4087	0.945578	no	AT3G48860.1	unknown protein; INVOLVED IN: biological_process unknown; LOCATED IN: plasma membrane; EXPRESSED IN: 22 plant structures; EXPRESSED DURING: 13 growth stages; BEST Arabidopsis thaliana protein match is: unknown protein (TAIR:AT5G23700.1); Has 12232 Blast hits to 9546 proteins in 892 species: Archae - 172; Bacteria - 1174; Metazoa - 6487; Fungi - 1343; Plants - 856; Viruses - 50; Other Eukaryotes -…	Glyma.06G165500.2.p		Solyc03g118390.2.1	Chromosome 14 contig 1 DNA sequence (AHRD V1 *-*- Q00WF1_OSTTA)
XLOC_000612	XLOC_000612	contig10983:1-497	OK	6.53514	1.90674	-1.77711	-1.77711	-0.845525	0.3431	0.945578	no	AT4G30310.2	FGGY family of carbohydrate kinase | chr4:14831913-14835092 FORWARD LENGTH=579	Glyma.17G065600.2.p	FGGY family of carbohydrate kinase	Solyc07g006780.2.1	Glycerol kinase (AHRD V1 ***- GLPK_PYRFU); contains Interpro domain(s) IPR006003 Carbohydrate kinase, FGGY-related
XLOC_000613	XLOC_000613	contig10984:1-305	OK	9.3992	1.15451	-3.02526	-3.02526	-1.41957	0.3423	0.945578	no	AT4G28760.2	Protein of unknown function (DUF3741) | chr4:14208640-14211811 FORWARD LENGTH=924	Glyma.13G129700.1.p	Protein of unknown function (DUF3741)	Solyc06g083660.2.1	Genomic DNA chromosome 5 BAC clone F6B6 (AHRD V1 ***- Q9LKC1_ARATH)
XLOC_000614	XLOC_000614	contig10989:1-381	OK	5.65109	0.55878	-3.33817	-3.33818	-1.66588	0.3356	0.945578	no	AT1G27210.1	ARM repeat superfamily protein | chr1:9455669-9457917 REVERSE LENGTH=625	Glyma.02G026600.1.p	ARM repeat superfamily protein	Solyc05g006550.2.1	Microtubule-associated protein TORTIFOLIA1 (AHRD V1 *--- B6SS76_MAIZE); contains Interpro domain(s) IPR011989 Armadillo-like helical
XLOC_000615	XLOC_000615	contig1099:9-251	OK	24.0434	0	#NAME?	-4.58757	#NAME?	0.10065	0.945578	no			Glyma.13G271400.1.p	cobalt ion binding
XLOC_000616	XLOC_000616	contig10992:28-640	OK	8.89572	2.83077	-1.65192	-1.65192	-0.801903	0.35635	0.945578	no	AT1G21700.1	ATSWI3C, CHB4, SWI3C | SWITCH/sucrose nonfermenting 3C | chr1:7620156-7623978 REVERSE LENGTH=807	Glyma.04G247200.1.p	SWITCH/sucrose nonfermenting 3C	Solyc06g060120.2.1	SWI/SNF complex subunit SMARCC1 (AHRD V1 *--- SMRC1_MOUSE); contains Interpro domain(s) IPR007526 SWIRM
XLOC_000617	XLOC_000617	contig10995:21-387	OK	7.31448	1.36067	-2.42644	-2.42644	-1.17818	0.12865	0.945578	no	AT2G44680.2	CKB4 | casein kinase II beta subunit 4 | chr2:18426898-18428166 REVERSE LENGTH=282	Glyma.05G067100.2.p	casein kinase II beta subunit 4	Solyc10g061940.1.1	Casein kinase II subunit beta-4 (AHRD V1 ***- B6TGH2_MAIZE); contains Interpro domain(s) IPR000704 Casein kinase II, regulatory subunit
XLOC_000618	XLOC_000618	contig10997:1-383	OK	5.07865	3.58156	-0.503857	-0.503857	-0.252023	0.7309	0.996087	no
XLOC_000619	XLOC_000619	contig10998:1-985	OK	4.59276	1.39769	-1.71632	-1.71632	-0.856769	0.3767	0.945578	no	AT5G13610.1	Protein of unknown function (DUF155) | chr5:4383073-4384808 FORWARD LENGTH=402	Glyma.10G116500.5.p	Protein of unknown function (DUF155)	Solyc04g049850.2.1	Uncharacterized conserved protein (AHRD V1 *--- Q2S8S5_HAHCH); contains Interpro domain(s) IPR003734 Protein of unknown function DUF155
XLOC_000620	XLOC_000620	contig10999:1-886	OK	19.717	22.8239	0.211104	0.211105	0.116424	0.8725	0.996087	no
XLOC_000621	XLOC_000621	contig11:1-1387	OK	17.5862	10.8828	-0.692401	-0.692394	-0.35844	0.30625	0.945578	no	AT1G33780.1	Protein of unknown function (DUF179) | chr1:12244799-12246034 REVERSE LENGTH=325	Glyma.06G324900.1.p	Protein of unknown function (DUF179)	Solyc11g030710.1.1	Homology to unknown gene (AHRD V1 **-- Q00XE1_OSTTA); contains Interpro domain(s) IPR003774 Protein of unknown function DUF179
XLOC_000622	XLOC_000622	contig11000:2-243	OK	14.9055	3.6173	-2.04286	-2.04286	-1.19176	0.35	0.945578	no	AT1G72320.1	APUM23, PUM23 | pumilio 23 | chr1:27228984-27232580 REVERSE LENGTH=753	Glyma.03G263200.1.p	pumilio 23	Solyc03g123640.2.1	Pumilio domain-containing protein c (AHRD V1 **-- B6K1Y8_SCHJY); contains Interpro domain(s) IPR011989 Armadillo-like helical
XLOC_000623	XLOC_000623	contig11001:1-1290	OK	14.6212	16.265	0.153702	0.153709	0.083116	0.9095	0.996087	no	AT2G40690.1	GLY1, SFD1 | NAD-dependent glycerol-3-phosphate dehydrogenase family protein | chr2:16974107-16976241 FORWARD LENGTH=420	Glyma.02G218700.1.p	NAD-dependent glycerol-3-phosphate dehydrogenase family protein	Solyc06g048920.2.1	Glycerol-3-phosphate dehydrogenase (AHRD V1 **** A8IKS4_CHLRE); contains Interpro domain(s) IPR006168 NAD-dependent glycerol-3-phosphate dehydrogenase
XLOC_000624	XLOC_000624	contig11005:1-1977	OK	14.1123	1.72052	-3.03604	-3.03604	-1.5895	0.02535	0.945578	no	AT1G09830.1	Glycinamide ribonucleotide (GAR) synthetase | chr1:3192783-3194936 REVERSE LENGTH=532	Glyma.10G156900.2.p	Glycinamide ribonucleotide (GAR) synthetase	Solyc01g103440.2.1	Phosphoribosylamine--glycine ligase (AHRD V1 ***- D7KJV0_ARALY); contains Interpro domain(s) IPR000115 Phosphoribosylglycinamide synthetase
XLOC_000625	XLOC_000625	contig11006:1-455	OK	11.4646	1.29047	-3.15121	-3.15122	-1.45795	0.26395	0.945578	no	AT1G48380.2	RHL1, HYP7 | root hair initiation protein root hairless 1 (RHL1) | chr1:17877637-17879203 REVERSE LENGTH=386	Glyma.09G164600.2.p	root hair initiation protein root hairless 1 (RHL1)	Solyc03g098620.2.1	DNA-binding protein RHL1 (AHRD V1 **-* RHL1_ARATH)
XLOC_000626	XLOC_000626	contig11009:1-581	OK	18.6564	3.54553	-2.3956	-2.3956	-1.18349	0.2582	0.945578	no	AT4G02570.4	CUL1 | cullin 1 | chr4:1129315-1133435 FORWARD LENGTH=738	Glyma.17G025200.2.p	cullin 1	Solyc01g067100.2.1	Cullin 1-like protein C (AHRD V1 ***- A0ELU7_PETIN); contains Interpro domain(s) IPR001373 Cullin, N-terminal
XLOC_000627	XLOC_000627	contig11010:3-286	OK	8.20763	0.319951	-4.68105	-4.68104	-2.06065	0.4307	0.949739	no	AT4G38600.1	KAK, UPL3 | HEAT repeat ;HECT-domain (ubiquitin-transferase) | chr4:18041503-18049292 REVERSE LENGTH=1888	Glyma.04G004000.1.p	HEAT repeat ;HECT-domain (ubiquitin-transferase)	Solyc01g111530.2.1	Ubiquitin-protein ligase 4 (AHRD V1 *-** D7M7X1_ARALY); contains Interpro domain(s) IPR000569 HECT
XLOC_000628	XLOC_000628	contig11012:34-320	OK	9.04076	0	#NAME?	-3.17644	#NAME?	0.07425	0.945578	no	AT2G36670.2	Eukaryotic aspartyl protease family protein | chr2:15364949-15368016 REVERSE LENGTH=507	Glyma.03G188400.3.p	Eukaryotic aspartyl protease family protein	Solyc09g008600.2.1	Aspartyl protease family protein (AHRD V1 **-- D7LJ61_ARALY); contains Interpro domain(s) IPR001461 Peptidase A1
XLOC_000629	XLOC_000629	contig11013:42-441	OK	5.29493	2.45091	-1.1113	-1.11129	-0.520166	0.42585	0.949739	no	AT1G10522.2	unknown protein; FUNCTIONS IN: molecular_function unknown; INVOLVED IN: biological_process unknown; LOCATED IN: chloroplast; EXPRESSED IN: 23 plant structures; EXPRESSED DURING: 13 growth stages; Has 24 Blast hits to 24 proteins in 8 species: Archae - 0; Bacteria - 0; Metazoa - 0; Fungi - 0; Plants - 24; Viruses - 0; Other Eukaryotes - 0 (source: NCBI BLink). | chr1:3470009-3471291 FORWARD LENGTH…	Glyma.08G290900.1.p		Solyc05g006040.2.1	Unknown Protein (AHRD V1)
XLOC_000630	XLOC_000630	contig11017:2-1149	OK	20.436	0	#NAME?	-4.35304	#NAME?	0.07145	0.945578	no	AT5G49330.1	MYB111, ATMYB111, PFG3 | myb domain protein 111 | chr5:19999147-20001293 REVERSE LENGTH=342	Glyma.09G038900.1.p	myb domain protein 12	Solyc01g079620.2.1	Myb 12 transcription factor (AHRD V1 **-- D2EBC3_9SOLN); contains Interpro domain(s) IPR017930 Myb-type HTH DNA-binding domain
XLOC_000631	XLOC_000631	contig11019:1-233	OK	10.8038	3.83242	-1.49521	-1.49521	-0.728293	0.28875	0.945578	no
XLOC_000632	XLOC_000632	contig11020:1-970	OK	8.7112	2.04044	-2.09399	-2.09399	-1.03349	0.27755	0.945578	no	AT5G06240.1	emb2735 | embryo defective 2735 | chr5:1888380-1889512 FORWARD LENGTH=162	Glyma.03G198800.1.p	embryo defective 2735	Solyc10g083220.1.1	Genomic DNA chromosome 5 P1 clone MBL20 (AHRD V1 **-- Q9FFZ3_ARATH)
XLOC_000633	XLOC_000633	contig11023:1-594	OK	8.47667	1.60348	-2.40229	-2.40229	-1.16234	0.29605	0.945578	no	AT3G61130.1	GAUT1, LGT1 | galacturonosyltransferase 1 | chr3:22622399-22625514 FORWARD LENGTH=673	Glyma.18G224200.1.p	galacturonosyltransferase 1	Solyc01g093970.2.1	Glycosyltransferase (AHRD V1 **-- B9IC41_POPTR); contains Interpro domain(s) IPR002495 Glycosyl transferase, family 8
XLOC_000634	XLOC_000634	contig11024:1-1743	OK	9.05713	1.74992	-2.37177	-2.37176	-1.18783	0.21095	0.945578	no	AT2G02560.2	CAND1, ATCAND1, ETA2, TIP120, HVE | cullin-associated and neddylation dissociated | chr2:690345-697342 FORWARD LENGTH=1217	Glyma.07G272400.1.p	cullin-associated and neddylation dissociated	Solyc01g103010.2.1	Cullin-associated NEDD8-dissociated protein 2 (AHRD V1 ***- B0WPV6_CULQU); contains Interpro domain(s) IPR011989 Armadillo-like helical
XLOC_000635	XLOC_000635	contig11026:1-456	OK	9.44835	2.13994	-2.14249	-2.14249	-1.02151	0.3	0.945578	no	AT1G30000.1	MNS3 | alpha-mannosidase 3 | chr1:10509532-10512320 REVERSE LENGTH=624	Glyma.15G094500.1.p	alpha-mannosidase 3	Solyc02g070520.2.1	Mannosyl-oligosaccharide 1 2-alpha-mannosidase (AHRD V1 **** B2VZK4_PYRTR); contains Interpro domain(s) IPR001382 Glycoside hydrolase, family 47
XLOC_000636	XLOC_000636	contig11027:22-757	OK	4.41739	0.835819	-2.40193	-2.40193	-1.11861	0.2048	0.945578	no	AT1G30000.1	MNS3 | alpha-mannosidase 3 | chr1:10509532-10512320 REVERSE LENGTH=624	Glyma.15G094500.1.p	alpha-mannosidase 3	Solyc02g070520.2.1	Mannosyl-oligosaccharide 1 2-alpha-mannosidase (AHRD V1 **** B2VZK4_PYRTR); contains Interpro domain(s) IPR001382 Glycoside hydrolase, family 47
XLOC_000637	XLOC_000637	contig11028:1-532	OK	9.7042	4.55904	-1.08988	-1.08988	-0.546429	0.43125	0.949739	no	AT3G51990.1	Protein kinase superfamily protein | chr3:19287989-19289077 FORWARD LENGTH=362	Glyma.12G010500.1.p	Protein kinase superfamily protein	Solyc01g088050.2.1	Receptor-like protein kinase At3g21340 (AHRD V1 **** RLK6_ARATH); contains Interpro domain(s) IPR002290 Serine/threonine protein kinase
XLOC_000638	XLOC_000638	contig11029:1-343	OK	8.60203	2.95644	-1.54082	-1.54082	-0.867204	0.40025	0.945578	no	AT3G51990.1	Protein kinase superfamily protein | chr3:19287989-19289077 FORWARD LENGTH=362	Glyma.09G226300.1.p	Protein kinase superfamily protein	Solyc01g088050.2.1	Receptor-like protein kinase At3g21340 (AHRD V1 **** RLK6_ARATH); contains Interpro domain(s) IPR002290 Serine/threonine protein kinase
XLOC_000639	XLOC_000639	contig11030:41-379	OK	6.4726	3.84687	-0.75066	-0.75066	-0.370214	0.4604	0.956311	no	AT1G17820.1	Putative integral membrane protein conserved region (DUF2404) | chr1:6131751-6135115 REVERSE LENGTH=803	Glyma.10G174700.2.p	Putative integral membrane protein conserved region (DUF2404)	Solyc06g072110.2.1	Tex2 protein (Fragment) (AHRD V1 *--- Q5XI82_RAT); contains Interpro domain(s) IPR019411 Protein of unknown function DUF2404, transmembrane
XLOC_000640	XLOC_000640	contig11035:1-847	OK	4.35378	1.99913	-1.1229	-1.1229	-0.553264	0.40185	0.945578	no	AT3G14830.2	unknown protein; FUNCTIONS IN: molecular_function unknown; INVOLVED IN: biological_process unknown; LOCATED IN: cellular_component unknown; BEST Arabidopsis thaliana protein match is: unknown protein (TAIR:AT1G53450.2); Has 35333 Blast hits to 34131 proteins in 2444 species: Archae - 798; Bacteria - 22429; Metazoa - 974; Fungi - 991; Plants - 531; Viruses - 0; Other Eukaryotes - 9610 (source: NCB…	Glyma.13G266400.1.p		Solyc07g062250.2.1	Genomic DNA chromosome 3 BAC clone T21E2 (AHRD V1 ***- Q9LH72_ARATH)
XLOC_000641	XLOC_000641	contig11036:1-286	OK	8.76679	0.623738	-3.81304	-3.81304	-2.21462	0.4098	0.945578	no	AT5G15780.1	Pollen Ole e 1 allergen and extensin family protein | chr5:5144898-5146297 REVERSE LENGTH=401	Glyma.08G251500.1.p	Pollen Ole e 1 allergen and extensin family protein	Solyc02g089250.2.1	Pollen Ole e 1 allergen and extensin (AHRD V1 *-*- Q2HSE9_MEDTR); contains Interpro domain(s) IPR006041 Pollen Ole e 1 allergen and extensin
XLOC_000642	XLOC_000642	contig11037:1-1114	OK	5.44919	4.49133	-0.2789	-0.278899	-0.153369	0.838	0.996087	no					Solyc00g024040.1.1	Thiamine-monophosphate kinase (AHRD V1 ***- C6X363_FLAB3); contains Interpro domain(s) IPR006283 Thiamine-monophosphate kinase
XLOC_000643	XLOC_000643	contig11038:16-744	OK	4.15753	4.92019	0.242988	0.242987	0.132287	0.8511	0.996087	no
XLOC_000644	XLOC_000644	contig11043:1-419	OK	4.75	1.84241	-1.36634	-1.36633	-0.671703	0.1965	0.945578	no	AT1G05960.2	ARM repeat superfamily protein | chr1:1808478-1815060 REVERSE LENGTH=1003	Glyma.13G343900.4.p	ARM repeat superfamily protein	Solyc11g044480.1.1	Protein EFR3 homolog (AHRD V1 *-*- EFR3_CAEEL); contains Interpro domain(s) IPR016024 Armadillo-type fold
XLOC_000645	XLOC_000645	contig11044:13-312	OK	9.89692	0.842604	-3.55405	-3.55405	-2.29532	0.3546	0.945578	no	AT5G64440.1	AtFAAH, FAAH | fatty acid amide hydrolase | chr5:25766229-25770260 FORWARD LENGTH=607	Glyma.04G207800.1.p	fatty acid amide hydrolase	Solyc12g070090.1.1	Glutamyl-tRNA(Gln) amidotransferase subunit A homolog (AHRD V1 *--- QRSL1_RAT); contains Interpro domain(s) IPR000120 Amidase signature enzyme
XLOC_000646	XLOC_000646	contig11046:1-1012	OK	12.6108	1.3072	-3.2701	-3.27011	-1.60493	0.2023	0.945578	no	AT5G14420.2	RGLG2 | RING domain ligase2 | chr5:4648355-4650563 REVERSE LENGTH=468	Glyma.18G013100.1.p	Copine (Calcium-dependent phospholipid-binding protein) family	Solyc02g093520.2.1	Copine-like protein (AHRD V1 ***- Q153E2_ORYSJ); contains Interpro domain(s) IPR010734 Copine
XLOC_000647	XLOC_000647	contig11049:1-666	OK	4.89634	2.64768	-0.886976	-0.886975	-0.469405	0.47025	0.960341	no	AT2G37460.1	nodulin MtN21 /EamA-like transporter family protein | chr2:15726667-15729010 REVERSE LENGTH=380	Glyma.19G173800.1.p	nodulin MtN21 /EamA-like transporter family protein	Solyc09g010360.2.1	Nodulin-like protein (AHRD V1 ***- Q9ZUS1_ARATH); contains Interpro domain(s) IPR000620 Protein of unknown function DUF6, transmembrane
XLOC_000648	XLOC_000648	contig1105:1-1413	OK	5.74889	1.79475	-1.6795	-1.6795	-0.821579	0.32045	0.945578	no	AT3G20320.1	TGD2 | trigalactosyldiacylglycerol2 | chr3:7087657-7089640 REVERSE LENGTH=381	Glyma.13G074600.1.p	trigalactosyldiacylglycerol2	Solyc02g082030.2.1	ABC-type transport system-like (AHRD V1 **-- Q5JL23_ORYSJ); contains Interpro domain(s) IPR003399 Mammalian cell entry related
XLOC_000649	XLOC_000649	contig11051:6-411	OK	2.87623	3.39591	0.239619	0.239619	0.116327	0.86395	0.996087	no
XLOC_000650	XLOC_000650	contig11054:40-392	OK	6.38784	1.24717	-2.35667	-2.35667	-1.08256	0.28325	0.945578	no			Glyma.08G310300.2.p	BED zinc finger ;hAT family dimerisation domain	Solyc10g007810.2.1	HAT family dimerisation domain containing protein expressed (AHRD V1 **-- Q6AVI0_ORYSJ); contains Interpro domain(s) IPR008906 HAT dimerisation
XLOC_000651	XLOC_000651	contig11056:1-2522	OK	14.543	0.0984662	-7.20648	-7.20648	-3.59129	0.029	0.945578	no	AT5G51600.1	PLE, ATMAP65-3, MAP65-3 | Microtubule associated protein (MAP65/ASE1) family protein | chr5:20961061-20964080 REVERSE LENGTH=707	Glyma.10G178100.1.p	Microtubule associated protein (MAP65/ASE1) family protein	Solyc03g007130.2.1	Microtubule-associated protein MAP65-1a (AHRD V1 **** Q9FEV9_TOBAC); contains Interpro domain(s) IPR007145 MAP65/ASE1
XLOC_000652	XLOC_000652	contig11057:6-344	OK	8.5655	2.12404	-2.01172	-2.01173	-0.938829	0.3124	0.945578	no
XLOC_000653	XLOC_000653	contig11060:1-298	OK	10.7359	0.652105	-4.04119	-4.0412	-1.44973	0.1889	0.945578	no	AT5G67500.2	VDAC2 | voltage dependent anion channel 2 | chr5:26935223-26937123 FORWARD LENGTH=303	Glyma.14G088800.1.p	voltage dependent anion channel 2	Solyc02g092440.2.1	Mitochondrial porin (Voltage-dependent anion channel) outer membrane protein (AHRD V1 **** C4R1Z2_PICPG); contains Interpro domain(s) IPR001925 Porin, eukaryotic type
XLOC_000654	XLOC_000654	contig11063:1-418	OK	4.50585	0.616709	-2.86914	-2.86914	-1.17102	0.3094	0.945578	no	AT3G26090.1	RGS1, ATRGS1 | G-protein coupled receptors;GTPase activators | chr3:9532883-9535410 FORWARD LENGTH=459	Glyma.11G245800.3.p	G-protein coupled receptors;GTPase activators	Solyc05g014160.2.1	Genomic DNA chromosome 3 P1 clone MPE11 (AHRD V1 **-- Q9LU81_ARATH); contains Interpro domain(s) IPR000342 Regulator of G protein signalling
XLOC_000655	XLOC_000655	contig11064:1-1097	OK	33.0003	9.41991	-1.80869	-1.80869	-0.96694	0.14735	0.945578	no	AT3G48890.1	ATMP2, ATMAPR3, MSBP2, MAPR3 | membrane-associated progesterone binding protein 3 | chr3:18129669-18131353 FORWARD LENGTH=233	Glyma.09G140300.1.p	membrane-associated progesterone binding protein 3	Solyc03g025950.2.1	Membrane-associated progesterone receptor component 1 (AHRD V1 ***- C0NU44_AJECG); contains Interpro domain(s) IPR001199 Cytochrome b5
XLOC_000656	XLOC_000656	contig11065:12-530	OK	7.58702	1.0471	-2.85714	-2.85713	-1.31794	0.26245	0.945578	no	AT1G74160.1	unknown protein; BEST Arabidopsis thaliana protein match is: unknown protein (TAIR:AT1G18620.1); Has 3407 Blast hits to 2217 proteins in 314 species: Archae - 0; Bacteria - 264; Metazoa - 1296; Fungi - 318; Plants - 346; Viruses - 34; Other Eukaryotes - 1149 (source: NCBI BLink). | chr1:27887164-27891151 FORWARD LENGTH=1025	Glyma.04G161000.4.p		Solyc03g115000.2.1	AT1G74160 protein (Fragment) (AHRD V1 *-*- B9DHP4_ARATH)
XLOC_000657	XLOC_000657	contig11067:1-646	OK	6.04951	6.20643	0.0369432	0.0369454	0.0201072	0.9752	0.996087	no
XLOC_000658	XLOC_000658	contig11068:9-666	OK	7.37784	2.14728	-1.78069	-1.78069	-0.856653	0.3393	0.945578	no	AT2G45910.1	U-box domain-containing protein kinase family protein | chr2:18894520-18898212 FORWARD LENGTH=834	Glyma.18G233500.1.p	U-box domain-containing protein kinase family protein	Solyc01g094660.2.1	Receptor-like protein kinase (AHRD V1 *-*- Q9FZP2_ARATH); contains Interpro domain(s) IPR002290 Serine/threonine protein kinase
XLOC_000659	XLOC_000659	contig11069:1-1470	OK	20.9947	24.6808	0.233364	0.233364	0.123813	0.86475	0.996087	no
XLOC_000660	XLOC_000660	contig11070:1-360	OK	2.52143	2.11286	-0.25504	-0.255045	-0.116062	0.86915	0.996087	no
XLOC_000661	XLOC_000661	contig11071:1-708	OK	50.2972	24.4472	-1.04081	-1.04081	-0.555192	0.39105	0.945578	no	AT2G45640.1	SAP18, ATSAP18 | SIN3 associated polypeptide P18 | chr2:18799881-18801323 REVERSE LENGTH=152	Glyma.03G019600.1.p	SIN3 associated polypeptide P18	Solyc05g047690.2.1	Histone deacetylase complex subunit SAP18 (AHRD V1 ***- B4FIB4_MAIZE); contains Interpro domain(s) IPR017250 Histone deacetylase complex, SAP18 subunit
XLOC_000662	XLOC_000662	contig11072:1-346	OK	8.55522	3.2853	-1.38078	-1.38078	-0.692794	0.3405	0.945578	no			Glyma.05G189200.1.p	Duplicated homeodomain-like superfamily protein
XLOC_000663	XLOC_000663	contig11073:1-571	OK	18.1061	19.8171	0.130271	0.13027	0.0708987	0.9188	0.996087	no
XLOC_000664	XLOC_000664	contig11074:1-451	OK	22.8587	27.5832	0.271045	0.271046	0.148212	0.8313	0.996087	no
XLOC_000665	XLOC_000665	contig11075:1-335	OK	5.80288	5.74122	-0.0154123	-0.0154118	-0.00741132	0.9735	0.996087	no
XLOC_000666	XLOC_000666	contig11076:17-268	OK	7.97103	9.33291	0.22756	0.227561	0.111344	0.8734	0.996087	no
XLOC_000667	XLOC_000667	contig11077:1-1870	OK	8.36493	3.09737	-1.43331	-1.43331	-0.744845	0.24815	0.945578	no	AT2G40950.1	BZIP17 | Basic-leucine zipper (bZIP) transcription factor family protein | chr2:17087823-17090326 REVERSE LENGTH=721	Glyma.19G126800.1.p	Basic-leucine zipper (bZIP) transcription factor family protein	Solyc10g078290.1.1	BZIP family transcription factor (Fragment) (AHRD V1 *-*- Q677A7_HYAOR); contains Interpro domain(s) IPR011616 bZIP transcription factor, bZIP-1
XLOC_000668	XLOC_000668	contig11079:1-1231	OK	16.3984	5.72971	-1.51702	-1.51702	-0.778276	0.2566	0.945578	no	AT5G42760.1	Leucine carboxyl methyltransferase | chr5:17148953-17150105 FORWARD LENGTH=348	Glyma.06G032100.1.p	Leucine carboxyl methyltransferase
XLOC_000669	XLOC_000669	contig1108:1-322	OK	2.34618	2.18648	-0.101704	-0.101704	-0.060117	0.57375	0.996087	no
XLOC_000670	XLOC_000670	contig11081:1-369	OK	20.2857	23.485	0.211278	0.211277	0.109	0.86415	0.996087	no
XLOC_000671	XLOC_000671	contig11082:1-391	OK	2.52674	2.17412	-0.216851	-0.216846	-0.110458	0.6439	0.996087	no
XLOC_000672	XLOC_000672	contig11085:1-168	OK	43.1359	36.4045	-0.244771	-0.244772	-0.123376	0.8748	0.996087	no
XLOC_000673	XLOC_000673	contig11089:11-943	OK	12.5255	3.98404	-1.65256	-1.65256	-0.850878	0.23855	0.945578	no	AT3G19950.1	RING/U-box superfamily protein | chr3:6942853-6943839 FORWARD LENGTH=328	Glyma.20G103700.1.p	RING/U-box superfamily protein	Solyc04g009170.1.1	RING finger protein 44 (AHRD V1 *-*- RNF44_MOUSE); contains Interpro domain(s) IPR018957 Zinc finger, C3HC4 RING-type
XLOC_000674	XLOC_000674	contig11090:1-2212	OK	6.6984	3.20193	-1.06488	-1.06487	-0.545627	0.36415	0.945578	no	AT1G69830.1	ATAMY3, AMY3 | alpha-amylase-like 3 | chr1:26288518-26293003 REVERSE LENGTH=887	Glyma.08G244900.2.p	alpha-amylase-like 3	Solyc02g066950.2.1	Alpha amylase 2 (IC) (AHRD V1 *-*- Q010P9_OSTTA); contains Interpro domain(s) IPR006589 Glycosyl hydrolase, family 13, subfamily, catalytic region
XLOC_000675	XLOC_000675	contig11091:3-924	OK	6.5772	1.06645	-2.62466	-2.62466	-1.26427	0.21	0.945578	no	AT1G64550.1	ATGCN3, GCN3 | general control non-repressible 3 | chr1:23968850-23973369 FORWARD LENGTH=715	Glyma.13G002500.1.p	general control non-repressible 3	Solyc08g082850.2.1	Uncharacterized ABC transporter ATP-binding protein C29A3.09c (AHRD V1 ***- YB89_SCHPO); contains Interpro domain(s) IPR003439 ABC transporter-like
XLOC_000676	XLOC_000676	contig11092:1-802	OK	3.47226	4.83404	0.477354	0.477354	0.253269	0.71475	0.996087	no					Solyc00g286030.1.1	Replication protein C (AHRD V1 ***- B9K4F1_AGRVS); contains Interpro domain(s) IPR005090 Replication protein C
XLOC_000677	XLOC_000677	contig11093:1-744	OK	21.147	4.33925	-2.28494	-2.28494	-1.17516	0.1549	0.945578	no	AT3G13224.2	RNA-binding (RRM/RBD/RNP motifs) family protein | chr3:4254848-4256621 FORWARD LENGTH=358	Glyma.16G070900.1.p	RNA-binding (RRM/RBD/RNP motifs) family protein	Solyc02g093340.2.1	Heterogeneous nuclear ribonucleoprotein A3 (AHRD V1 *--- B6TGB9_MAIZE); contains Interpro domain(s) IPR012677 Nucleotide-binding, alpha-beta plait
XLOC_000678	XLOC_000678	contig11094:1-1168	OK	1331.63	42.4674	-4.97069	-4.97069	-2.76748	0.00235	0.556268	no	AT3G12500.1	ATHCHIB, PR3, PR-3, CHI-B, B-CHI, HCHIB | basic chitinase | chr3:3962501-3963984 REVERSE LENGTH=335	Glyma.02G042500.1.p	basic chitinase	Solyc10g055810.1.1	Endochitinase (Chitinase) (AHRD V1 **** Q43184_SOLTU); contains Interpro domain(s) IPR016283 Glycoside hydrolase, family 19 IPR018371 Chitin-binding, type 1, conserved site IPR000726 Glycoside hydrolase, family 19, catalytic IPR001002 Chitin-binding, type 1
XLOC_000679	XLOC_000679	contig11095:1-213	OK	21.5368	27.1291	0.333036	0.333037	0.154555	0.7979	0.996087	no
XLOC_000680	XLOC_000680	contig11096:10-340	OK	11.1201	1.03662	-3.42321	-3.42321	-1.68077	0.1622	0.945578	no	AT5G64300.1	ATGCH, GCH, ATRIBA1, RFD1 | GTP cyclohydrolase II | chr5:25718459-25720790 FORWARD LENGTH=543	Glyma.13G042600.2.p	GTP cyclohydrolase II	Solyc11g010300.1.1	3 4-dihydroxy-2-butanone 4-phosphate synthase (AHRD V1 ***- D1VQB4_9ACTO); contains Interpro domain(s) IPR000422 DHBP synthase RibB
XLOC_000681	XLOC_000681	contig11097:1-1099	OK	41.8409	10.374	-2.01194	-2.01194	-1.06708	0.11175	0.945578	no	AT5G56030.2	HSP8	Glyma.14G011600.1.p	HEAT SHOCK PROTEIN 81.4	Solyc12g015880.1.1	Heat shock protein 90 (AHRD V1 ***- Q14TB1_TOBAC); contains Interpro domain(s) IPR019805 Heat shock protein Hsp90, conserved site IPR018249 EF-HAND 2 IPR001404 Heat shock protein Hsp90
XLOC_000682	XLOC_000682	contig11098:2-1449	OK	6.3407	1.77993	-1.83283	-1.83282	-0.894775	0.321	0.945578	no	AT1G60070.1	Adaptor protein complex AP-1, gamma subunit | chr1:22142944-22149296 REVERSE LENGTH=862	Glyma.01G032100.1.p	Adaptor protein complex AP-1, gamma subunit	Solyc05g005780.2.1	AP-1 complex subunit gamma-1 (AHRD V1 ***- B6SV75_MAIZE); contains Interpro domain(s) IPR017107 Adaptor protein complex AP-1, gamma subunit
XLOC_000683	XLOC_000683	contig111:1-929	OK	26.1609	3.13351	-3.06156	-3.06156	-1.6429	0.02615	0.945578	no	AT4G15610.1	Uncharacterised protein family (UPF0497) | chr4:8909162-8910641 FORWARD LENGTH=193	Glyma.07G251300.1.p	Uncharacterised protein family (UPF0497)	Solyc01g067300.2.1	UPF0497 membrane protein 13 (AHRD V1 ***- U497D_SOYBN); contains Interpro domain(s) IPR006459 Uncharacterised protein family UPF0497, trans-membrane plant subgroup
XLOC_000684	XLOC_000684	contig11100:1-963	OK	23.303	5.32016	-2.13097	-2.13097	-1.09856	0.09035	0.945578	no	AT3G03773.1	HSP20-like chaperones superfamily protein | chr3:951885-953490 FORWARD LENGTH=150	Glyma.16G159900.1.p	HSP20-like chaperones superfamily protein	Solyc12g056780.1.1	Prostaglandin E synthase 3 (AHRD V1 **-- B4FLE3_MAIZE); contains Interpro domain(s) IPR017447 CS
XLOC_000685	XLOC_000685	contig11101:4-3152	OK	4.14137	3.97602	-0.0587833	-0.0587831	-0.0320947	0.963	0.996087	no
XLOC_000686	XLOC_000686	contig11102:2-444	OK	4.36316	2.97351	-0.553206	-0.553206	-0.280897	0.69845	0.996087	no
XLOC_000687	XLOC_000687	contig11104:8-1724	OK	7.7649	2.33679	-1.73244	-1.73244	-0.892416	0.17925	0.945578	no	AT1G49710.1	FUT12, ATFUT12, FUCTB, FUCT2 | fucosyltransferase 12 | chr1:18391622-18393769 REVERSE LENGTH=513	Glyma.02G131900.1.p	fucosyltransferase 11	Solyc01g108110.2.1	Alpha 1 3 fucosyltransferase (AHRD V1 **** Q5DTC8_MEDSA); contains Interpro domain(s) IPR001503 Glycosyl transferase, family 10
XLOC_000688	XLOC_000688	contig11106:1-1481	OK	14.1671	3.07355	-2.20457	-2.20457	-1.1127	0.14	0.945578	no	AT5G04990.1	SUN1, ATSUN1 | SAD1/UNC-84 domain protein 1 | chr5:1471698-1473770 REVERSE LENGTH=471	Glyma.13G185300.1.p	SAD1/UNC-84 domain protein 1	Solyc01g096780.2.1	Sperm-associated SUN domain protein (AHRD V1 *--- A5HL83_DROME); contains Interpro domain(s) IPR012919 Sad1/UNC-like, C-terminal
XLOC_000689	XLOC_000689	contig11107:1-407	OK	22.6225	27.3123	0.271789	0.271792	0.147894	0.83595	0.996087	no
XLOC_000690	XLOC_000690	contig11108:1-899	OK	46.4647	13.063	-1.83065	-1.83065	-1.0238	0.1522	0.945578	no	AT1G13360.1	unknown protein; BEST Arabidopsis thaliana protein match is: unknown protein (TAIR:AT3G25870.1); Has 69 Blast hits to 69 proteins in 16 species: Archae - 0; Bacteria - 0; Metazoa - 6; Fungi - 0; Plants - 63; Viruses - 0; Other Eukaryotes - 0 (source: NCBI BLink). | chr1:4577229-4577813 REVERSE LENGTH=194	Glyma.09G185200.1.p		Solyc03g119610.1.1	Genomic DNA chromosome 3 P1 clone MPE11 (AHRD V1 ***- Q9LUA5_ARATH)
XLOC_000691	XLOC_000691	contig11109:1-464	OK	5.26713	5.87723	0.15812	0.158119	0.0763634	0.90235	0.996087	no
XLOC_000692	XLOC_000692	contig11114:1-608	OK	3.13955	2.27293	-0.466007	-0.466005	-0.224838	0.5671	0.996087	no	AT3G53000.1	AtPP2-A15, PP2-A15 | phloem protein 2-A15 | chr3:19654278-19655801 FORWARD LENGTH=300	Glyma.13G149600.2.p	phloem protein 2-A15	Solyc09g008820.2.1	F-box protein PP2-B1 (AHRD V1 ***- PP2B1_ARATH); contains Interpro domain(s) IPR001810 Cyclin-like F-box
XLOC_000693	XLOC_000693	contig11116:1-515	OK	8.26338	3.52994	-1.22709	-1.22709	-0.591592	0.43135	0.949739	no	AT1G67230.1	LINC1 | little nuclei1 | chr1:25151561-25156032 REVERSE LENGTH=1132	Glyma.02G101800.1.p	nuclear matrix constituent protein-related	Solyc03g045050.2.1	Nuclear matrix constituent protein 1 (AHRD V1 ***- D2YZU5_APIGR)
XLOC_000694	XLOC_000694	contig11117:16-1181	OK	8.5114	2.24317	-1.92386	-1.92386	-0.967343	0.26215	0.945578	no	AT4G17330.1	ATG2484-1, G2484-1 | G2484-1 protein | chr4:9689263-9697172 REVERSE LENGTH=2037	Glyma.01G208600.1.p	G2484-1 protein	Solyc08g078530.2.1	Agenet domain containing protein expressed (AHRD V1 *-*- Q108Y7_ORYSJ); contains Interpro domain(s) IPR008395 Agenet
XLOC_000695	XLOC_000695	contig11118:1-1067	OK	8.99987	3.82094	-1.23598	-1.23598	-0.622967	0.37065	0.945578	no	AT5G09880.1	Splicing factor, CC1-like | chr5:3081646-3085179 REVERSE LENGTH=527	Glyma.06G148700.1.p	Splicing factor, CC1-like	Solyc11g005170.1.1	RNA splicing factor (AHRD V1 **-- C5JY77_AJEDS); contains Interpro domain(s) IPR006509 Splicing factor, CC1-like
XLOC_000696	XLOC_000696	contig11120:1-271	OK	19.8365	25.8782	0.383577	0.38358	0.197816	0.7689	0.996087	no
XLOC_000697	XLOC_000697	contig11122:1-581	OK	9.07095	0	#NAME?	-3.18125	#NAME?	0.11155	0.945578	no	AT5G37010.1	unknown protein; FUNCTIONS IN: molecular_function unknown; INVOLVED IN: N-terminal protein myristoylation; EXPRESSED IN: 22 plant structures; EXPRESSED DURING: 13 growth stages; BEST Arabidopsis thaliana protein match is: unknown protein (TAIR:AT1G65710.1); Has 6746 Blast hits to 5259 proteins in 486 species: Archae - 7; Bacteria - 485; Metazoa - 3508; Fungi - 577; Plants - 378; Viruses - 50; Oth…	Glyma.11G202800.1.p		Solyc02g081440.2.1	Os02g0638200 protein (Fragment) (AHRD V1 *-*- Q0DZ92_ORYSJ)
XLOC_000698	XLOC_000698	contig11124:1-956	OK	17.9599	22.4233	0.320222	0.320219	0.179219	0.8052	0.996087	no
XLOC_000699	XLOC_000699	contig11125:1-2008	OK	6.57156	2.40661	-1.44923	-1.44923	-0.72609	0.3039	0.945578	no	AT5G27540.2	MIRO1 | MIRO-related GTP-ase 1 | chr5:9722816-9727112 FORWARD LENGTH=648	Glyma.10G154700.1.p	MIRO-related GTP-ase 1	Solyc01g098920.2.1	Mitochondrial Rho GTPase 1 (AHRD V1 **** B2WA10_PYRTR); contains Interpro domain(s) IPR013567 EF hand associated, type-2
XLOC_000700	XLOC_000700	contig11126:1-387	OK	7.18986	0.587988	-3.61211	-3.61211	-1.49285	0.28675	0.945578	no
XLOC_000701	XLOC_000701	contig11127:1-1855	OK	26.9787	3.06548	-3.13764	-3.13764	-1.64216	0.02	0.945578	no	AT1G72480.1	Lung seven transmembrane receptor family protein | chr1:27286304-27288339 REVERSE LENGTH=509	Glyma.16G009700.1.p	Lung seven transmembrane receptor family protein	Solyc03g122250.2.1	Transmembrane protein (AHRD V1 **-- C0NFK1_AJECG); contains Interpro domain(s) IPR009637 Transmembrane receptor, eukaryota
XLOC_000702	XLOC_000702	contig11128:1-400	OK	47.7973	13.389	-1.83588	-1.83588	-0.970039	0.1462	0.945578	no	AT4G35090.2	CAT2 | catalase 2 | chr4:16701105-16703215 REVERSE LENGTH=474	Glyma.14G223500.1.p	catalase 2	Solyc04g082460.2.1	Catalase (AHRD V1 **** Q8L7J7_CAPAN); contains Interpro domain(s) IPR018028 Catalase related subgroup
XLOC_000703	XLOC_000703	contig11130:1-338	OK	5.75547	1.20067	-2.26109	-2.26109	-1.31405	0.3017	0.945578	no	AT4G17080.1	Histone H3 K4-specific methyltransferase SET7/9 family protein | chr4:9601570-9603815 FORWARD LENGTH=513	Glyma.08G340800.1.p	Histone H3 K4-specific methyltransferase SET7/9 family protein	Solyc10g061960.1.1	MORN repeat-containing protein (AHRD V1 *--- A4WSX3_RHOS5); contains Interpro domain(s) IPR003409 MORN motif
XLOC_000704	XLOC_000704	contig11131:11-542	OK	4.11555	3.31844	-0.310581	-0.31058	-0.160438	0.8198	0.996087	no
XLOC_000705	XLOC_000705	contig11132:1-292	OK	8.28276	0.981445	-3.07713	-3.07713	-1.62403	0.33435	0.945578	no	AT4G32350.1	Regulator of Vps4 activity in the MVB pathway protein | chr4:15617634-15620642 FORWARD LENGTH=732	Glyma.07G086600.1.p	Regulator of Vps4 activity in the MVB pathway protein	Solyc03g120120.2.1	IST1 homolog (AHRD V1 *--- D3PJN2_9MAXI); contains Interpro domain(s) IPR005061 Protein of unknown function DUF292, eukaryotic
XLOC_000706	XLOC_000706	contig11134:2-608	OK	5.58543	1.71823	-1.70075	-1.70075	-0.804602	0.3452	0.945578	no	AT1G69060.1	Chaperone DnaJ-domain superfamily protein | chr1:25965055-25967273 FORWARD LENGTH=630	Glyma.02G122200.1.p	Chaperone DnaJ-domain superfamily protein	Solyc05g011930.2.1	Heat shock protein binding protein (AHRD V1 *--- D7KWX9_ARALY); contains Interpro domain(s) IPR001623 Heat shock protein DnaJ, N-terminal
XLOC_000707	XLOC_000707	contig11135:1-1334	OK	6.31171	1.504	-2.06922	-2.06923	-1.0505	0.19595	0.945578	no	AT5G60990.1	DEA(D/H)-box RNA helicase family protein | chr5:24546601-24549148 REVERSE LENGTH=456	Glyma.03G014900.2.p	DEA(D/H)-box RNA helicase family protein	Solyc10g007550.2.1	ATP-dependent RNA helicase (AHRD V1 ***- A8B7Q7_GIALA); contains Interpro domain(s) IPR011545 DNA/RNA helicase, DEAD/DEAH box type, N-terminal
XLOC_000708	XLOC_000708	contig11136:52-1228	OK	11.9346	4.62132	-1.36877	-1.36877	-0.692107	0.2304	0.945578	no	AT3G15260.2	Protein phosphatase 2C family protein | chr3:5138842-5140242 FORWARD LENGTH=289	Glyma.13G274800.1.p	Protein phosphatase 2C family protein	Solyc07g062970.2.1	Serine/threonine phosphatase family protein (AHRD V1 **** C1E0J1_9CHLO); contains Interpro domain(s) IPR015655 Protein phosphatase 2C
XLOC_000709	XLOC_000709	contig11137:52-1229	OK	6.76789	2.46996	-1.45422	-1.45422	-0.750691	0.17805	0.945578	no	AT3G15260.2	Protein phosphatase 2C family protein | chr3:5138842-5140242 FORWARD LENGTH=289	Glyma.13G274800.1.p	Protein phosphatase 2C family protein	Solyc07g062970.2.1	Serine/threonine phosphatase family protein (AHRD V1 **** C1E0J1_9CHLO); contains Interpro domain(s) IPR015655 Protein phosphatase 2C
XLOC_000710	XLOC_000710	contig11138:1-2939	OK	14.8318	1.97828	-2.90637	-2.90638	-1.51435	0.0279	0.945578	no	AT4G19710.2	AK-HSDH II, AK-HSDH | aspartate kinase-homoserine dehydrogenase ii | chr4:10725229-10729536 FORWARD LENGTH=916	Glyma.08G107800.1.p	aspartate kinase-homoserine dehydrogenase ii	Solyc06g064550.2.1	Aspartokinase-homoserine dehydrogenase (AHRD V1 **** O63067_SOYBN); contains Interpro domain(s) IPR001341 Aspartate kinase region
XLOC_000711	XLOC_000711	contig11139:1-285	OK	46.2167	58.465	0.339159	0.339159	0.185133	0.7903	0.996087	no
XLOC_000712	XLOC_000712	contig11141:4-427	OK	5.52346	2.07515	-1.41236	-1.41236	-0.689079	0.2794	0.945578	no	AT4G28610.1	PHR1, AtPHR1 | phosphate starvation response 1 | chr4:14133164-14134951 REVERSE LENGTH=409	Glyma.03G166400.1.p	phosphate starvation response 1	Solyc09g072830.2.1	Myb family transcription factor (AHRD V1 **-- D7M706_ARALY); contains Interpro domain(s) IPR006447 Myb-like DNA-binding region, SHAQKYF class
XLOC_000713	XLOC_000713	contig11143:12-1794	OK	10.408	5.45519	-0.931987	-0.931992	-0.475889	0.2956	0.945578	no	AT5G60710.1	Zinc finger (C3HC4-type RING finger) family protein | chr5:24410953-24414849 REVERSE LENGTH=704	Glyma.09G203400.1.p	Zinc finger (C3HC4-type RING finger) family protein	Solyc11g069600.1.1	Inter-alpha-trypsin inhibitor heavy chain H4 (AHRD V1 *--- ITIH4_HUMAN); contains Interpro domain(s) IPR002035 von Willebrand factor, type A
XLOC_000714	XLOC_000714	contig11148:1-718	OK	24.8502	23.5459	-0.0777819	-0.0777816	-0.043744	0.9546	0.996087	no
XLOC_000715	XLOC_000715	contig1115:1-1414	OK	15.5396	4.7481	-1.71053	-1.71053	-0.88859	0.1237	0.945578	no	AT2G14260.2	PIP | proline iminopeptidase | chr2:6041441-6043475 REVERSE LENGTH=329	Glyma.15G061600.1.p	proline iminopeptidase	Solyc11g044310.1.1	Proline iminopeptidase (AHRD V1 ***- B9S7S3_RICCO); contains Interpro domain(s) IPR005944 Peptidase S33, proline iminopeptidase 1
XLOC_000716	XLOC_000716	contig11151:1-366	OK	7.62857	1.6261	-2.23	-2.23	-1.01224	0.3103	0.945578	no	AT5G65020.2	ANNAT2 | annexin 2 | chr5:25974366-25975554 FORWARD LENGTH=302	Glyma.05G178700.1.p	annexin 2	Solyc04g055170.2.1	Annexin 2 (AHRD V1 ***- A9X4R2_BRAJU); contains Interpro domain(s) IPR009118 Annexin, type plant
XLOC_000717	XLOC_000717	contig11153:1-1465	OK	16.0403	3.96272	-2.01713	-2.01714	-1.02543	0.1186	0.945578	no	AT1G52540.1	Protein kinase superfamily protein | chr1:19570298-19571884 REVERSE LENGTH=350	Glyma.13G366000.1.p	Protein kinase superfamily protein	Solyc03g116760.2.1	LRR receptor-like serine/threonine-protein kinase FEI 1 (AHRD V1 **** FEI1_ARATH); contains Interpro domain(s) IPR002290 Serine/threonine protein kinase
XLOC_000718	XLOC_000718	contig11154:1-1530	OK	193.767	3.81958	-5.66477	-5.66477	-3.13571	0.0013	0.414571	no	AT1G59970.1	Matrixin family protein | chr1:22073601-22074683 FORWARD LENGTH=360	Glyma.01G036900.1.p	Matrixin family protein	Solyc05g006360.1.1	Matrix metalloproteinase (AHRD V1 **-- B7TVN4_PINTA); contains Interpro domain(s) IPR001818 Peptidase M10A and M12B, matrixin and adamalysin
XLOC_000719	XLOC_000719	contig11155:1-1920	OK	22.6103	6.65751	-1.76393	-1.76393	-0.937729	0.15555	0.945578	no	AT2G34640.1	PTAC12, HMR | plastid transcriptionally active 12 | chr2:14582061-14584345 REVERSE LENGTH=527	Glyma.13G221300.1.p	plastid transcriptionally active 12	Solyc02g070390.2.1	PTAC12 (AHRD V1 ***- D7LH29_ARALY)
XLOC_000720	XLOC_000720	contig11156:1-582	OK	2.96703	3.00172	0.0167694	0.0167699	0.00886643	0.9799	0.996087	no
XLOC_000721	XLOC_000721	contig11157:1-304	OK	7.01071	0.974223	-2.84724	-2.84724	-1.1972	0.2513	0.945578	no	AT3G17830.1	Molecular chaperone Hsp40/DnaJ family protein | chr3:6101868-6104503 FORWARD LENGTH=517	Glyma.07G103600.1.p	Molecular chaperone Hsp40/DnaJ family protein	Solyc03g118500.2.1	Chaperone protein dnaJ (AHRD V1 ***- B6TAJ2_MAIZE); contains Interpro domain(s) IPR003095 Heat shock protein DnaJ
XLOC_000722	XLOC_000722	contig11158:1-196	OK	40.7506	20.1294	-1.01752	-1.01752	-0.52719	0.45455	0.953825	no	AT2G26140.1	ftsh4 | FTSH protease 4 | chr2:11131939-11135126 REVERSE LENGTH=717	Glyma.14G096000.1.p	FTSH protease 4	Solyc11g069950.1.1	Cell division protease ftsH homolog (AHRD V1 **-- FTSH_RICPR); contains Interpro domain(s) IPR003960 ATPase, AAA-type, conserved site IPR005936 Peptidase M41, FtsH
XLOC_000723	XLOC_000723	contig11159:1-780	OK	25.4014	8.99777	-1.49727	-1.49727	-0.768303	0.23885	0.945578	no	AT4G21110.1	G10 family protein | chr4:11267673-11268774 FORWARD LENGTH=145	Glyma.08G108500.1.p	G10 family protein	Solyc09g009300.2.1	BUD31 homolog (AHRD V1 **-- C1C3X0_RANCA); contains Interpro domain(s) IPR001748 G10 protein
XLOC_000724	XLOC_000724	contig11160:8-405	OK	13.7498	2.30202	-2.57844	-2.57844	-1.42472	0.28215	0.945578	no	AT5G17900.1	microfibrillar-associated protein-related | chr5:5925144-5926690 FORWARD LENGTH=435	Glyma.05G151500.1.p	microfibrillar-associated protein-related	Solyc01g100500.2.1	Microfibrillar-associated protein 1 (AHRD V1 *-*- C1BVS1_9MAXI); contains Interpro domain(s) IPR009730 Micro-fibrillar-associated 1, C-terminal
XLOC_000725	XLOC_000725	contig11161:1-1179	OK	32.5744	19.8554	-0.714205	-0.714207	-0.378169	0.5668	0.996087	no	AT5G19440.1	NAD(P)-binding Rossmann-fold superfamily protein | chr5:6556493-6558123 FORWARD LENGTH=326	Glyma.18G091500.1.p	NAD(P)-binding Rossmann-fold superfamily protein	Solyc01g008530.2.1	Cinnamoyl CoA reductase-like protein (AHRD V1 ***- B9HNY0_POPTR); contains Interpro domain(s) IPR016040 NAD(P)-binding domain
XLOC_000726	XLOC_000726	contig11162:1-371	OK	4.5913	1.22527	-1.9058	-1.9058	-0.948711	0.1332	0.945578	no	AT5G63200.1	tetratricopeptide repeat (TPR)-containing protein | chr5:25349043-25352899 FORWARD LENGTH=649	Glyma.04G191600.2.p	tetratricopeptide repeat (TPR)-containing protein	Solyc06g071850.2.1	TPR repeat (AHRD V1 ***- Q469C8_METBF); contains Interpro domain(s) IPR011990 Tetratricopeptide-like helical
XLOC_000727	XLOC_000727	contig11165:1-2654	OK	15.9809	1.85285	-3.10853	-3.10853	-1.65911	0.0221	0.945578	no	AT3G07770.1	Hsp89.1, AtHsp90.6, AtHsp90-6 | HEAT SHOCK PROTEIN 89.1 | chr3:2479611-2483970 FORWARD LENGTH=799	Glyma.14G007700.1.p	HEAT SHOCK PROTEIN 89.1	Solyc07g047790.2.1	Chaperone protein htpG (AHRD V1 ***- HTPG_IDILO); contains Interpro domain(s) IPR001404 Heat shock protein Hsp90
XLOC_000728	XLOC_000728	contig11166:1-879	OK	7.75246	0.758041	-3.35431	-3.35431	-1.80513	0.03525	0.945578	no	AT5G49700.1	Predicted AT-hook DNA-binding family protein | chr5:20192599-20193429 FORWARD LENGTH=276	Glyma.04G091600.1.p	Predicted AT-hook DNA-binding family protein	Solyc04g076220.2.1	AT-hook motif nuclear localized protein 17 (AHRD V1 **-- Q9LTA2_ARATH); contains Interpro domain(s) IPR014476 Predicted AT-hook DNA-binding
XLOC_000729	XLOC_000729	contig11168:1-423	OK	19.5987	21.3065	0.120534	0.120536	0.0653836	0.93375	0.996087	no	AT3G12670.1	emb2742 | CTP synthase family protein | chr3:4020351-4024086 REVERSE LENGTH=591	Glyma.10G014900.1.p	CTP synthase family protein	Solyc01g079650.2.1	CTP synthase-like protein (AHRD V1 ***- Q8L6Z9_ARATH); contains Interpro domain(s) IPR004468 CTP synthase
XLOC_000730	XLOC_000730	contig11170:1-1453	OK	39.0413	3.75497	-3.37813	-3.37813	-1.76022	0.0155	0.945578	no	AT5G01090.1	Concanavalin A-like lectin family protein | chr5:33055-34116 FORWARD LENGTH=353	Glyma.18G193900.1.p	Concanavalin A-like lectin family protein	Solyc09g011840.1.1	Receptor lectin kinase-like protein (AHRD V1 *-*- Q570D3_ARATH); contains Interpro domain(s) IPR001220 Legume lectin, beta chain
XLOC_000731	XLOC_000731	contig11171:1-445	OK	5.81412	2.80365	-1.05226	-1.05225	-0.518841	0.4344	0.949739	no	AT4G17330.1	ATG2484-1, G2484-1 | G2484-1 protein | chr4:9689263-9697172 REVERSE LENGTH=2037	Glyma.05G060300.1.p	G2484-1 protein	Solyc08g078530.2.1	Agenet domain containing protein expressed (AHRD V1 *-*- Q108Y7_ORYSJ); contains Interpro domain(s) IPR008395 Agenet
XLOC_000732	XLOC_000732	contig11173:5-754	OK	9.64717	0	#NAME?	-3.27011	#NAME?	0.1089	0.945578	no	AT4G28950.1	ARAC7, ATROP9, ATRAC7, RAC7, ROP9 | RHO-related protein from plants 9 | chr4:14278289-14279705 FORWARD LENGTH=209	Glyma.07G084200.1.p	RHO-related protein from plants 9	Solyc07g020800.2.1	Rac-like GTP-binding protein 4 (AHRD V1 **-- B6TYX5_MAIZE); contains Interpro domain(s) IPR003578 Ras small GTPase, Rho type
XLOC_000733	XLOC_000733	contig11174:1-573	OK	9.77572	11.7986	0.271345	0.271341	0.144804	0.83645	0.996087	no	AT3G58990.1	IPMI1 | isopropylmalate isomerase 1 | chr3:21797524-21798285 REVERSE LENGTH=253	Glyma.07G032200.1.p	Aconitase/3-isopropylmalate dehydratase protein	Solyc06g060790.1.1	3-isopropylmalate dehydratase small subunit (AHRD V1 ***- Q9ZW85_ARATH); contains Interpro domain(s) IPR011827 3-isopropylmalate dehydratase, small subunit, subgroup
XLOC_000734	XLOC_000734	contig11175:49-797	OK	1.89247	0.952638	-0.990267	-0.99027	-0.482244	0.5398	0.996087	no
XLOC_000735	XLOC_000735	contig11176:1-1329	OK	21.0065	15.0761	-0.478572	-0.478573	-0.249168	0.7011	0.996087	no	AT1G48420.1	D-CDES, ATACD1, ACD1 | D-cysteine desulfhydrase | chr1:17896767-17898803 REVERSE LENGTH=401	Glyma.05G248600.1.p	D-cysteine desulfhydrase	Solyc03g098230.2.1	Pyridoxal phosphate-dependent enzyme D-cysteine desulfhydrase family (AHRD V1 **** D0LXJ6_HALO1); contains Interpro domain(s) IPR005966 Pyridoxal phosphate-dependent deaminase
XLOC_000736	XLOC_000736	contig11177:1-327	OK	4.983	2.72834	-0.868988	-0.868991	-0.416151	0.5862	0.996087	no
XLOC_000737	XLOC_000737	contig11179:1-1303	OK	17.4635	2.40948	-2.85755	-2.85755	-1.48487	0.03455	0.945578	no	AT2G04530.1	CPZ, TRZ2 | Metallo-hydrolase/oxidoreductase superfamily protein | chr2:1576808-1578611 FORWARD LENGTH=354	Glyma.14G051300.1.p	Metallo-hydrolase/oxidoreductase superfamily protein	Solyc05g055350.2.1	Ribonuclease Z family protein (AHRD V1 ***- D0LN77_HALO1)
XLOC_000738	XLOC_000738	contig11181:1-236	OK	6.59942	6.66044	0.0132781	0.0132783	0.00746125	0.6545	0.996087	no
XLOC_000739	XLOC_000739	contig11182:11-753	OK	6.49435	2.44688	-1.40824	-1.40824	-0.687767	0.39115	0.945578	no	AT1G77260.1	S-adenosyl-L-methionine-dependent methyltransferases superfamily protein | chr1:29023961-29026699 REVERSE LENGTH=655	Glyma.14G156500.1.p	S-adenosyl-L-methionine-dependent methyltransferases superfamily protein	Solyc05g052970.2.1	Dehydration-responsive family protein (AHRD V1 **-- D7LDR4_ARALY); contains Interpro domain(s) IPR004159 Protein of unknown function DUF248, methyltransferase putative
XLOC_000740	XLOC_000740	contig11183:1-336	OK	9.40953	1.06055	-3.14931	-3.14931	-1.43519	0.23035	0.945578	no	AT3G54140.1	ATPTR1, PTR1 | peptide transporter 1 | chr3:20045885-20048154 REVERSE LENGTH=570	Glyma.18G064900.1.p	peptide transporter 1	Solyc06g076750.2.1	Peptide transporter (AHRD V1 **-* O48542_HORVU); contains Interpro domain(s) IPR000109 TGF-beta receptor, type I/II extracellular region
XLOC_000741	XLOC_000741	contig11184:1-1529	OK	18.6177	7.02909	-1.40526	-1.40527	-0.738913	0.26	0.945578	no	AT4G36960.2	RNA-binding (RRM/RBD/RNP motifs) family protein | chr4:17427349-17429589 FORWARD LENGTH=379	Glyma.01G186400.1.p	RNA-binding (RRM/RBD/RNP motifs) family protein	Solyc02g090910.2.1	RNA-binding like protein (AHRD V1 **-* O23189_ARATH); contains Interpro domain(s) IPR000504 RNA recognition motif, RNP-1
XLOC_000742	XLOC_000742	contig11185:1-302	OK	3.85309	4.17503	0.11577	0.115771	0.0536969	0.9353	0.996087	no
XLOC_000743	XLOC_000743	contig11186:1-645	OK	4.64495	3.19698	-0.538954	-0.538953	-0.280245	0.3909	0.945578	no	AT4G22740.2	glycine-rich protein | chr4:11944050-11945565 REVERSE LENGTH=356	Glyma.17G135300.1.p	glycine-rich protein	Solyc08g079500.2.1	AT2G45380 protein (Fragment) (AHRD V1 *-*- B9DGW8_ARATH)
XLOC_000744	XLOC_000744	contig11188:1-2925	OK	378.328	38.44	-3.29896	-3.29896	-1.98526	0.0041	0.666446	no	AT4G34710.2	ADC2, SPE2, ATADC2 | arginine decarboxylase 2 | chr4:16560315-16562450 REVERSE LENGTH=711	Glyma.06G007500.1.p	arginine decarboxylase 2	Solyc10g054440.1.1	Arginine decarboxylase (AHRD V1 **** Q5F307_SOLLC); contains Interpro domain(s) IPR002985 Arginine decarboxylase
XLOC_000745	XLOC_000745	contig11189:1-993	OK	15.2477	5.71502	-1.41576	-1.41576	-0.715525	0.29305	0.945578	no	AT1G50670.1	OTU-like cysteine protease family protein | chr1:18775086-18776552 REVERSE LENGTH=208	Glyma.02G291000.1.p	OTU-like cysteine protease family protein	Solyc07g064590.2.1	Ubiquitin thioesterase OTU1 (AHRD V1 **** B0XED2_CULQU); contains Interpro domain(s) IPR003323 Ovarian tumour, otubain
XLOC_000746	XLOC_000746	contig11190:1-620	OK	9.45528	0.801814	-3.55978	-3.55978	-1.74615	0.28065	0.945578	no	AT5G64670.1	Ribosomal protein L18e/L15 superfamily protein | chr5:25852535-25853880 REVERSE LENGTH=281	Glyma.15G264500.1.p	Ribosomal protein L18e/L15 superfamily protein	Solyc02g081310.2.1	50S ribosomal protein L15 (AHRD V1 ***- D0P1Y0_PHYIN); contains Interpro domain(s) IPR005749 Ribosomal protein L15, bacterial-type
XLOC_000747	XLOC_000747	contig11191:1-3410	OK	20.5355	7.68962	-1.41714	-1.41714	-0.737966	0.2663	0.945578	no	AT4G01800.1	AGY1, AtcpSecA, SECA1 | Albino or Glassy Yellow 1 | chr4:770926-776131 REVERSE LENGTH=1022	Glyma.02G007700.1.p	Albino or Glassy Yellow 1	Solyc01g080840.2.1	Protein translocase subunit secA (AHRD V1 ***- B9I9A8_POPTR); contains Interpro domain(s) IPR000185 SecA protein
XLOC_000748	XLOC_000748	contig11193:1-352	OK	9.73077	2.35202	-2.04865	-2.04865	-0.981391	0.3062	0.945578	no	AT1G22360.2	AtUGT85A2, UGT85A2 | UDP-glucosyl transferase 85A2 | chr1:7895068-7897527 REVERSE LENGTH=469	Glyma.14G175000.1.p	UDP-glucosyl transferase 85A2	Solyc04g074360.1.1	UDP-glucuronosyltransferase (AHRD V1 **-* Q5UB81_ARATH); contains Interpro domain(s) IPR002213 UDP-glucuronosyl/UDP-glucosyltransferase
XLOC_000749	XLOC_000749	contig11196:1-541	OK	25.5954	7.26351	-1.81714	-1.81715	-0.91533	0.27555	0.945578	no	AT5G20570.1	ROC1, RBX1, HRT1, ATRBX1 | RING-box 1 | chr5:6956905-6958221 REVERSE LENGTH=118	Glyma.13G308100.1.p	RING-box 1	Solyc12g009120.1.1	RING-box protein (AHRD V1 ***- Q2PYP4_ARAHY); contains Interpro domain(s) IPR018957 Zinc finger, C3HC4 RING-type
XLOC_000750	XLOC_000750	contig11197:1-332	OK	5.45073	6.65161	0.287252	0.287254	0.146405	0.8445	0.996087	no
XLOC_000751	XLOC_000751	contig11199:6-350	OK	3.38294	4.1262	0.286538	0.286536	0.140609	0.85495	0.996087	no
XLOC_000752	XLOC_000752	contig112:7-1548	OK	4.29944	4.85743	0.176046	0.176044	0.0958059	0.8937	0.996087	no	AT3G56840.1	FAD-dependent oxidoreductase family protein | chr3:21044317-21046177 FORWARD LENGTH=483	Glyma.05G079900.1.p	FAD-dependent oxidoreductase family protein	Solyc10g079440.1.1	FAD-dependent oxidoreductase family protein (AHRD V1 ***- D7LVK2_ARALY); contains Interpro domain(s) IPR006076 FAD dependent oxidoreductase
XLOC_000753	XLOC_000753	contig11200:1-1941	OK	10.3511	4.20617	-1.2992	-1.29921	-0.673656	0.1867	0.945578	no	AT5G47010.1	UPF1, LBA1, ATUPF1 | RNA helicase, putative | chr5:19072009-19078856 FORWARD LENGTH=1254	Glyma.01G202600.1.p	RNA helicase, putative	Solyc08g007110.2.1	ATP dependent helicase (AHRD V1 **-* A8NEE6_COPC7); contains Interpro domain(s) IPR018999 RNA helicase UPF1, UPF2-interacting domain
XLOC_000754	XLOC_000754	contig11201:1-1869	OK	20.4376	5.91607	-1.78852	-1.78851	-0.956357	0.16035	0.945578	no	AT1G48850.1	EMB1144 | chorismate synthase, putative / 5-enolpyruvylshikimate-3-phosphate phospholyase, putative | chr1:18065154-18067956 REVERSE LENGTH=436	Glyma.20G179500.1.p	chorismate synthase, putative / 5-enolpyruvylshikimate-3-phosphate phospholyase, putative	Solyc04g049350.2.1	Chorismate synthase (AHRD V1 **** A5APN1_VITVI); contains Interpro domain(s) IPR000453 Chorismate synthase
XLOC_000755	XLOC_000755	contig11202:1-409	OK	6.80016	1.09131	-2.63951	-2.63951	-1.20218	0.25965	0.945578	no	AT1G05055.1	ATGTF2H2, GTF2H2 | general transcription factor II H2 | chr1:1448913-1450852 REVERSE LENGTH=421	Glyma.19G129000.2.p	general transcription factor II H2	Solyc04g054700.2.1	General transcription factor IIH subunit 2 (AHRD V1 **** C1C2X0_9MAXI); contains Interpro domain(s) IPR007198 Ssl1-like
XLOC_000756	XLOC_000756	contig11203:1-322	OK	27.0344	19.5668	-0.466387	-0.466389	-0.251362	0.73485	0.996087	no
XLOC_000757	XLOC_000757	contig11204:5-2051	OK	4.24316	4.10503	-0.0477449	-0.0477463	-0.0264975	0.97175	0.996087	no	AT5G26594.1	ARR24, RR24 | response regulator 24 | chr5:9269282-9270254 FORWARD LENGTH=139	Glyma.19G171400.1.p	response regulator 24	Solyc00g055950.1.1	Response regulator receiver Transcriptional regulatory protein (AHRD V1 ***- B8CKL9_SHEPW); contains Interpro domain(s) IPR001789 Signal transduction response regulator, receiver region IPR011879 Signal transduction response regulator, phosphate regulon transcriptional regulatory protein phoB
XLOC_000758	XLOC_000758	contig11205:26-462	OK	6.77637	1.93239	-1.81012	-1.81013	-0.944364	0.1834	0.945578	no	AT2G36760.1	UGT73C2 | UDP-glucosyl transferase 73C2 | chr2:15413042-15414532 REVERSE LENGTH=496	Glyma.19G187400.1.p	UDP-glucosyl transferase 73C2	Solyc10g083860.1.1	UDP-glucosyltransferase family 1 protein (AHRD V1 ***- C6KI43_CITSI); contains Interpro domain(s) IPR002213 UDP-glucuronosyl/UDP-glucosyltransferase
XLOC_000759	XLOC_000759	contig11206:1-978	OK	4.00035	9.61334	1.26491	1.26491	0.624153	0.38685	0.945578	no	AT1G16720.1	HCF173 | high chlorophyll fluorescence phenotype 173 | chr1:5723161-5726248 FORWARD LENGTH=598	Glyma.08G226600.4.p	high chlorophyll fluorescence phenotype 173	Solyc08g016080.2.1	NAD-dependent epimerase/dehydratase (AHRD V1 *--- B3ECK3_CHLL2); contains Interpro domain(s) IPR016040 NAD(P)-binding domain
XLOC_000760	XLOC_000760	contig11209:1-401	OK	20.8246	24.3117	0.223367	0.223362	0.122271	0.8706	0.996087	no
XLOC_000761	XLOC_000761	contig1121:1-181	OK	31.9367	35.6004	0.156681	0.156678	0.0807036	0.91465	0.996087	no
XLOC_000762	XLOC_000762	contig11210:30-484	OK	6.0153	0.503047	-3.57987	-3.57987	-1.73277	0.2421	0.945578	no			Glyma.08G245900.1.p
XLOC_000763	XLOC_000763	contig11212:3-2380	OK	9.57537	2.83464	-1.75616	-1.75616	-0.917336	0.15305	0.945578	no	AT3G26020.2	Protein phosphatase 2A regulatory B subunit family protein | chr3:9514363-9516585 FORWARD LENGTH=510	Glyma.19G077700.1.p	Protein phosphatase 2A regulatory B subunit family protein	Solyc02g067980.2.1	Serine/threonine-protein phosphatase 2A regulatory subunit delta 1 isoform (AHRD V1 ***- Q0CAR1_ASPTN); contains Interpro domain(s) IPR002554 Protein phosphatase 2A, regulatory B subunit, B56
XLOC_000764	XLOC_000764	contig11214:1-1057	OK	29.6436	4.65594	-2.67058	-2.67058	-1.38495	0.0449	0.945578	no	AT5G19290.1	alpha/beta-Hydrolases superfamily protein | chr5:6494113-6495105 FORWARD LENGTH=330	Glyma.10G211200.1.p	alpha/beta-Hydrolases superfamily protein	Solyc05g056000.2.1	Lipase-like protein (AHRD V1 **-- Q9M3D1_ARATH)
XLOC_000765	XLOC_000765	contig11215:1-184	OK	44.2025	34.8713	-0.342087	-0.342088	-0.177488	0.80775	0.996087	no	AT5G16715.1	EMB2247 | ATP binding;valine-tRNA ligases;aminoacyl-tRNA ligases;nucleotide binding;ATP binding;aminoacyl-tRNA ligases | chr5:5485353-5493229 FORWARD LENGTH=974	Glyma.17G186800.3.p	ATP binding;valine-tRNA ligases;aminoacyl-tRNA ligases;nucleotide binding;ATP binding;aminoacyl-tRNA ligases	Solyc12g019110.1.1	Valyl-tRNA synthetase (AHRD V1 ***- B9LKX4_CHLSY); contains Interpro domain(s) IPR002303 Valyl-tRNA synthetase, class Ia
XLOC_000766	XLOC_000766	contig11216:2-537	OK	84.945	1.04485	-6.34516	-6.34516	-3.19214	0.0246	0.945578	no
XLOC_000767	XLOC_000767	contig11217:1-406	OK	2.09029	2.14098	0.0345649	0.0345682	0.017894	0.6585	0.996087	no
XLOC_000768	XLOC_000768	contig11219:3-523	OK	2.84634	1.75129	-0.70069	-0.70069	-0.356405	0.6411	0.996087	no
XLOC_000769	XLOC_000769	contig11220:1-294	OK	3.57021	5.07143	0.506384	0.506384	0.242795	0.74785	0.996087	no
XLOC_000770	XLOC_000770	contig11221:1-628	OK	15.3991	4.80591	-1.67997	-1.67996	-0.854568	0.2555	0.945578	no	AT3G52090.1	ATRPB13.6, NRPB11, NRPD11, NRPE11 | DNA-directed RNA polymerase, RBP11-like | chr3:19318069-19318998 REVERSE LENGTH=116	Glyma.09G228500.1.p	DNA-directed RNA polymerase, RBP11-like	Solyc11g069910.1.1	DNA-directed RNA polymerase II subunit J (AHRD V1 ***- B4FJS1_MAIZE); contains Interpro domain(s) IPR009025 DNA-directed RNA polymerase, RBP11-like
XLOC_000771	XLOC_000771	contig11223:1-261	OK	11.468	1.04147	-3.46091	-3.46092	-2.7221	0.3804	0.945578	no	AT1G56210.1	Heavy metal transport/detoxification superfamily protein | chr1:21035715-21037019 FORWARD LENGTH=364	Glyma.10G152100.1.p	Heavy metal transport/detoxification superfamily protein	Solyc01g099600.2.1	Copper chaperone (AHRD V1 *--- B6TJ24_MAIZE); contains Interpro domain(s) IPR006121 Heavy metal transport/detoxification protein
XLOC_000772	XLOC_000772	contig11224:1-510	OK	229.139	33.3074	-2.78231	-2.78231	-1.52774	0.0394	0.945578	no	AT2G21660.2	ATGRP7, CCR2 | cold, circadian rhythm, and rna binding 2 | chr2:9265477-9266316 REVERSE LENGTH=159	Glyma.06G012600.2.p	cold, circadian rhythm, and rna binding 2	Solyc01g109660.2.1	Glycine-rich RNA-binding protein (AHRD V1 *-** B2YKT9_TOBAC); contains Interpro domain(s) IPR015465 RNA recognition motif, glycine rich protein
XLOC_000773	XLOC_000773	contig11225:1-406	OK	5.85809	2.27376	-1.36535	-1.36535	-0.643591	0.39185	0.945578	no			Glyma.13G127000.1.p	indole-3-acetic acid inducible 11
XLOC_000774	XLOC_000774	contig11226:11-580	OK	6.54211	1.41887	-2.20502	-2.20501	-1.06345	0.27915	0.945578	no	AT2G05710.1	ACO3 | aconitase 3 | chr2:2141591-2146350 FORWARD LENGTH=990	Glyma.12G098900.3.p	aconitase 3	Solyc07g052350.2.1	3-isopropylmalate dehydratase large subunit (AHRD V1 *--- LEUC_NATPD); contains Interpro domain(s) IPR006249 Aconitase/iron regulatory protein 2
XLOC_000775	XLOC_000775	contig11227:1-1914	OK	10.6296	1.61461	-2.71882	-2.71883	-1.38226	0.11905	0.945578	no	AT4G21700.1	Protein of unknown function (DUF2921) | chr4:11529956-11532844 FORWARD LENGTH=962	Glyma.13G277500.1.p	Protein of unknown function (DUF2921)	Solyc02g078220.1.1	Unknown Protein (AHRD V1)
XLOC_000776	XLOC_000776	contig11228:1-768	OK	5.47583	2.01636	-1.44132	-1.44132	-0.688343	0.38255	0.945578	no	AT4G29840.1	MTO2, TS | Pyridoxal-5'-phosphate-dependent enzyme family protein | chr4:14599434-14601014 REVERSE LENGTH=526	Glyma.17G052000.1.p	Pyridoxal-5\'-phosphate-dependent enzyme family protein	Solyc03g121910.1.1	Threonine synthase (AHRD V1 **** Q2Q021_SOYBN); contains Interpro domain(s) IPR004450 Threonine synthase
XLOC_000777	XLOC_000777	contig11229:1-435	OK	6.05868	0.405104	-3.90264	-3.90264	-1.75642	0.3272	0.945578	no	AT1G77550.1	tubulin-tyrosine ligases;tubulin-tyrosine ligases | chr1:29138490-29142965 REVERSE LENGTH=855	Glyma.15G177600.1.p	tubulin-tyrosine ligases;tubulin-tyrosine ligases	Solyc07g041870.2.1	Tubulin--tyrosine ligase-like protein 12 (AHRD V1 ***- B6U4S2_MAIZE); contains Interpro domain(s) IPR004344 Tubulin-tyrosine ligase
XLOC_000778	XLOC_000778	contig11233:5-1140	OK	2.27621	2.99089	0.393939	0.393941	0.221698	0.76515	0.996087	no
XLOC_000779	XLOC_000779	contig11236:1-614	OK	52.8341	27.5073	-0.941655	-0.941655	-0.496813	0.44115	0.949739	no	AT4G29120.1	6-phosphogluconate dehydrogenase family protein | chr4:14350861-14351865 FORWARD LENGTH=334	Glyma.05G226700.1.p	6-phosphogluconate dehydrogenase family protein	Solyc01g099240.2.1	3-hydroxyisobutyrate dehydrogenase (AHRD V1 ***- A3ZMK4_9PLAN); contains Interpro domain(s) IPR015815 3-hydroxyacid dehydrogenase/reductase
XLOC_000780	XLOC_000780	contig11237:4-248	OK	12.9853	0.949979	-3.77284	-3.77284	-2.6972	0.4087	0.945578	no
XLOC_000781	XLOC_000781	contig11239:1-1798	OK	25.5026	8.74583	-1.54398	-1.54398	-0.841692	0.2024	0.945578	no	AT2G28630.1	KCS12 | 3-ketoacyl-CoA synthase 12 | chr2:12275719-12277149 REVERSE LENGTH=476	Glyma.U033000.1.p	3-ketoacyl-CoA synthase 12	Solyc11g072990.1.1	Fatty acid elongase 3-ketoacyl-CoA synthase (AHRD V1 **** Q6DUV5_BRANA); contains Interpro domain(s) IPR012392 Very-long-chain 3-ketoacyl-CoA synthase
XLOC_000782	XLOC_000782	contig11240:1-362	OK	5.67227	4.02199	-0.496017	-0.496017	-0.242677	0.7081	0.996087	no
XLOC_000783	XLOC_000783	contig11241:1-2186	OK	794.008	10.6752	-6.21683	-6.21682	-3.28683	0.00025	0.172942	no			Glyma.07G193300.1.p		Solyc02g078650.2.1	Polyphenol oxidase (AHRD V1 ***- B3WFP2_TAROF); contains Interpro domain(s) IPR016213 Polyphenol oxidase, plant
XLOC_000784	XLOC_000784	contig11243:1-1343	OK	5.85549	2.07948	-1.49357	-1.49357	-0.748036	0.318	0.945578	no	AT4G17620.1	glycine-rich protein | chr4:9822005-9824859 FORWARD LENGTH=544	Glyma.01G204000.2.p	glycine-rich protein	Solyc08g077750.2.1	Protein rai1 (AHRD V1 *--- C8V0J5_EMENI); contains Interpro domain(s) IPR013961 RAI1 like
XLOC_000785	XLOC_000785	contig11244:16-480	OK	6.40024	2.64684	-1.27385	-1.27386	-0.688192	0.43315	0.949739	no	AT1G74750.1	Pentatricopeptide repeat (PPR) superfamily protein | chr1:28086800-28089367 FORWARD LENGTH=855	Glyma.05G030900.1.p	Pentatricopeptide repeat (PPR) superfamily protein	Solyc03g113380.2.1	Pentatricopeptide repeat-containing protein (AHRD V1 ***- D7KS48_ARALY); contains Interpro domain(s) IPR002625 Smr protein/MutS2 C-terminal
XLOC_000786	XLOC_000786	contig11245:1-393	OK	7.7304	2.6812	-1.52767	-1.52766	-0.718211	0.36855	0.945578	no	AT3G43300.1	ATMIN7, BEN1 | HOPM interactor 7 | chr3:15234235-15245034 REVERSE LENGTH=1758	Glyma.13G115800.1.p	HOPM interactor 7	Solyc12g017830.1.1	Sec7 guanine nucleotide exchange factor (AHRD V1 **-* B0CY77_LACBS); contains Interpro domain(s) IPR000904 SEC7-like
XLOC_000787	XLOC_000787	contig11246:1-241	OK	14.9055	0.985164	-3.91934	-3.91934	-2.86015	0.40935	0.945578	no	AT3G43300.2	ATMIN7 | HOPM interactor 7 | chr3:15234235-15245034 REVERSE LENGTH=1727	Glyma.17G044000.2.p	HOPM interactor 7	Solyc12g017830.1.1	Sec7 guanine nucleotide exchange factor (AHRD V1 **-* B0CY77_LACBS); contains Interpro domain(s) IPR000904 SEC7-like
XLOC_000788	XLOC_000788	contig11247:1-1289	OK	23.9561	4.68038	-2.3557	-2.3557	-1.21	0.0669	0.945578	no	AT3G49660.1	Transducin/WD40 repeat-like superfamily protein | chr3:18413690-18415223 FORWARD LENGTH=317	Glyma.07G248900.1.p	Transducin/WD40 repeat-like superfamily protein	Solyc02g091790.2.1	Wd-repeat protein (AHRD V1 **-- Q17GJ0_AEDAE); contains Interpro domain(s) IPR020472 G-protein beta WD-40 repeat, region
XLOC_000789	XLOC_000789	contig11248:1-160	OK	17.3695	18.4196	0.084682	0.0846855	0.0585199	0.54875	0.996087	no
XLOC_000790	XLOC_000790	contig11249:1-198	OK	27.8082	27.5725	-0.0122758	-0.0122803	-0.00555756	0.9738	0.996087	no
XLOC_000791	XLOC_000791	contig11250:4-2452	OK	8.8002	2.17445	-2.01688	-2.01689	-1.05292	0.11585	0.945578	no	AT2G38970.1	Zinc finger (C3HC4-type RING finger) family protein | chr2:16274135-16276651 FORWARD LENGTH=692	Glyma.01G019300.1.p	Zinc finger (C3HC4-type RING finger) family protein	Solyc05g056140.2.1	Inter-alpha-trypsin inhibitor heavy chain H3 (AHRD V1 *--- ITIH3_MESAU); contains Interpro domain(s) IPR002035 von Willebrand factor, type A
XLOC_000792	XLOC_000792	contig11251:1-565	OK	6.87962	1.94733	-1.82083	-1.82083	-0.92609	0.1909	0.945578	no	AT3G16175.1	Thioesterase superfamily protein | chr3:5480497-5481208 FORWARD LENGTH=157	Glyma.08G204100.1.p	Thioesterase superfamily protein	Solyc06g076690.2.1	Acyl-coenzyme A thioesterase 13 (AHRD V1 **** ACO13_MOUSE); contains Interpro domain(s) IPR003736 Phenylacetic acid degradation-related protein
XLOC_000793	XLOC_000793	contig11252:8-1009	OK	10.1841	0.864801	-3.55781	-3.55781	-1.72657	0.22415	0.945578	no	AT1G13750.1	Purple acid phosphatases superfamily protein | chr1:4715490-4718091 REVERSE LENGTH=613	Glyma.08G291600.1.p	Purple acid phosphatases superfamily protein	Solyc05g012260.2.1	Purple acid phosphatase (AHRD V1 **-* B0WRM8_CULQU); contains Interpro domain(s) IPR008963 Purple acid phosphatase-like, N-terminal
XLOC_000794	XLOC_000794	contig11253:1-1150	OK	22.7768	2.82915	-3.00912	-3.00912	-1.57101	0.0776	0.945578	no	AT3G14110.1	FLU | Tetratricopeptide repeat (TPR)-like superfamily protein | chr3:4676222-4677602 REVERSE LENGTH=316	Glyma.16G010200.1.p	Tetratricopeptide repeat (TPR)-like superfamily protein	Solyc09g072880.2.1	Chloroplast FLU-like protein (Fragment) (AHRD V1 *--- D2K2R8_PICAB); contains Interpro domain(s) IPR011990 Tetratricopeptide-like helical
XLOC_000795	XLOC_000795	contig11254:11-1299	OK	10.3233	1.64416	-2.65049	-2.65048	-1.31267	0.19725	0.945578	no	AT1G20540.1	Transducin/WD40 repeat-like superfamily protein | chr1:7112652-7115191 FORWARD LENGTH=351	Glyma.04G018500.1.p	Transducin/WD40 repeat-like superfamily protein	Solyc04g082300.2.1	Histone-binding protein RBBP7 (AHRD V1 **-* D0NGC2_PHYIN); contains Interpro domain(s) IPR017986 WD40 repeat, region
XLOC_000796	XLOC_000796	contig11255:1-1218	OK	6.9304	2.71906	-1.34983	-1.34983	-0.669503	0.38165	0.945578	no	AT1G71410.1	ARM repeat superfamily protein | chr1:26913070-26917515 REVERSE LENGTH=909	Glyma.12G241900.1.p	Protein kinase family protein with ARM repeat domain	Solyc11g042990.1.1	Kinase family protein (AHRD V1 ***- D7KYV4_ARALY); contains Interpro domain(s) IPR002290 Serine/threonine protein kinase
XLOC_000797	XLOC_000797	contig11256:1-378	OK	6.72184	1.25981	-2.41565	-2.41565	-1.10404	0.26995	0.945578	no
XLOC_000798	XLOC_000798	contig11259:19-541	OK	2.05094	2.17028	0.0816003	0.0815959	0.0405994	0.9553	0.996087	no
XLOC_000799	XLOC_000799	contig1126:1-316	OK	29.9867	23.3736	-0.359443	-0.359443	-0.194573	0.7825	0.996087	no
XLOC_000800	XLOC_000800	contig11260:1-665	OK	7.95063	2.16295	-1.87807	-1.87807	-0.910312	0.319	0.945578	no	AT4G35870.1	early-responsive to dehydration stress protein (ERD4) | chr4:16990332-16992785 FORWARD LENGTH=817	Glyma.16G122300.1.p	early-responsive to dehydration stress protein (ERD4)	Solyc02g083430.1.1	Transmembrane protein 63C (AHRD V1 *-*- TM63C_MOUSE); contains Interpro domain(s) IPR003864 Protein of unknown function DUF221
XLOC_000801	XLOC_000801	contig11261:8-391	OK	8.69467	1.53729	-2.49974	-2.49974	-1.28744	0.1932	0.945578	no	AT4G35870.1	early-responsive to dehydration stress protein (ERD4) | chr4:16990332-16992785 FORWARD LENGTH=817	Glyma.02G044800.1.p	early-responsive to dehydration stress protein (ERD4)	Solyc02g083430.1.1	Transmembrane protein 63C (AHRD V1 *-*- TM63C_MOUSE); contains Interpro domain(s) IPR003864 Protein of unknown function DUF221
XLOC_000802	XLOC_000802	contig11262:1-2100	OK	1919.31	83.9277	-4.5153	-4.5153	-2.56531	0.06505	0.945578	no	ATMG00030.1	ORF107A | hypothetical protein | chrM:11918-12241 FORWARD LENGTH=107	Glyma.09G133900.1.p		Solyc10g048060.1.1	Uncharacterized mitochondrial protein AtMg00030 (AHRD V1 *-*- M030_ARATH)
XLOC_000803	XLOC_000803	contig11264:1-274	OK	10.8042	2.64605	-2.02968	-2.02968	-1.13508	0.3564	0.945578	no	AT2G13370.1	CHR5 | chromatin remodeling 5 | chr2:5544601-5555543 REVERSE LENGTH=1724	Glyma.14G033600.3.p	chromatin remodeling 5	Solyc12g099910.1.1	Chromodomain helicase DNA binding protein 2 (Predicted) (AHRD V1 ***- D4AD08_RAT); contains Interpro domain(s) IPR000330 SNF2-related
XLOC_000804	XLOC_000804	contig11265:1-325	OK	9.23222	1.84067	-2.32645	-2.32645	-1.21644	0.0922	0.945578	no	AT1G34750.1	Protein phosphatase 2C family protein | chr1:12736386-12737727 REVERSE LENGTH=282	Glyma.04G101400.2.p	Protein phosphatase 2C family protein	Solyc01g105280.2.1	Protein phosphatase 2C-like (AHRD V1 ***- A2Q6E4_MEDTR); contains Interpro domain(s) IPR015655 Protein phosphatase 2C
XLOC_000805	XLOC_000805	contig11267:9-814	OK	6.63551	1.67159	-1.98899	-1.98899	-1.00115	0.25105	0.945578	no	AT3G18140.1	Transducin/WD40 repeat-like superfamily protein | chr3:6212743-6214567 REVERSE LENGTH=305	Glyma.15G085200.1.p	Transducin/WD40 repeat-like superfamily protein	Solyc03g059310.2.1	WD-40 repeat family protein (AHRD V1 **-- Q5D6Y8_GOSHI); contains Interpro domain(s) IPR020472 G-protein beta WD-40 repeat, region
XLOC_000806	XLOC_000806	contig11269:1-926	OK	506.648	294.75	-0.781492	-0.781492	-0.490855	0.43435	0.949739	no	AT4G02770.1	PSAD-1 | photosystem I subunit D-1 | chr4:1229247-1229873 REVERSE LENGTH=208	Glyma.10G249000.1.p	photosystem I subunit D-2	Solyc06g054260.1.1	Photosystem I reaction center subunit II (AHRD V1 ***- B4FAW3_MAIZE); contains Interpro domain(s) IPR003685 Photosystem I protein PsaD
XLOC_000807	XLOC_000807	contig1127:1-312	OK	8.94562	1.51498	-2.56188	-2.56188	-1.29531	0.34545	0.945578	no	AT3G49500.1	RDR6, SGS2, SDE1 | RNA-dependent RNA polymerase 6 | chr3:18349193-18353205 REVERSE LENGTH=1196	Glyma.04G067300.3.p	RNA-dependent RNA polymerase 6	Solyc04g014870.2.1	RNA-dependent RNA polymerase (AHRD V1 ***- B3TNC1_9SOLA); contains Interpro domain(s) IPR007855 RNA-dependent RNA polymerase, eukaryotic-type
XLOC_000808	XLOC_000808	contig11270:15-1105	OK	2.6028	1.5888	-0.712128	-0.712127	-0.365017	0.56745	0.996087	no	AT2G26570.1	WEB1 | Plant protein of unknown function (DUF827) | chr2:11299565-11302076 FORWARD LENGTH=807	Glyma.06G039600.5.p	Plant protein of unknown function (DUF827)	Solyc07g022910.2.1	Myosin heavy chain-like (AHRD V1 ***- Q8LHQ6_ORYSJ); contains Interpro domain(s) IPR008545 Protein of unknown function DUF827, plant
XLOC_000809	XLOC_000809	contig11271:1-177	OK	22.7401	29.1374	0.357632	0.357634	0.171585	0.8199	0.996087	no
XLOC_000810	XLOC_000810	contig11272:1-299	OK	7.31787	1.57479	-2.21626	-2.21626	-1.10772	0.2343	0.945578	no	AT5G64970.1	Mitochondrial substrate carrier family protein | chr5:25958806-25960443 REVERSE LENGTH=428	Glyma.04G102300.1.p	Mitochondrial substrate carrier family protein	Solyc04g074130.2.1	Mitochondrial carrier protein expressed (AHRD V1 ***- Q10QM8_ORYSJ); contains Interpro domain(s) IPR002067 Mitochondrial carrier protein
XLOC_000811	XLOC_000811	contig11274:1-713	OK	9.1294	3.81569	-1.25858	-1.25858	-0.644475	0.2999	0.945578	no	AT1G73950.1	Transmembrane Fragile-X-F-associated protein | chr1:27800126-27804476 REVERSE LENGTH=466	Glyma.17G121200.1.p	Transmembrane Fragile-X-F-associated protein	Solyc03g119760.2.1	Baculoviral IAP repeat-containing 4 (Predicted) (AHRD V1 *--- B0KWH9_CALJA); contains Interpro domain(s) IPR019396 Transmembrane Fragile-X-F-associated protein
XLOC_000812	XLOC_000812	contig11277:1-969	OK	13.9235	2.96334	-2.23223	-2.23223	-1.16531	0.0915	0.945578	no	AT3G10210.1	SEC14 cytosolic factor family protein / phosphoglyceride transfer family protein | chr3:3160416-3161579 REVERSE LENGTH=237	Glyma.19G131200.1.p	SEC14 cytosolic factor family protein / phosphoglyceride transfer family protein	Solyc04g040200.2.1	Cellular retinaldehyde-binding/triple function C-terminal (AHRD V1 **-- Q2HW59_MEDTR); contains Interpro domain(s) IPR001251 Cellular retinaldehyde-binding/triple function, C-terminal
XLOC_000813	XLOC_000813	contig11278:1-283	OK	30.6079	35.5587	0.216297	0.216299	0.113396	0.8713	0.996087	no
XLOC_000814	XLOC_000814	contig1128:12-373	OK	5.87611	0.861715	-2.76958	-2.76958	-1.52614	0.305	0.945578	no	AT3G49500.1	RDR6, SGS2, SDE1 | RNA-dependent RNA polymerase 6 | chr3:18349193-18353205 REVERSE LENGTH=1196	Glyma.04G067300.3.p	RNA-dependent RNA polymerase 6	Solyc08g075820.2.1	RNA-dependent RNA polymerase (AHRD V1 **** B3TNC1_9SOLA); contains Interpro domain(s) IPR007855 RNA-dependent RNA polymerase, eukaryotic-type
XLOC_000815	XLOC_000815	contig11280:1-1157	OK	4.67517	4.84512	0.0515124	0.0515136	0.0274445	0.9663	0.996087	no
XLOC_000816	XLOC_000816	contig11282:1-368	OK	9.17381	0.961274	-3.2545	-3.2545	-1.47683	0.18915	0.945578	no	AT4G35300.4	TMT2 | tonoplast monosaccharide transporter2 | chr4:16796432-16799071 REVERSE LENGTH=739	Glyma.04G000300.2.p	tonoplast monosaccharide transporter2	Solyc04g082700.2.1	Solute carrier family 2, facilitated glucose transporter member 12 (AHRD V1 *-*- GTR12_MOUSE); contains Interpro domain(s) IPR016196 Major facilitator superfamily, general substrate transporter
XLOC_000817	XLOC_000817	contig11283:1-295	OK	7.83781	3.6298	-1.11056	-1.11056	-0.52992	0.28975	0.945578	no	AT4G35300.4	TMT2 | tonoplast monosaccharide transporter2 | chr4:16796432-16799071 REVERSE LENGTH=739	Glyma.06G000200.2.p	tonoplast monosaccharide transporter2	Solyc04g082700.2.1	Solute carrier family 2, facilitated glucose transporter member 12 (AHRD V1 *-*- GTR12_MOUSE); contains Interpro domain(s) IPR016196 Major facilitator superfamily, general substrate transporter
XLOC_000818	XLOC_000818	contig11284:1-1768	OK	17.0917	6.32956	-1.43312	-1.43312	-0.744497	0.25205	0.945578	no	AT5G17010.3	Major facilitator superfamily protein | chr5:5587851-5592332 REVERSE LENGTH=503	Glyma.11G092100.1.p	Major facilitator superfamily protein	Solyc03g096950.2.1	D-xylose transporter (AHRD V1 **** D0DTW3_LACFE); contains Interpro domain(s) IPR003663 Sugar/inositol transporter
XLOC_000819	XLOC_000819	contig11286:1-286	OK	24.1343	27.1571	0.170243	0.170244	0.0921236	0.8974	0.996087	no
XLOC_000820	XLOC_000820	contig11288:1-2101	OK	11.1758	3.25494	-1.77968	-1.77968	-0.917951	0.1362	0.945578	no	AT2G36990.1	SIGF, SIG6, ATSIG6, SOLDAT8 | RNApolymerase sigma-subunit F | chr2:15537502-15540016 REVERSE LENGTH=547	Glyma.10G057300.1.p	RNApolymerase sigma-subunit F	Solyc09g008040.2.1	RNA polymerase sigma-70 factor (AHRD V1 ***- D7LJA3_ARALY); contains Interpro domain(s) IPR016262 RNA polymerase sigma factor, SigB/SigC/SigD, plastid
XLOC_000821	XLOC_000821	contig11289:1-1351	OK	37.357	8.79489	-2.08664	-2.08664	-1.10672	0.10065	0.945578	no	AT4G28210.1	emb1923 | embryo defective 1923 | chr4:13990634-13991931 FORWARD LENGTH=348	Glyma.12G107100.1.p	embryo defective 1923	Solyc10g008600.2.1	Unknown Protein (AHRD V1)
XLOC_000822	XLOC_000822	contig11290:1-519	OK	22.2294	22.4809	0.0162305	0.0162308	0.00905225	0.99085	0.996087	no
XLOC_000823	XLOC_000823	contig11291:1-1360	OK	17.9967	18.2639	0.0212628	0.0212625	0.0114818	0.98685	0.996087	no
XLOC_000824	XLOC_000824	contig11292:1-301	OK	8.82662	2.38022	-1.89076	-1.89077	-0.914642	0.2251	0.945578	no	AT5G49060.1	Heat shock protein DnaJ, N-terminal with domain of unknown function (DUF1977) | chr5:19886764-19888136 FORWARD LENGTH=354	Glyma.09G044000.9.p	Heat shock protein DnaJ, N-terminal with domain of unknown function (DUF1977)	Solyc12g099510.1.1	Chaperone protein dnaJ 49 (AHRD V1 *-*- B6TUY9_MAIZE); contains Interpro domain(s) IPR003095 Heat shock protein DnaJ
XLOC_000825	XLOC_000825	contig11293:1-612	OK	13.8982	3.14631	-2.14316	-2.14317	-1.10863	0.14545	0.945578	no	AT1G68680.1	unknown protein; FUNCTIONS IN: molecular_function unknown; INVOLVED IN: biological_process unknown; LOCATED IN: chloroplast; EXPRESSED IN: 23 plant structures; EXPRESSED DURING: 16 growth stages; Has 20 Blast hits to 20 proteins in 11 species: Archae - 0; Bacteria - 0; Metazoa - 0; Fungi - 0; Plants - 20; Viruses - 0; Other Eukaryotes - 0 (source: NCBI BLink). | chr1:25785627-25786622 FORWARD LEN…	Glyma.05G010400.1.p		Solyc07g005430.2.1	Unknown Protein (AHRD V1)
XLOC_000826	XLOC_000826	contig11295:1-178	OK	45.615	29.1513	-0.645951	-0.645948	-0.308748	0.64395	0.996087	no
XLOC_000827	XLOC_000827	contig11296:1-662	OK	6.09178	1.87259	-1.70183	-1.70183	-0.819069	0.32695	0.945578	no	AT5G14880.1	Potassium transporter family protein | chr5:4814244-4817667 FORWARD LENGTH=781	Glyma.19G010900.1.p	Potassium transporter family protein	Solyc02g087000.2.1	Potassium transporter (AHRD V1 **** D2JYH2_GOSHI); contains Interpro domain(s) IPR018519 Potassium uptake protein, kup IPR003855 K+ potassium transporter
XLOC_000828	XLOC_000828	contig11297:1-464	OK	20.6981	22.7413	0.135817	0.135816	0.0745942	0.9143	0.996087	no
XLOC_000829	XLOC_000829	contig11298:3-627	OK	6.93791	1.76349	-1.97607	-1.97607	-1.00965	0.3543	0.945578	no	AT3G24800.1	PRT1 | proteolysis 1 | chr3:9055653-9057795 FORWARD LENGTH=410	Glyma.18G171400.3.p	proteolysis 1	Solyc09g091790.2.1	E3 ubiquitin-protein ligase PRT1 (AHRD V1 **-* PRT1_ARATH); contains Interpro domain(s) IPR000433 Zinc finger, ZZ-type
XLOC_000830	XLOC_000830	contig11299:1-585	OK	6.31927	1.17246	-2.43022	-2.43022	-1.24328	0.3223	0.945578	no	AT1G19870.1	iqd32 | IQ-domain 32 | chr1:6895400-6898539 REVERSE LENGTH=794	Glyma.06G025800.4.p	IQ-domain 32	Solyc04g081210.2.1	Calmodulin binding protein IQ (AHRD V1 *--* A8CF59_BRACM); contains Interpro domain(s) IPR000048 IQ calmodulin-binding region
XLOC_000831	XLOC_000831	contig113:1-351	OK	5.94735	2.47859	-1.26273	-1.26273	-0.585201	0.40415	0.945578	no	AT3G55640.1	Mitochondrial substrate carrier family protein | chr3:20640048-20642411 FORWARD LENGTH=332	Glyma.14G064900.1.p	Mitochondrial substrate carrier family protein	Solyc09g011360.2.1	Mitochondrial carrier protein expressed (AHRD V1 ***- Q10NJ7_ORYSJ); contains Interpro domain(s) IPR002113 Adenine nucleotide translocator 1
XLOC_000832	XLOC_000832	contig1130:18-353	OK	10.2056	4.8639	-1.06917	-1.06918	-0.5456	0.3191	0.945578	no
XLOC_000833	XLOC_000833	contig11300:1-437	OK	13.3157	2.29153	-2.53874	-2.53875	-1.22018	0.2505	0.945578	no	AT3G04560.1	unknown protein; FUNCTIONS IN: molecular_function unknown; INVOLVED IN: biological_process unknown; EXPRESSED IN: 22 plant structures; EXPRESSED DURING: 16 growth stages; Has 227 Blast hits to 225 proteins in 83 species: Archae - 0; Bacteria - 17; Metazoa - 98; Fungi - 29; Plants - 51; Viruses - 1; Other Eukaryotes - 31 (source: NCBI BLink). | chr3:1227506-1229338 REVERSE LENGTH=417	Glyma.10G167000.1.p		Solyc11g006080.1.1	Unknown Protein (AHRD V1)
XLOC_000834	XLOC_000834	contig11304:1-354	OK	8.19569	1.28865	-2.66901	-2.669	-1.17531	0.2969	0.945578	no	AT3G47960.1	Major facilitator superfamily protein | chr3:17698126-17700771 REVERSE LENGTH=636	Glyma.05G030600.1.p	Major facilitator superfamily protein	Solyc03g113420.2.1	Peptide transporter (AHRD V1 **-* A6YJX4_9MAGN); contains Interpro domain(s) IPR000109 TGF-beta receptor, type I/II extracellular region
XLOC_000835	XLOC_000835	contig11305:1-1814	OK	9.66207	2.21971	-2.12196	-2.12196	-1.00422	0.20715	0.945578	no	AT1G22380.1	AtUGT85A3, UGT85A3 | UDP-glucosyl transferase 85A3 | chr1:7900522-7902332 REVERSE LENGTH=488	Glyma.01G022300.1.p	UDP-glucosyl transferase 85A3	Solyc03g078770.2.1	UDP-glucuronosyltransferase (AHRD V1 **** Q5UB81_ARATH); contains Interpro domain(s) IPR002213 UDP-glucuronosyl/UDP-glucosyltransferase
XLOC_000836	XLOC_000836	contig11306:7-1696	OK	10.9977	3.38056	-1.70186	-1.70187	-0.876977	0.16185	0.945578	no	AT2G18280.2	AtTLP2, TLP2 | tubby like protein 2 | chr2:7946754-7948176 FORWARD LENGTH=394	Glyma.01G173700.2.p	tubby like protein 2	Solyc02g085130.2.1	Tubby-like F-box protein 5 (AHRD V1 ***- TLP5_ORYSJ); contains Interpro domain(s) IPR000007 Tubby, C-terminal
XLOC_000837	XLOC_000837	contig11307:6-1255	OK	50.1926	12.4016	-2.01695	-2.01695	-1.08358	0.1209	0.945578	no	AT3G02780.1	IPP2, IPIAT1, IDI2 | isopentenyl pyrophosphate:dimethylallyl pyrophosphate isomerase 2 | chr3:602578-604648 REVERSE LENGTH=284	Glyma.18G242300.1.p	isopentenyl pyrophosphate:dimethylallyl pyrophosphate isomerase 2	Solyc05g055760.2.1	Isopentenyl-diphosphate delta-isomerase (AHRD V1 **** Q84RZ8_9GENT); contains Interpro domain(s) IPR011876 Isopentenyl-diphosphate delta-isomerase, type 1
XLOC_000838	XLOC_000838	contig11308:1-633	OK	16.224	2.83012	-2.51919	-2.51919	-1.24415	0.23865	0.945578	no	AT1G16740.1	Ribosomal protein L20 | chr1:5727773-5728950 FORWARD LENGTH=126	Glyma.02G272000.6.p	Ribosomal protein L20	Solyc02g069840.2.1	50S ribosomal protein L20 (AHRD V1 ***- B9GNB5_POPTR); contains Interpro domain(s) IPR005812 Ribosomal protein L20, bacterial-type
XLOC_000839	XLOC_000839	contig11309:1-1035	OK	16.3092	3.73211	-2.12762	-2.12762	-1.06022	0.1772	0.945578	no	AT5G66320.2	GATA5 | GATA transcription factor 5 | chr5:26496208-26497309 REVERSE LENGTH=339	Glyma.02G051100.1.p	GATA transcription factor 6	Solyc03g033660.2.1	GATA transcription factor 9 (AHRD V1 *-*- B6STZ1_MAIZE); contains Interpro domain(s) IPR016679 Transcription factor, GATA, plant
XLOC_000840	XLOC_000840	contig11311:1-414	OK	17.4722	3.28308	-2.41194	-2.41194	-1.39053	0.2947	0.945578	no	AT1G10020.1	Protein of unknown function (DUF1005) | chr1:3269939-3271732 REVERSE LENGTH=461	Glyma.04G087800.1.p	Protein of unknown function (DUF1005)	Solyc04g077140.2.1	Unknown Protein (AHRD V1); contains Interpro domain(s) IPR010410 Protein of unknown function DUF1005
XLOC_000841	XLOC_000841	contig11312:1-1281	OK	6.42042	2.36935	-1.43818	-1.43818	-0.712764	0.3375	0.945578	no	AT5G13980.2	Glycosyl hydrolase family 38 protein | chr5:4508626-4514334 FORWARD LENGTH=1024	Glyma.04G200900.1.p	Glycosyl hydrolase family 38 protein	Solyc06g068860.2.1	Alpha-mannosidase (AHRD V1 **** D3TI68_SOLLC); contains Interpro domain(s) IPR011682 Glycosyl hydrolases 38, C-terminal
XLOC_000842	XLOC_000842	contig11313:1-2077	OK	10.4301	5.75734	-0.857281	-0.857279	-0.440922	0.3259	0.945578	no	AT3G04870.2	ZDS, PDE181, SPC1 | zeta-carotene desaturase | chr3:1342842-1346189 FORWARD LENGTH=558	Glyma.20G227900.1.p	zeta-carotene desaturase	Solyc01g097810.2.1	Zeta-carotene desaturase
XLOC_000843	XLOC_000843	contig11314:1-245	OK	5.63254	10.7696	0.935105	0.935107	0.578459	0.43055	0.949739	no
XLOC_000844	XLOC_000844	contig11315:1-359	OK	22.491	23.8826	0.0866073	0.0866121	0.0474236	0.94665	0.996087	no	AT5G49030.3	OVA2 | tRNA synthetase class I (I, L, M and V) family protein | chr5:19875091-19883251 REVERSE LENGTH=1279	Glyma.17G026600.2.p	tRNA synthetase class I (I, L, M and V) family protein	Solyc01g080810.2.1	Isoleucyl-tRNA synthetase (AHRD V1 ***- Q9FI67_ARATH); contains Interpro domain(s) IPR002301 Isoleucyl-tRNA synthetase, class Ia IPR018353 Isoleucyl-tRNA synthetase
XLOC_000845	XLOC_000845	contig11316:1-595	OK	6.45446	1.61994	-1.99435	-1.99436	-0.968745	0.2721	0.945578	no	AT3G49601.1	FUNCTIONS IN: molecular_function unknown; INVOLVED IN: biological_process unknown; LOCATED IN: cellular_component unknown; CONTAINS InterPro DOMAIN/s: mRNA splicing factor, Cwf21 (InterPro:IPR013170); Has 30201 Blast hits to 17322 proteins in 780 species: Archae - 12; Bacteria - 1396; Metazoa - 17338; Fungi - 3422; Plants - 5037; Viruses - 0; Other Eukaryotes - 2996 (source: NCBI BLink). | chr3:1…	Glyma.14G131900.1.p		Solyc08g074440.2.1	Pre-mRNA-splicing factor CWC21 (AHRD V1 *--- B2W2U4_PYRTR); contains Interpro domain(s) IPR013170 mRNA splicing factor, Cwf21
XLOC_000846	XLOC_000846	contig11317:1-297	OK	14.9859	20.9972	0.486589	0.486591	0.242809	0.69355	0.996087	no	AT4G33010.2	AtGLDP1, GLDP1 | glycine decarboxylase P-protein 1 | chr4:15927133-15931150 REVERSE LENGTH=976	Glyma.14G094700.1.p	glycine decarboxylase P-protein 2	Solyc08g065220.2.1	Glycine dehydrogenase P protein (AHRD V1 **** Q6V9T1_ORYSJ); contains Interpro domain(s) IPR003437 Glycine cleavage system P-protein
XLOC_000847	XLOC_000847	contig11319:42-424	OK	8.33944	0.169809	-5.61797	-5.61797	-1.84918	0.37405	0.945578	no	AT2G39440.1	CONTAINS InterPro DOMAIN/s: Ribonuclease H2, subunit C (InterPro:IPR013924); Has 30201 Blast hits to 17322 proteins in 780 species: Archae - 12; Bacteria - 1396; Metazoa - 17338; Fungi - 3422; Plants - 5037; Viruses - 0; Other Eukaryotes - 2996 (source: NCBI BLink). | chr2:16468220-16469113 REVERSE LENGTH=162	Glyma.02G206800.1.p		Solyc02g069070.2.1	Ribonuclease H2 subunit C (AHRD V1 ***- C0H7J5_SALSA); contains Interpro domain(s) IPR013924 Ribonuclease H2, subunit C
XLOC_000848	XLOC_000848	contig11320:1-1517	OK	7.97754	3.0647	-1.3802	-1.3802	-0.695501	0.32945	0.945578	no	AT1G08980.1	ATAMI1, AMI1, ATTOC64-I, TOC64-I | amidase 1 | chr1:2884455-2886430 FORWARD LENGTH=425	Glyma.20G232900.1.p	amidase 1	Solyc10g086170.1.1	Glutamyl-tRNA(Gln) amidotransferase subunit A (AHRD V1 ***- D5DXY7_BACMQ); contains Interpro domain(s) IPR000120 Amidase signature enzyme
XLOC_000849	XLOC_000849	contig11321:1-429	OK	3.18895	3.05715	-0.060893	-0.0608941	-0.0303811	0.96685	0.996087	no
XLOC_000850	XLOC_000850	contig11322:1-1516	OK	12.6476	8.7832	-0.52604	-0.526045	-0.277481	0.66235	0.996087	no	AT1G63900.1	DAL1 | E3 Ubiquitin ligase family protein | chr1:23717056-23719086 FORWARD LENGTH=343	Glyma.10G024100.1.p	E3 Ubiquitin ligase family protein	Solyc06g084360.2.1	Baculoviral IAP repeat-containing protein 3 (AHRD V1 *--- B0XJ37_CULQU); contains Interpro domain(s) IPR001841 Zinc finger, RING-type
XLOC_000851	XLOC_000851	contig11323:1-561	OK	10.487	2.37529	-2.14242	-2.14243	-1.04425	0.2545	0.945578	no	AT1G30845.1	unknown protein; Has 120 Blast hits to 120 proteins in 67 species: Archae - 0; Bacteria - 0; Metazoa - 35; Fungi - 37; Plants - 23; Viruses - 0; Other Eukaryotes - 25 (source: NCBI BLink). | chr1:10979856-10980427 FORWARD LENGTH=118	Glyma.08G113800.1.p		Solyc04g081160.2.1	Cell growth defect factor 2 (AHRD V1 ***- B6T7D5_MAIZE)
XLOC_000852	XLOC_000852	contig11324:1-204	OK	25.545	22.2941	-0.196383	-0.196379	-0.0948584	0.88545	0.996087	no
XLOC_000853	XLOC_000853	contig11325:1-415	OK	5.11435	4.59641	-0.154043	-0.154043	-0.0768231	0.9019	0.996087	no
XLOC_000854	XLOC_000854	contig11326:1-497	OK	9.65134	0.108815	-6.47078	-6.47078	-2.00053	0.45465	0.953825	no	AT4G14310.1	Transducin/WD40 repeat-like superfamily protein | chr4:8237137-8240324 REVERSE LENGTH=893	Glyma.02G003800.1.p	Transducin/WD40 repeat-like superfamily protein	Solyc09g090340.1.1	Peroxisomal membrane protein-like (AHRD V1 ***- Q6KA75_ORYSJ)
XLOC_000855	XLOC_000855	contig11327:1-394	OK	25.2725	23.2434	-0.12075	-0.120747	-0.0655005	0.9285	0.996087	no
XLOC_000856	XLOC_000856	contig11328:1-240	OK	15.5434	4.99667	-1.63726	-1.63726	-0.858219	0.3111	0.945578	no	AT5G42670.1	Agenet domain-containing protein | chr5:17108262-17110235 FORWARD LENGTH=294	Glyma.12G000500.2.p	Agenet domain-containing protein	Solyc03g005440.2.1	Genomic DNA chromosome 5 P1 clone MJB21 (AHRD V1 *--- Q9FMZ7_ARATH); contains Interpro domain(s) IPR008395 Agenet
XLOC_000857	XLOC_000857	contig11329:1-972	OK	33.6435	22.2373	-0.597346	-0.597346	-0.32334	0.3943	0.945578	no	AT5G60490.1	FLA12 | FASCICLIN-like arabinogalactan-protein 12 | chr5:24325916-24326665 REVERSE LENGTH=249	Glyma.12G173800.1.p	FASCICLIN-like arabinogalactan-protein 11	Solyc06g075220.1.1	Fasciclin-like arabinogalactan protein 5 (AHRD V1 ***- A9XTL0_GOSHI); contains Interpro domain(s) IPR000782 FAS1 domain
XLOC_000858	XLOC_000858	contig1133:2-453	OK	5.5592	1.91761	-1.53557	-1.53557	-0.813878	0.3959	0.945578	no	AT3G18210.2	2-oxoglutarate (2OG) and Fe(II)-dependent oxygenase superfamily protein | chr3:6238264-6240396 REVERSE LENGTH=394	Glyma.07G099600.1.p	2-oxoglutarate (2OG) and Fe(II)-dependent oxygenase superfamily protein	Solyc05g008610.2.1	2-oxoglutarate and iron-dependent oxygenase domain-containing protein 2 (AHRD V1 *--- OGFD2_XENTR); contains Interpro domain(s) IPR006620 Prolyl 4-hydroxylase, alpha subunit
XLOC_000859	XLOC_000859	contig11330:1-528	OK	25.063	27.6712	0.142828	0.142826	0.0800736	0.91135	0.996087	no
XLOC_000860	XLOC_000860	contig11331:1-590	OK	8.12388	3.80217	-1.09535	-1.09535	-0.546906	0.3973	0.945578	no	AT5G63030.1	Thioredoxin superfamily protein | chr5:25286352-25287517 FORWARD LENGTH=125	Glyma.16G072400.1.p	Glutaredoxin family protein	Solyc03g112770.2.1	Cytoplasmic glutaredoxin thioltransferase glutathione-dependent disulfide oxidoreductase (AHRD V1 **** C4R934_PICPG); contains Interpro domain(s) IPR011899 Glutaredoxin, eukaryotic and viruses
XLOC_000861	XLOC_000861	contig11333:4-410	OK	11.6313	2.53841	-2.19601	-2.19602	-1.16126	0.11785	0.945578	no	AT2G35980.1	YLS9, NHL10, ATNHL10 | Late embryogenesis abundant (LEA) hydroxyproline-rich glycoprotein family | chr2:15110635-15111318 FORWARD LENGTH=227	Glyma.10G079700.1.p	Late embryogenesis abundant (LEA) hydroxyproline-rich glycoprotein family	Solyc10g081980.1.1	Harpin-induced protein-like (Fragment) (AHRD V1 **-- D2CFH8_COFAR); contains Interpro domain(s) IPR010847 Harpin-induced 1
XLOC_000862	XLOC_000862	contig11334:27-1711	OK	9.43163	3.31252	-1.50958	-1.50958	-0.767731	0.22795	0.945578	no	AT3G48440.1	Zinc finger C-x8-C-x5-C-x3-H type family protein | chr3:17941402-17943576 FORWARD LENGTH=448	Glyma.05G044300.1.p	Zinc finger C-x8-C-x5-C-x3-H type family protein	Solyc03g111580.2.1	Zinc finger CCCH domain-containing protein 43 (AHRD V1 ***- C3H43_ARATH); contains Interpro domain(s) IPR000571 Zinc finger, CCCH-type
XLOC_000863	XLOC_000863	contig11336:1-405	OK	25.3592	0.804972	-4.97743	-4.97743	-2.22837	0.2748	0.945578	no			Glyma.15G122000.1.p
XLOC_000864	XLOC_000864	contig11338:7-854	OK	6.04342	2.15116	-1.49025	-1.49025	-0.729383	0.3456	0.945578	no	AT1G58110.2	Basic-leucine zipper (bZIP) transcription factor family protein | chr1:21515919-21517374 REVERSE LENGTH=374	Glyma.05G168100.1.p	Basic-leucine zipper (bZIP) transcription factor family protein	Solyc10g044830.1.1	BZIP transcription factor family protein expressed (AHRD V1 ***- Q2R8T2_ORYSJ)
XLOC_000865	XLOC_000865	contig11339:1-453	OK	6.90969	1.77715	-1.95906	-1.95906	-0.957877	0.2802	0.945578	no	AT1G77230.1	Tetratricopeptide repeat (TPR)-like superfamily protein | chr1:29016129-29017873 FORWARD LENGTH=218	Glyma.13G035500.1.p	Tetratricopeptide repeat (TPR)-like superfamily protein	Solyc04g058200.2.1	TPR repeat protein (AHRD V1 *-*- Q6SES8_9BACT); contains Interpro domain(s) IPR011990 Tetratricopeptide-like helical
XLOC_000866	XLOC_000866	contig11340:1-636	OK	59.3462	16.256	-1.86818	-1.86818	-0.987903	0.13605	0.945578	no	AT5G02500.2	HSC70-1, HSP70-1, AT-HSC70-1, HSC70 | heat shock cognate protein 70-1 | chr5:554055-556334 REVERSE LENGTH=521	Glyma.03G171100.2.p	heat shock cognate protein 70-1	Solyc10g086410.2.1	Heat shock protein 70-3 (AHRD V1 ***- Q67BD0_TOBAC); contains Interpro domain(s) IPR013126 Heat shock protein 70
XLOC_000867	XLOC_000867	contig11341:1-859	OK	36.9103	13.5226	-1.44866	-1.44865	-0.75266	0.243	0.945578	no	AT1G01230.1	ORMDL family protein | chr1:97620-99046 FORWARD LENGTH=157	Glyma.16G022700.1.p	ORMDL family protein	Solyc01g096130.2.1	ORM1-like protein 2 (AHRD V1 ***- B4FEN2_MAIZE); contains Interpro domain(s) IPR007203 ORMDL
XLOC_000868	XLOC_000868	contig11342:1-892	OK	13.7169	3.76033	-1.86702	-1.86702	-0.925578	0.2774	0.945578	no	AT2G45600.1	alpha/beta-Hydrolases superfamily protein | chr2:18789799-18790788 FORWARD LENGTH=329	Glyma.07G082500.1.p	alpha/beta-Hydrolases superfamily protein	Solyc01g094010.2.1	CXE carboxylesterase (AHRD V1 **-- Q0ZPW6_9ROSA); contains Interpro domain(s) IPR013094 Alpha/beta hydrolase fold-3
XLOC_000869	XLOC_000869	contig11343:1-367	OK	9.1639	0.651176	-3.81484	-3.81484	-1.75592	0.3164	0.945578	no	AT5G48250.1	B-box type zinc finger protein with CCT domain | chr5:19561719-19563113 REVERSE LENGTH=373	Glyma.20G060400.2.p	CONSTANS-like 9	Solyc12g006240.1.1	CONSTANS-like zinc finger protein (AHRD V1 *--- D0EP07_SOYBN); contains Interpro domain(s) IPR000315 Zinc finger, B-box
XLOC_000870	XLOC_000870	contig11344:1-667	OK	10.7095	0.141891	-6.23796	-6.23796	-2.35187	0.4324	0.949739	no			Glyma.01G190900.1.p	arabinogalactan protein 18
XLOC_000871	XLOC_000871	contig11346:1-396	OK	28.8202	1.71956	-4.06697	-4.06697	-1.90523	0.2378	0.945578	no			Glyma.05G179100.1.p
XLOC_000872	XLOC_000872	contig11347:6-364	OK	8.45818	1.36817	-2.6281	-2.6281	-1.20756	0.28215	0.945578	no	AT3G46980.3	PHT4;3 | phosphate transporter 4;3 | chr3:17307294-17309899 REVERSE LENGTH=534	Glyma.14G190900.1.p	phosphate transporter 4;3	Solyc09g031700.2.1	Vesicular glutamate transporter (AHRD V1 **-* B6VRT1_LYMST); contains Interpro domain(s) IPR016196 Major facilitator superfamily, general substrate transporter
XLOC_000873	XLOC_000873	contig11348:1-882	OK	3.64782	3.6699	0.00870575	0.00870621	0.00476187	0.99	0.996087	no					Solyc00g092900.1.1	Unknown Protein (AHRD V1)
XLOC_000874	XLOC_000874	contig11349:1-875	OK	13.5016	5.05147	-1.41836	-1.41836	-0.707072	0.31775	0.945578	no	AT5G05610.2	AL1 | alfin-like 1 | chr5:1677331-1678942 REVERSE LENGTH=241	Glyma.03G057300.1.p	alfin-like 1	Solyc09g005360.2.1	PHD finger family protein (AHRD V1 **-- D7LYZ0_ARALY); contains Interpro domain(s) IPR019787 Zinc finger, PHD-finger
XLOC_000875	XLOC_000875	contig11350:1-974	OK	32.4119	44.223	0.448273	0.448273	0.229168	0.719	0.996087	no	AT4G14550.1	IAA14, SLR | indole-3-acetic acid inducible 14 | chr4:8348521-8349923 REVERSE LENGTH=228	Glyma.20G210400.1.p	indole-3-acetic acid inducible 14	Solyc09g083290.2.1	Auxin responsive protein (AHRD V1 ***- D9IQE6_CATRO); contains Interpro domain(s) IPR003311 AUX/IAA protein
XLOC_000876	XLOC_000876	contig11351:1-598	OK	18.4486	21.2283	0.202481	0.202478	0.113675	0.875	0.996087	no
XLOC_000877	XLOC_000877	contig11352:1-1871	OK	15.7183	1.71042	-3.20003	-3.20002	-1.67853	0.01755	0.945578	no	AT3G13490.1	OVA5, ATKRS-2 | Lysyl-tRNA synthetase, class II | chr3:4395984-4399302 REVERSE LENGTH=602	Glyma.03G109000.1.p	Lysyl-tRNA synthetase, class II	Solyc01g005540.2.1	Lysyl-tRNA synthetase (AHRD V1 ***- B9SBP3_RICCO); contains Interpro domain(s) IPR002313 Lysyl-tRNA synthetase, class II
XLOC_000878	XLOC_000878	contig11353:1-832	OK	603.709	332.23	-0.861668	-0.861671	-0.543714	0.3972	0.945578	no	AT3G62410.1	CP12-2, CP12 | CP12 domain-containing protein 2 | chr3:23091006-23091401 FORWARD LENGTH=131	Glyma.19G216300.1.p	CP12 domain-containing protein 2	Solyc06g009630.1.1	CP12 (AHRD V1 ***- O24136_TOBAC); contains Interpro domain(s) IPR003823 Protein of unknown function CP12
XLOC_000879	XLOC_000879	contig11354:1-397	OK	155.012	28.7752	-2.42948	-2.42948	-1.28406	0.06575	0.945578	no	AT4G13940.4	HOG1, SAHH1 | S-adenosyl-L-homocysteine hydrolase | chr4:8054931-8056763 FORWARD LENGTH=325	Glyma.08G108800.1.p	S-adenosyl-L-homocysteine hydrolase	Solyc12g098500.1.1	Adenosylhomocysteinase (AHRD V1 ***- A1KYB0_TOBAC); contains Interpro domain(s) IPR000043 S-adenosyl-L-homocysteine hydrolase
XLOC_000880	XLOC_000880	contig11355:1-2764	OK	149.028	66.4347	-1.16558	-1.16557	-0.712689	0.24795	0.945578	no	AT5G17920.2	ATCIMS | Cobalamin-independent synthase family protein | chr5:5935771-5939195 FORWARD LENGTH=765	Glyma.16G038300.4.p	Cobalamin-independent synthase family protein	Solyc10g081510.1.1	5-methyltetrahydropteroyltriglutamate--homocysteine methyltransferase (AHRD V1 ***- B6UF55_MAIZE); contains Interpro domain(s) IPR006276 5-methyltetrahydropteroyltriglutamate--homocysteine S-methyltransferase
XLOC_000881	XLOC_000881	contig11356:1-417	OK	48.2364	18.0173	-1.42074	-1.42074	-0.77359	0.254	0.945578	no			Glyma.02G154500.1.p
XLOC_000882	XLOC_000882	contig11357:17-528	OK	5.8234	0.93902	-2.63263	-2.63263	-1.35602	0.0979	0.945578	no	AT3G42170.1	BED zinc finger ;hAT family dimerisation domain | chr3:14321838-14323928 FORWARD LENGTH=696	Glyma.15G209800.4.p	BED zinc finger ;hAT family dimerisation domain	Solyc10g007470.2.1	HAT family dimerisation domain containing protein expressed (AHRD V1 **-- Q6AVI0_ORYSJ); contains Interpro domain(s) IPR008906 HAT dimerisation
XLOC_000883	XLOC_000883	contig11360:1-847	OK	198.065	44.6841	-2.14814	-2.14814	-1.23278	0.11315	0.945578	no	AT4G11650.1	ATOSM34, OSM34 | osmotin 34 | chr4:7025127-7026113 REVERSE LENGTH=244	Glyma.01G217700.1.p	osmotin 34	Solyc12g056390.1.1	Thaumatin-like protein (AHRD V1 **-- Q5DJS5_TOBAC); contains Interpro domain(s) IPR001938 Thaumatin, pathogenesis-related
XLOC_000884	XLOC_000884	contig11361:1-1044	OK	378.441	285.002	-0.409099	-0.409096	-0.249216	0.6724	0.996087	no	AT1G61520.3	LHCA3 | photosystem I light harvesting complex gene 3 | chr1:22700152-22701149 FORWARD LENGTH=273	Glyma.14G003400.1.p	photosystem I light harvesting complex gene 3	Solyc10g007690.2.1	Chlorophyll a-b binding protein 8, chloroplastic (AHRD V1 ***- CB13_SOLLC); contains Interpro domain(s) IPR001344 Chlorophyll A-B binding protein
XLOC_000885	XLOC_000885	contig11362:1-921	OK	10.7643	1.95271	-2.4627	-2.4627	-1.27056	0.1105	0.945578	no	AT1G14360.1	ATUTR3, UTR3 | UDP-galactose transporter 3 | chr1:4911362-4913029 REVERSE LENGTH=331	Glyma.01G044200.1.p	UDP-galactose transporter 3	Solyc01g010650.2.1	UDP-galactose transporter 3 (AHRD V1 **** D7KBJ4_ARALY); contains Interpro domain(s) IPR013657 UAA transporter
XLOC_000886	XLOC_000886	contig11365:1-163	OK	30.387	75.1811	1.30691	1.30692	0.931163	0.3914	0.945578	no
XLOC_000887	XLOC_000887	contig11366:1-294	OK	8.8713	0	#NAME?	-3.14915	#NAME?	0.10025	0.945578	no	AT1G64080.1	unknown protein; FUNCTIONS IN: molecular_function unknown; INVOLVED IN: biological_process unknown; LOCATED IN: plasma membrane; BEST Arabidopsis thaliana protein match is: unknown protein (TAIR:AT5G52870.1); Has 1546 Blast hits to 738 proteins in 176 species: Archae - 0; Bacteria - 143; Metazoa - 278; Fungi - 131; Plants - 95; Viruses - 4; Other Eukaryotes - 895 (source: NCBI BLink). | chr1:2378…	Glyma.01G223000.1.p		Solyc08g081710.2.1	Unknown Protein (AHRD V1)
XLOC_000888	XLOC_000888	contig11367:1-501	OK	4.49513	1.5604	-1.52645	-1.52645	-0.711941	0.37555	0.945578	no			Glyma.08G150000.1.p	Protein kinase superfamily protein	Solyc01g074010.2.1	Protein kinase (AHRD V1 *-*- C0NU81_AJECG); contains Interpro domain(s) IPR002290 Serine/threonine protein kinase
XLOC_000889	XLOC_000889	contig11371:1-483	OK	150.511	389.923	1.37332	1.37332	0.783964	0.29685	0.945578	no
XLOC_000890	XLOC_000890	contig11372:1-289	OK	17.7354	24.7348	0.479911	0.47991	0.251131	0.7129	0.996087	no
XLOC_000891	XLOC_000891	contig11373:1-456	OK	7.347	0.439381	-4.06361	-4.06361	-1.69101	0.2009	0.945578	no	AT5G17270.1	Protein prenylyltransferase superfamily protein | chr5:5679995-5685597 FORWARD LENGTH=899	Glyma.04G204500.1.p	Protein prenylyltransferase superfamily protein	Solyc07g008760.2.1	Tetratricopeptide repeat (TPR)-containing protein-like protein (AHRD V1 ***- Q84NS6_ORYSJ); contains Interpro domain(s) IPR011990 Tetratricopeptide-like helical
XLOC_000892	XLOC_000892	contig11375:1-250	OK	13.1657	1.62145	-3.02143	-3.02143	-1.50375	0.3127	0.945578	no	AT4G05520.2	ATEHD2, EHD2 | EPS15 homology domain 2 | chr4:2804522-2807833 FORWARD LENGTH=545	Glyma.17G009500.1.p	EPS15 homology domain 2	Solyc07g064910.2.1	EH-domain-containing protein 1 (AHRD V1 **** B6U193_MAIZE); contains Interpro domain(s) IPR001401 Dynamin, GTPase region
XLOC_000893	XLOC_000893	contig11376:1-1078	OK	12.5496	2.93636	-2.09554	-2.09554	-1.08617	0.1065	0.945578	no	AT5G21940.1	unknown protein; BEST Arabidopsis thaliana protein match is: unknown protein (TAIR:AT3G43850.1); Has 30201 Blast hits to 17322 proteins in 780 species: Archae - 12; Bacteria - 1396; Metazoa - 17338; Fungi - 3422; Plants - 5037; Viruses - 0; Other Eukaryotes - 2996 (source: NCBI BLink). | chr5:7249446-7250353 REVERSE LENGTH=264	Glyma.17G049200.1.p		Solyc05g025900.2.1	MTD1 (AHRD V1 *-*- Q9LLM3_MEDTR)
XLOC_000894	XLOC_000894	contig11377:1-796	OK	13.6195	14.7994	0.119866	0.119865	0.0675312	0.9228	0.996087	no
XLOC_000895	XLOC_000895	contig11379:1-588	OK	2.84446	1.73086	-0.716665	-0.716666	-0.373297	0.61625	0.996087	no
XLOC_000896	XLOC_000896	contig11380:1-177	OK	41.127	36.3494	-0.178154	-0.178154	-0.0872378	0.89925	0.996087	no
XLOC_000897	XLOC_000897	contig11381:1-217	OK	13.4088	5.83783	-1.19967	-1.19968	-0.503351	0.39585	0.945578	no
XLOC_000898	XLOC_000898	contig11382:46-485	OK	6.57279	0.398916	-4.04235	-4.04235	-1.81495	0.331	0.945578	no	AT5G23450.3	ATLCBK1, LCBK1 | long-chain base (LCB) kinase 1 | chr5:7905041-7908960 REVERSE LENGTH=778	Glyma.05G000200.4.p	long-chain base (LCB) kinase 1	Solyc01g096500.2.1	D-erythro-sphingosine kinase (AHRD V1 *-** D7MES6_ARALY); contains Interpro domain(s) IPR001206 Diacylglycerol kinase, catalytic region
XLOC_000899	XLOC_000899	contig11383:6-963	OK	18.2257	5.8955	-1.62829	-1.62829	-0.834092	0.15	0.945578	no			Glyma.06G064500.1.p
XLOC_000900	XLOC_000900	contig11384:1-321	OK	22.3799	27.716	0.308513	0.308515	0.154567	0.80025	0.996087	no
XLOC_000901	XLOC_000901	contig11386:1-860	OK	16.6917	6.95779	-1.26243	-1.26243	-0.650648	0.2666	0.945578	no	AT1G72710.1	CKL2 | casein kinase 1-like protein 2 | chr1:27372553-27376178 FORWARD LENGTH=465	Glyma.08G190300.1.p	casein kinase 1-like protein 2	Solyc06g062790.2.1	Casein kinase I-like (AHRD V1 ***- Q8LR51_ORYSJ); contains Interpro domain(s) IPR002290 Serine/threonine protein kinase
XLOC_000902	XLOC_000902	contig11387:1-1754	OK	9.24133	0.0758149	-6.92947	-6.92948	-2.87516	0.26965	0.945578	no	AT1G44110.1	CYCA1;1 | Cyclin A1;1 | chr1:16775035-16777182 REVERSE LENGTH=460	Glyma.06G116100.1.p	Cyclin A1;1	Solyc11g005090.1.1	Cyclin A1 (AHRD V1 ***- Q9XGI5_SOLLC); contains Interpro domain(s) IPR015453 G2/mitotic-specific cyclin A
XLOC_000903	XLOC_000903	contig11388:1-687	OK	86.0566	22.1154	-1.96024	-1.96023	-1.13373	0.13695	0.945578	no	AT4G02380.1	SAG21, AtLEA5 | senescence-associated gene 21 | chr4:1046414-1046807 REVERSE LENGTH=97	Glyma.02G017100.1.p	senescence-associated gene 21	Solyc09g075210.2.1	Late embryogenesis abundant protein 5 (AHRD V1 ***- Q1HGG0_9ROSI); contains Interpro domain(s) IPR004926 Late embryogenesis abundant protein 3
XLOC_000904	XLOC_000904	contig11389:1-178	OK	50.053	46.7748	-0.0977243	-0.0977251	-0.0465099	0.94355	0.996087	no
XLOC_000905	XLOC_000905	contig1139:1-214	OK	10.6412	8.91735	-0.254973	-0.254974	-0.152369	0.54585	0.996087	no			Glyma.10G041500.2.p	pfkB-like carbohydrate kinase family protein
XLOC_000906	XLOC_000906	contig11391:34-550	OK	4.51529	0.975905	-2.21001	-2.21001	-1.03993	0.2873	0.945578	no	AT4G02425.1	unknown protein; FUNCTIONS IN: molecular_function unknown; INVOLVED IN: biological_process unknown; LOCATED IN: chloroplast; Has 29 Blast hits to 28 proteins in 15 species: Archae - 0; Bacteria - 0; Metazoa - 6; Fungi - 0; Plants - 23; Viruses - 0; Other Eukaryotes - 0 (source: NCBI BLink). | chr4:1067531-1068663 REVERSE LENGTH=262	Glyma.02G018300.1.p		Solyc06g009120.2.1	Unknown Protein (AHRD V1)
XLOC_000907	XLOC_000907	contig11393:1-1262	OK	10.6755	3.03228	-1.81583	-1.81583	-0.908049	0.2583	0.945578	no	AT3G05010.1	Protein of unknown function, transmembrane-40 | chr3:1389603-1391462 FORWARD LENGTH=300	Glyma.20G230000.1.p	Protein of unknown function, transmembrane-40	Solyc01g098210.2.1	Transmembrane protein adipocyte-associated 1 homolog (AHRD V1 **-- TPRA1_DANRE); contains Interpro domain(s) IPR018781 Protein of unknown function, transmembrane-40
XLOC_000908	XLOC_000908	contig11394:4-1694	OK	5.66294	1.80114	-1.65264	-1.65264	-0.82004	0.2999	0.945578	no	AT3G26560.1	ATP-dependent RNA helicase, putative | chr3:9750122-9753719 REVERSE LENGTH=1168	Glyma.14G217400.1.p	RNA helicase family protein	Solyc07g039550.2.1	ATP-dependent RNA helicase (AHRD V1 **** Q16PT8_AEDAE); contains Interpro domain(s) IPR014001 DEAD-like helicase, N-terminal
XLOC_000909	XLOC_000909	contig11395:1-280	OK	9.30437	0	#NAME?	-3.21791	#NAME?	0.0984	0.945578	no			Glyma.17G190400.1.p	rhomboid-like protein 11
XLOC_000910	XLOC_000910	contig11397:1-621	OK	16.6288	4.29416	-1.95324	-1.95324	-0.975792	0.2439	0.945578	no	AT4G35490.1	MRPL11 | mitochondrial ribosomal protein L11 | chr4:16855918-16856385 FORWARD LENGTH=155	Glyma.11G247000.1.p	mitochondrial ribosomal protein L11	Solyc02g082500.1.1	50S ribosomal protein L11 (AHRD V1 ***- B4FC48_MAIZE); contains Interpro domain(s) IPR006519 Ribosomal protein L11, bacterial-type
XLOC_000911	XLOC_000911	contig11398:17-498	OK	7.27299	2.24071	-1.69859	-1.69859	-0.8419	0.32005	0.945578	no	AT4G17370.1	Oxidoreductase family protein | chr4:9706188-9708142 FORWARD LENGTH=368	Glyma.05G061300.2.p	Oxidoreductase family protein	Solyc08g078460.2.1	Inositol 2-dehydrogenase like protein (AHRD V1 **-- O23580_ARATH); contains Interpro domain(s) IPR016040 NAD(P)-binding domain
XLOC_000912	XLOC_000912	contig11399:1-364	OK	7.31652	1.0916	-2.74471	-2.74471	-1.19585	0.29645	0.945578	no	AT5G16210.1	HEAT repeat-containing protein | chr5:5290999-5297779 REVERSE LENGTH=1180	Glyma.05G002100.1.p	HEAT repeat-containing protein	Solyc02g086340.2.1	LisH domain and HEAT repeat-containing protein KIAA1468 (AHRD V1 *-*- K1468_HUMAN); contains Interpro domain(s) IPR011989 Armadillo-like helical
XLOC_000913	XLOC_000913	contig114:2-1063	OK	2.53746	2.03967	-0.315048	-0.315049	-0.167922	0.81875	0.996087	no	AT1G24360.1	NAD(P)-binding Rossmann-fold superfamily protein | chr1:8640820-8643283 FORWARD LENGTH=319	Glyma.11G248000.2.p	NAD(P)-binding Rossmann-fold superfamily protein	Solyc00g049920.1.1	3-oxoacyl-reductase (AHRD V1 **-- B1BY37_CLOPE); contains Interpro domain(s) IPR002347 Glucose/ribitol dehydrogenase
XLOC_000914	XLOC_000914	contig1140:1-458	OK	11.3324	1.80438	-2.65088	-2.65088	-1.24335	0.2772	0.945578	no	AT3G08710.2	ATH9, TRX H9, TH9 | thioredoxin H-type 9 | chr3:2645590-2646304 FORWARD LENGTH=140	Glyma.03G001800.2.p	thioredoxin H-type 9	Solyc09g015820.2.1	Thioredoxin h-like protein (AHRD V1 ***- Q8H6X3_TOBAC); contains Interpro domain(s) IPR015467 Thioredoxin, core
XLOC_000915	XLOC_000915	contig11401:1-668	OK	7.36195	1.90597	-1.94957	-1.94956	-0.938604	0.3228	0.945578	no	AT1G05940.1	CAT9 | cationic amino acid transporter 9 | chr1:1801365-1803942 REVERSE LENGTH=569	Glyma.09G242000.1.p	cationic amino acid transporter 9	Solyc10g018600.1.1	Amino acid transporter (AHRD V1 **** B7GLG7_ANOFW); contains Interpro domain(s) IPR015606 Cationic amino acid transporter
XLOC_000916	XLOC_000916	contig11403:1-720	OK	90.3187	23.5826	-1.9373	-1.9373	-1.02811	0.09815	0.945578	no	AT5G01870.1	Bifunctional inhibitor/lipid-transfer protein/seed storage 2S albumin superfamily protein | chr5:337234-337678 FORWARD LENGTH=116	Glyma.18G052600.1.p	Bifunctional inhibitor/lipid-transfer protein/seed storage 2S albumin superfamily protein	Solyc10g075110.1.1	Non-specific lipid-transfer protein (AHRD V1 ***- A7UGG9_SOLTU); contains Interpro domain(s) IPR000528 Plant lipid transfer protein/Par allergen
XLOC_000917	XLOC_000917	contig11404:1-1088	OK	21.6982	22.8469	0.0744265	0.0744231	0.0400716	0.9565	0.996087	no
XLOC_000918	XLOC_000918	contig11405:1-818	OK	11.6491	4.54266	-1.35862	-1.35861	-0.691078	0.3329	0.945578	no	AT5G22280.1	unknown protein; FUNCTIONS IN: molecular_function unknown; INVOLVED IN: biological_process unknown; LOCATED IN: endomembrane system; EXPRESSED IN: 22 plant structures; EXPRESSED DURING: 13 growth stages; BEST Arabidopsis thaliana protein match is: unknown protein (TAIR:AT3G44280.1); Has 82 Blast hits to 82 proteins in 13 species: Archae - 0; Bacteria - 0; Metazoa - 0; Fungi - 0; Plants - 82; Viru…	Glyma.12G186900.1.p	NTM1-like 8	Solyc11g068760.1.1	Unknown Protein (AHRD V1)
XLOC_000919	XLOC_000919	contig11406:1-1242	OK	5.95548	2.43905	-1.2879	-1.2879	-0.648733	0.29585	0.945578	no	AT5G09460.1	sequence-specific DNA binding transcription factors;transcription regulators | chr5:2944437-2945417 REVERSE LENGTH=326	Glyma.06G094700.1.p	sequence-specific DNA binding transcription factors;transcription regulators	Solyc04g076030.1.1	Transcription factor/ transcription regulator (AHRD V1 **** D7M240_ARALY)
XLOC_000920	XLOC_000920	contig11407:59-993	OK	2.31783	2.43477	0.0710116	0.0710107	0.0390488	0.95925	0.996087	no
XLOC_000921	XLOC_000921	contig11408:1-417	OK	9.18575	1.60628	-2.51567	-2.51567	-1.18308	0.22975	0.945578	no	AT5G22370.2	EMB1705, QQT1 | P-loop containing nucleoside triphosphate hydrolases superfamily protein | chr5:7406587-7408509 FORWARD LENGTH=298	Glyma.04G046100.8.p	P-loop containing nucleoside triphosphate hydrolases superfamily protein	Solyc04g077790.2.1	GPN-loop GTPase 2 (AHRD V1 ***- A2A9E9_MOUSE); contains Interpro domain(s) IPR004130 Protein of unknown function, ATP binding
XLOC_000922	XLOC_000922	contig11409:1-312	OK	12.9476	16.0118	0.306449	0.306451	0.156706	0.81035	0.996087	no
XLOC_000923	XLOC_000923	contig11411:1-663	OK	9.18144	3.40243	-1.43215	-1.43215	-0.715378	0.28425	0.945578	no	AT1G56420.1	unknown protein; BEST Arabidopsis thaliana protein match is: unknown protein (TAIR:AT1G12530.1); Has 58 Blast hits to 58 proteins in 16 species: Archae - 0; Bacteria - 2; Metazoa - 0; Fungi - 0; Plants - 54; Viruses - 0; Other Eukaryotes - 2 (source: NCBI BLink). | chr1:21122772-21124234 REVERSE LENGTH=183	Glyma.10G147400.2.p		Solyc02g085920.2.1	Homology to unknown gene (AHRD V1 *-*- Q00YZ4_OSTTA)
XLOC_000924	XLOC_000924	contig11412:27-348	OK	7.8973	2.13093	-1.88988	-1.88988	-0.863149	0.335	0.945578	no	AT5G10930.1	CIPK5, SnRK3.24 | CBL-interacting protein kinase 5 | chr5:3445569-3446906 REVERSE LENGTH=445	Glyma.04G061500.1.p	CBL-interacting protein kinase 25	Solyc06g068450.1.1	CBL-interacting protein kinase (AHRD V1 **** A5YAI9_GOSHI); contains Interpro domain(s) IPR002290 Serine/threonine protein kinase
XLOC_000925	XLOC_000925	contig11414:1-506	OK	11.7648	1.80697	-2.70284	-2.70283	-1.27554	0.27695	0.945578	no			Glyma.06G135200.2.p	CTC-interacting domain 11
XLOC_000926	XLOC_000926	contig11415:1-1572	OK	136.942	40.8342	-1.74572	-1.74572	-0.897612	0.19535	0.945578	no	AT1G53240.1	mMDH1 | Lactate/malate dehydrogenase family protein | chr1:19854966-19856802 REVERSE LENGTH=341	Glyma.06G231500.1.p	Lactate/malate dehydrogenase family protein	Solyc07g062650.2.1	Malate dehydrogenase (AHRD V1 **** Q645N1_SOLLC); contains Interpro domain(s) IPR010097 Malate dehydrogenase, NAD-dependent, eukaryotes and gamma proteobacteria
XLOC_000927	XLOC_000927	contig11416:3-655	OK	6.97113	1.54937	-2.16971	-2.16971	-1.02273	0.31025	0.945578	no	AT4G38570.1	PIS2 | probable CDP-diacylglycerol--inositol 3-phosphatidyltransferase 2 | chr4:18031420-18033091 REVERSE LENGTH=225	Glyma.11G091200.1.p	phosphatidylinositol synthase 1	Solyc08g005990.2.1	CDP-diacylglycerol--inositol 3-phosphatidyltransferase (Phosphatidylinositol synthase) (AHRD V1 **** Q0IIY3_XENTR); contains Interpro domain(s) IPR014387 CDP-diacylglycerol-inositol 3-phosphatidyltransferase, eukaryote
XLOC_000928	XLOC_000928	contig11417:1-1112	OK	109.624	118.396	0.111057	0.111057	0.0664655	0.9059	0.996087	no	AT4G03520.1	ATHM2 | Thioredoxin superfamily protein | chr4:1562585-1564055 REVERSE LENGTH=186	Glyma.06G121400.1.p	Thioredoxin superfamily protein	Solyc07g063190.2.1	Thioredoxin (AHRD V1 ***- A7LNX7_9CARY); contains Interpro domain(s) IPR005746 Thioredoxin
XLOC_000929	XLOC_000929	contig11419:1-172	OK	30.1695	37.1309	0.299531	0.299529	0.149233	0.8423	0.996087	no
XLOC_000930	XLOC_000930	contig11420:1-838	OK	7.23203	2.15271	-1.74825	-1.74825	-0.853151	0.3243	0.945578	no	AT4G35840.1	RING/U-box superfamily protein | chr4:16981083-16982266 FORWARD LENGTH=236	Glyma.01G162900.1.p	RING/U-box superfamily protein	Solyc02g083400.2.1	RING finger protein 38 (AHRD V1 *-*- RNF38_HUMAN); contains Interpro domain(s) IPR001841 Zinc finger, RING-type
XLOC_000931	XLOC_000931	contig11421:1-408	OK	18.0751	25.0294	0.469615	0.46962	0.255275	0.72225	0.996087	no
XLOC_000932	XLOC_000932	contig11422:1-1867	OK	10.2887	2.88628	-1.83377	-1.83378	-0.960667	0.1453	0.945578	no	AT2G11520.1	CRCK3 | calmodulin-binding receptor-like cytoplasmic kinase 3 | chr2:4619145-4621448 FORWARD LENGTH=510	Glyma.17G109600.5.p	calmodulin-binding receptor-like cytoplasmic kinase 3	Solyc07g007780.2.1	Receptor-like kinase (AHRD V1 ***- A7VM39_MARPO); contains Interpro domain(s) IPR002290 Serine/threonine protein kinase
XLOC_000933	XLOC_000933	contig11425:15-672	OK	10.2068	1.49814	-2.76829	-2.76829	-1.30644	0.28665	0.945578	no	AT1G69340.1	appr-1-p processing enzyme family protein | chr1:26066298-26069644 FORWARD LENGTH=562	Glyma.20G027400.1.p	appr-1-p processing enzyme family protein	Solyc05g012610.2.1	Appr-1-p processing enzyme domain protein (AHRD V1 *--- Q73R59_TREDE); contains Interpro domain(s) IPR002589 Appr-1-p processing
XLOC_000934	XLOC_000934	contig11426:1-1106	OK	6.76988	2.23891	-1.59633	-1.59633	-0.789783	0.27905	0.945578	no	AT3G14830.2	unknown protein; FUNCTIONS IN: molecular_function unknown; INVOLVED IN: biological_process unknown; LOCATED IN: cellular_component unknown; BEST Arabidopsis thaliana protein match is: unknown protein (TAIR:AT1G53450.2); Has 35333 Blast hits to 34131 proteins in 2444 species: Archae - 798; Bacteria - 22429; Metazoa - 974; Fungi - 991; Plants - 531; Viruses - 0; Other Eukaryotes - 9610 (source: NCB…	Glyma.13G266400.1.p		Solyc07g062250.2.1	Genomic DNA chromosome 3 BAC clone T21E2 (AHRD V1 ***- Q9LH72_ARATH)
XLOC_000935	XLOC_000935	contig11427:1-270	OK	8.13323	4.66322	-0.802502	-0.802502	-0.380736	0.57645	0.996087	no
XLOC_000936	XLOC_000936	contig11429:18-481	OK	5.02782	0.946999	-2.4085	-2.4085	-1.35531	0.2644	0.945578	no	AT1G18840.2	IQD30 | IQ-domain 30 | chr1:6501068-6503435 REVERSE LENGTH=572	Glyma.08G297500.2.p	IQ-domain 28	Solyc05g007130.2.1	Calmodulin binding protein (AHRD V1 **-* B6T984_MAIZE); contains Interpro domain(s) IPR000048 IQ calmodulin-binding region
XLOC_000937	XLOC_000937	contig11430:1-660	OK	9.18101	1.86316	-2.3009	-2.3009	-1.08873	0.3104	0.945578	no	AT1G26520.1	Cobalamin biosynthesis CobW-like protein | chr1:9163448-9165594 REVERSE LENGTH=374	Glyma.01G057400.2.p	Cobalamin biosynthesis CobW-like protein	Solyc05g012460.2.1	Cobalamin synthesis protein P (AHRD V1 **-- B7KCN9_CYAP7); contains Interpro domain(s) IPR003495 Cobalamin (vitamin B12) biosynthesis CobW-like
XLOC_000938	XLOC_000938	contig11431:2-1003	OK	4.47211	3.95849	-0.176006	-0.176005	-0.0959743	0.8958	0.996087	no
XLOC_000939	XLOC_000939	contig11432:1-636	OK	10.182	15.5093	0.60711	0.607113	0.339365	0.63975	0.996087	no
XLOC_000940	XLOC_000940	contig11433:5-977	OK	5.51504	1.14202	-2.27178	-2.27178	-1.10198	0.2738	0.945578	no	AT1G31410.1	putrescine-binding periplasmic protein-related | chr1:11247094-11249345 REVERSE LENGTH=524	Glyma.16G075200.4.p	putrescine-binding periplasmic protein-related	Solyc08g005860.2.1	Putrescine-binding periplasmic protein (AHRD V1 *-*- A8FVZ2_SHESH); contains Interpro domain(s) IPR001188 Bacterial periplasmic spermidine/putrescine-binding protein
XLOC_000941	XLOC_000941	contig11434:5-558	OK	6.45684	3.69884	-0.803757	-0.803755	-0.436286	0.5426	0.996087	no	AT2G21510.1	DNAJ heat shock N-terminal domain-containing protein | chr2:9210841-9212699 REVERSE LENGTH=346	Glyma.12G235500.1.p	DNAJ heat shock N-terminal domain-containing protein	Solyc01g109890.2.1	Chaperone protein dnaJ 10 (AHRD V1 **** B6T7D7_MAIZE); contains Interpro domain(s) IPR003095 Heat shock protein DnaJ
XLOC_000942	XLOC_000942	contig11436:1-444	OK	20.5709	21.7153	0.0781117	0.078107	0.0428239	0.9498	0.996087	no
XLOC_000943	XLOC_000943	contig11438:1-393	OK	17.7463	16.5113	-0.104066	-0.104065	-0.0559845	0.93295	0.996087	no
XLOC_000944	XLOC_000944	contig11441:1-184	OK	61.7895	61.5931	-0.00459253	-0.00459296	-0.00233071	0.98425	0.996087	no
XLOC_000945	XLOC_000945	contig11442:4-1147	OK	7.43935	1.18082	-2.65539	-2.65539	-1.36479	0.0553	0.945578	no	AT5G59550.1	zinc finger (C3HC4-type RING finger) family protein | chr5:23998422-23999645 REVERSE LENGTH=407	Glyma.15G036100.1.p	zinc finger (C3HC4-type RING finger) family protein	Solyc04g011610.1.1	RING finger protein 13 (AHRD V1 *--- RNF13_CHICK); contains Interpro domain(s) IPR010543 Protein of unknown function DUF1117
XLOC_000946	XLOC_000946	contig11443:1-361	OK	5.14345	2.96305	-0.795654	-0.795653	-0.374569	0.4739	0.962636	no	AT4G27610.3	unknown protein; FUNCTIONS IN: molecular_function unknown; INVOLVED IN: biological_process unknown; LOCATED IN: cellular_component unknown; BEST Arabidopsis thaliana protein match is: unknown protein (TAIR:AT4G27620.2); Has 1304 Blast hits to 1173 proteins in 200 species: Archae - 14; Bacteria - 115; Metazoa - 628; Fungi - 104; Plants - 95; Viruses - 8; Other Eukaryotes - 340 (source: NCBI BLink)…	Glyma.09G222900.2.p		Solyc11g005810.1.1	Unknown Protein (AHRD V1)
XLOC_000947	XLOC_000947	contig11444:1-424	OK	10.671	4.08705	-1.38456	-1.38456	-0.703212	0.30965	0.945578	no	AT2G28930.2	APK1B, PK1B | protein kinase 1B | chr2:12424551-12426565 FORWARD LENGTH=412	Glyma.11G139300.2.p	Protein kinase superfamily protein	Solyc09g010850.2.1	ATP binding / serine-threonine kinase (AHRD V1 **** C5DB71_VITVI); contains Interpro domain(s) IPR002290 Serine/threonine protein kinase
XLOC_000948	XLOC_000948	contig11445:1-1150	OK	214.521	80.6903	-1.41065	-1.41065	-0.856199	0.16765	0.945578	no	AT3G55440.1	ATCTIMC, TPI, CYTOTPI | triosephosphate isomerase | chr3:20553794-20556078 FORWARD LENGTH=254	Glyma.15G038100.1.p	triosephosphate isomerase	Solyc06g005490.2.1	Triosephosphate isomerase (AHRD V1 **** Q3HRV9_SOLTU); contains Interpro domain(s) IPR000652 Triosephosphate isomerase
XLOC_000949	XLOC_000949	contig11446:1-1209	OK	2.90531	3.17827	0.12955	0.12955	0.070566	0.92305	0.996087	no
XLOC_000950	XLOC_000950	contig11448:1-1380	OK	10.8138	3.28402	-1.71933	-1.71934	-0.949278	0.1687	0.945578	no	AT1G01720.1	ATAF1, ANAC002 | NAC (No Apical Meristem) domain transcriptional regulator superfamily protein | chr1:268471-269514 FORWARD LENGTH=289	Glyma.04G208300.1.p	NAC (No Apical Meristem) domain transcriptional regulator superfamily protein	Solyc06g060230.2.1	NAC domain protein IPR003441 (AHRD V1 ***- B9GU14_POPTR); contains Interpro domain(s) IPR003441 No apical meristem (NAM) protein
XLOC_000951	XLOC_000951	contig11450:1-312	OK	18.9424	26.1655	0.466048	0.466047	0.249756	0.7135	0.996087	no
XLOC_000952	XLOC_000952	contig11451:1-721	OK	17.2716	18.2271	0.0776815	0.0776833	0.0437836	0.95295	0.996087	no	AT3G44600.1	CYP71 | cyclophilin71 | chr3:16165368-16169201 REVERSE LENGTH=631	Glyma.12G182700.1.p	cyclophilin71	Solyc11g067090.1.1	Peptidyl-prolyl cis-trans isomerase (AHRD V1 ***- A8NQ29_COPC7); contains Interpro domain(s) IPR002130 Peptidyl-prolyl cis-trans isomerase, cyclophilin-type
XLOC_000953	XLOC_000953	contig11452:6-527	OK	4.80921	0.404776	-3.5706	-3.5706	-1.81979	0.31055	0.945578	no	AT2G36910.1	ATPGP1, PGP1, ABCB1 | ATP binding cassette subfamily B1 | chr2:15502162-15507050 FORWARD LENGTH=1286	Glyma.03G183600.1.p	ATP binding cassette subfamily B1	Solyc09g008240.2.1	Uncharacterized ABC transporter ATP-binding protein/permease C9B6.09c (AHRD V1 *--* YNT9_SCHPO); contains Interpro domain(s) IPR003439 ABC transporter-like
XLOC_000954	XLOC_000954	contig11453:1-489	OK	7.37468	0.669695	-3.461	-3.461	-1.86986	0.2507	0.945578	no	AT2G36910.1	ATPGP1, PGP1, ABCB1 | ATP binding cassette subfamily B1 | chr2:15502162-15507050 FORWARD LENGTH=1286	Glyma.19G184300.1.p	ATP binding cassette subfamily B1	Solyc09g008240.2.1	Uncharacterized ABC transporter ATP-binding protein/permease C9B6.09c (AHRD V1 *--* YNT9_SCHPO); contains Interpro domain(s) IPR003439 ABC transporter-like
XLOC_000955	XLOC_000955	contig11455:1-992	OK	2.26077	2.51562	0.1541	0.1541	0.0834011	0.9091	0.996087	no
XLOC_000956	XLOC_000956	contig11456:1-1641	OK	18.2283	19.1843	0.0737492	0.0737461	0.0382763	0.9577	0.996087	no
XLOC_000957	XLOC_000957	contig11457:1-247	OK	22.2065	34.3704	0.630185	0.630185	0.322177	0.62505	0.996087	no
XLOC_000958	XLOC_000958	contig1146:1-386	OK	7.37945	1.09062	-2.75837	-2.75836	-1.21854	0.2447	0.945578	no	AT5G65550.1	UDP-Glycosyltransferase superfamily protein | chr5:26198410-26199810 REVERSE LENGTH=466	Glyma.15G051400.1.p	UDP-Glycosyltransferase superfamily protein	Solyc05g051360.1.1	UDP-glucosyltransferase (AHRD V1 **** B3VI56_STERE); contains Interpro domain(s) IPR002213 UDP-glucuronosyl/UDP-glucosyltransferase
XLOC_000959	XLOC_000959	contig11462:1-451	OK	6.49628	1.78522	-1.86351	-1.86351	-0.89851	0.2388	0.945578	no	AT5G13500.3	unknown protein; FUNCTIONS IN: molecular_function unknown; INVOLVED IN: biological_process unknown; LOCATED IN: endomembrane system; EXPRESSED IN: 22 plant structures; EXPRESSED DURING: 13 growth stages; BEST Arabidopsis thaliana protein match is: unknown protein (TAIR:AT5G25265.1); Has 35333 Blast hits to 34131 proteins in 2444 species: Archae - 798; Bacteria - 22429; Metazoa - 974; Fungi - 991;…	Glyma.15G234500.3.p		Solyc11g064850.1.1	Os04g0226400 protein (Fragment) (AHRD V1 *-*- C7J118_ORYSJ)
XLOC_000960	XLOC_000960	contig11463:5-484	OK	6.90476	2.97457	-1.21491	-1.21491	-0.605526	0.3528	0.945578	no	AT5G23630.1	PDR2, MIA | phosphate deficiency response 2 | chr5:7960756-7967644 REVERSE LENGTH=1179	Glyma.06G160800.1.p	phosphate deficiency response 2	Solyc01g096830.2.1	Calcium-transporting ATPase 1 (AHRD V1 *-** ATC1_YEAST); contains Interpro domain(s) IPR006544 ATPase, P-type, unknown pump specificity (type V)
XLOC_000961	XLOC_000961	contig11465:14-389	OK	6.73606	1.90323	-1.82345	-1.82346	-0.870203	0.1871	0.945578	no	AT2G23140.2	RING/U-box superfamily protein with ARM repeat domain | chr2:9845696-9848762 REVERSE LENGTH=826	Glyma.11G161500.1.p	RING/U-box superfamily protein with ARM repeat domain	Solyc01g014230.2.1	U-box domain-containing protein 4 (AHRD V1 **-- PUB4_ARATH); contains Interpro domain(s) IPR011989 Armadillo-like helical
XLOC_000962	XLOC_000962	contig11466:7-380	OK	6.32621	2.5837	-1.2919	-1.2919	-0.720829	0.4081	0.945578	no	AT2G23140.2	RING/U-box superfamily protein with ARM repeat domain | chr2:9845696-9848762 REVERSE LENGTH=826	Glyma.18G055200.1.p	RING/U-box superfamily protein with ARM repeat domain	Solyc01g014230.2.1	U-box domain-containing protein 4 (AHRD V1 **-- PUB4_ARATH); contains Interpro domain(s) IPR011989 Armadillo-like helical
XLOC_000963	XLOC_000963	contig11468:1-328	OK	8.97908	1.67102	-2.42584	-2.42584	-1.29273	0.3041	0.945578	no	AT5G18410.2	PIR, KLK, PIR121, SRA1, PIRP | transcription activators | chr5:6097456-6104783 REVERSE LENGTH=1282	Glyma.19G250600.1.p	transcription activators	Solyc11g013280.1.1	Cytoplasmic FMR1 interacting protein 2 (AHRD V1 ***- A5A5E1_DANRE); contains Interpro domain(s) IPR008081 Cytoplasmic FMR1-interacting
XLOC_000964	XLOC_000964	contig11469:4-304	OK	7.00761	1.64695	-2.08913	-2.08913	-1.06257	0.37045	0.945578	no	AT5G18410.2	PIR, KLK, PIR121, SRA1, PIRP | transcription activators | chr5:6097456-6104783 REVERSE LENGTH=1282	Glyma.03G253000.6.p	transcription activators	Solyc11g013280.1.1	Cytoplasmic FMR1 interacting protein 2 (AHRD V1 ***- A5A5E1_DANRE); contains Interpro domain(s) IPR008081 Cytoplasmic FMR1-interacting
XLOC_000965	XLOC_000965	contig11470:1-223	OK	12.0424	7.03776	-0.774933	-0.774935	-0.360119	0.61055	0.996087	no
XLOC_000966	XLOC_000966	contig11473:1-296	OK	7.26016	1.23762	-2.55244	-2.55243	-1.20139	0.3645	0.945578	no	AT2G41820.1	Leucine-rich repeat protein kinase family protein | chr2:17447170-17449914 FORWARD LENGTH=890	Glyma.19G140100.1.p	Leucine-rich repeat protein kinase family protein	Solyc04g015600.2.1	Receptor like kinase, RLK
XLOC_000967	XLOC_000967	contig11476:1-596	OK	7.55243	1.80235	-2.06706	-2.06706	-0.998835	0.27205	0.945578	no	AT1G16900.1	Alg9-like mannosyltransferase family | chr1:5779262-5782303 REVERSE LENGTH=570	Glyma.12G229300.3.p	Alg9-like mannosyltransferase family	Solyc07g062540.2.1	Alpha-1 2-mannosyltransferase (AHRD V1 **-* C5G7Q7_AJEDR); contains Interpro domain(s) IPR005599 Alg9-like mannosyltransferase
XLOC_000968	XLOC_000968	contig11478:2-341	OK	9.02757	2.29557	-1.97549	-1.97549	-0.958149	0.31785	0.945578	no	AT3G46870.1	Pentatricopeptide repeat (PPR) superfamily protein | chr3:17263011-17264022 FORWARD LENGTH=257	Glyma.11G135100.1.p	Pentatricopeptide repeat (PPR) superfamily protein	Solyc09g092360.2.1	Pentatricopeptide repeat-containing protein (AHRD V1 ***- D7LN61_ARALY); contains Interpro domain(s) IPR002885 Pentatricopeptide repeat
XLOC_000969	XLOC_000969	contig11479:1-1042	OK	7.29117	0.666267	-3.45198	-3.45198	-1.60371	0.25345	0.945578	no	AT4G39330.1	ATCAD9, CAD9 | cinnamyl alcohol dehydrogenase 9 | chr4:18291268-18292772 FORWARD LENGTH=360	Glyma.05G187700.1.p	cinnamyl alcohol dehydrogenase 9	Solyc03g078440.2.1	Cinnamyl alcohol dehydrogenase-like protein (AHRD V1 **** B9GGU3_POPTR); contains Interpro domain(s) IPR002085 Alcohol dehydrogenase superfamily, zinc-containing
XLOC_000970	XLOC_000970	contig1148:1-940	OK	23.2777	1.41434	-4.04075	-4.04075	-2.07135	0.0045	0.698262	no	AT3G09270.1	ATGSTU8, GSTU8 | glutathione S-transferase TAU 8 | chr3:2848407-2849226 REVERSE LENGTH=224	Glyma.01G106000.1.p	glutathione S-transferase TAU 8	Solyc01g086680.2.1	Glutathione S-transferase (AHRD V1 ***- D8UY87_GLYSO); contains Interpro domain(s) IPR004046 Glutathione S-transferase, C-terminal
XLOC_000972	XLOC_000972	contig11485:1-832	OK	6.46299	4.26165	-0.600789	-0.60079	-0.301896	0.47185	0.961643	no	AT3G46830.1	ATRAB11A, ATRABA2C, ATRAB-A2C, RAB-A2C, RABA2c | RAB GTPase homolog A2C | chr3:17246699-17248362 REVERSE LENGTH=217	Glyma.11G135400.1.p	RAB GTPase homolog A2B	Solyc06g005810.2.1	Ras-related protein Rab-25 (AHRD V1 ***- RAB25_MOUSE); contains Interpro domain(s) IPR015595 Rab11-related
XLOC_000973	XLOC_000973	contig11486:1-398	OK	13.312	0.515422	-4.69083	-4.69083	-2.33065	0.3529	0.945578	no			Glyma.13G294400.1.p
XLOC_000974	XLOC_000974	contig11487:1-315	OK	11.7598	1.1478	-3.35692	-3.35692	-1.92956	0.2837	0.945578	no			Glyma.13G294400.1.p
XLOC_000975	XLOC_000975	contig11488:1-299	OK	12.0177	3.43045	-1.80869	-1.80869	-1.02299	0.36575	0.945578	no	AT2G27230.2	LHW | transcription factor-related | chr2:11650895-11653840 FORWARD LENGTH=650	Glyma.12G188600.1.p	transcription factor-related	Solyc11g068960.1.1	Uncharacterized basic helix-loop-helix protein At1g64625 (AHRD V1 *--- Y1462_ARATH); contains Interpro domain(s) IPR001092 Basic helix-loop-helix dimerisation region bHLH
XLOC_000976	XLOC_000976	contig11489:1-275	OK	4.18542	1.93439	-1.1135	-1.11349	-0.525037	0.4429	0.949739	no
XLOC_000977	XLOC_000977	contig1149:1-311	OK	15.3353	2.95334	-2.37644	-2.37644	-1.32781	0.33305	0.945578	no			Glyma.07G130300.1.p	methyl-CPG-binding domain protein 02
XLOC_000978	XLOC_000978	contig11490:1-500	OK	2.64505	3.18529	0.268133	0.26813	0.127257	0.46295	0.95688	no
XLOC_000979	XLOC_000979	contig11496:1-468	OK	3.30983	3.90306	0.237849	0.237849	0.123058	0.8642	0.996087	no
XLOC_000980	XLOC_000980	contig11498:1-620	OK	6.07196	1.99388	-1.60659	-1.60658	-0.803	0.29675	0.945578	no	AT3G07350.1	Protein of unknown function (DUF506) | chr3:2347674-2348570 FORWARD LENGTH=298	Glyma.16G085600.1.p	Protein of unknown function (DUF506)	Solyc06g083160.1.1	Plant-specific domain TIGR01615 family protein (AHRD V1 ***- B4FP41_MAIZE); contains Interpro domain(s) IPR006502 Protein of unknown function DUF506, plant
XLOC_000981	XLOC_000981	contig11499:1-338	OK	5.62006	1.50748	-1.89845	-1.89845	-1.05535	0.0934	0.945578	no	AT5G11240.1	transducin family protein / WD-40 repeat family protein | chr5:3582949-3586782 FORWARD LENGTH=615	Glyma.17G029800.1.p	transducin family protein / WD-40 repeat family protein	Solyc02g030080.2.1	WD-40 repeat protein (AHRD V1 *-*- B4D682_9BACT); contains Interpro domain(s) IPR017986 WD40 repeat, region
XLOC_000982	XLOC_000982	contig11501:8-243	OK	7.56691	7.27021	-0.0577085	-0.0577072	-0.0344082	0.67125	0.996087	no
XLOC_000983	XLOC_000983	contig11503:5-297	OK	8.28276	1.18721	-2.80254	-2.80254	-2.03557	0.32135	0.945578	no
XLOC_000984	XLOC_000984	contig11504:3-870	OK	6.94893	4.13787	-0.747902	-0.747903	-0.391097	0.5591	0.996087	no	AT4G20760.1	NAD(P)-binding Rossmann-fold superfamily protein | chr4:11129043-11130541 FORWARD LENGTH=298	Glyma.15G135500.1.p	NAD(P)-binding Rossmann-fold superfamily protein	Solyc02g023990.2.1	Short-chain dehydrogenase/reductase SDR (AHRD V1 **-- A1WVI4_HALHL); contains Interpro domain(s) IPR002347 Glucose/ribitol dehydrogenase
XLOC_000985	XLOC_000985	contig11506:1-308	OK	9.16723	2.5208	-1.8626	-1.8626	-1.07082	0.35355	0.945578	no
XLOC_000986	XLOC_000986	contig11507:1-342	OK	7.19043	0.210263	-5.09581	-5.09581	-1.78447	0.23575	0.945578	no	AT4G10265.1	Wound-responsive family protein | chr4:6373226-6373477 REVERSE LENGTH=83	Glyma.06G298900.1.p	Wound-responsive family protein	Solyc07g054790.1.1	Wound induced protein (AHRD V1 ***- B6U0P9_MAIZE)
XLOC_000987	XLOC_000987	contig11509:1-683	OK	19.0618	22.0746	0.211702	0.211703	0.118414	0.8733	0.996087	no
XLOC_000988	XLOC_000988	contig11511:1-176	OK	26.4515	42.3339	0.678464	0.678464	0.29626	0.61595	0.996087	no
XLOC_000989	XLOC_000989	contig11513:2-366	OK	12.8778	0	#NAME?	-3.68681	#NAME?	0.1066	0.945578	no	AT5G52450.1	MATE efflux family protein | chr5:21289042-21291749 REVERSE LENGTH=486	Glyma.08G050500.2.p	MATE efflux family protein	Solyc03g118970.2.1	Multidrug resistance protein mdtK (AHRD V1 ***- MDTK_CITK8); contains Interpro domain(s) IPR015521 MATE family transporter related protein
XLOC_000990	XLOC_000990	contig11514:1-369	OK	6.20416	2.24483	-1.46663	-1.46663	-0.678276	0.37855	0.945578	no	AT4G02030.2	Vps51/Vps67 family (components of vesicular transport) protein | chr4:892262-897175 FORWARD LENGTH=805	Glyma.10G013400.1.p	Vps51/Vps67 family (components of vesicular transport) protein	Solyc06g009650.2.1	Protein fat-free homolog (AHRD V1 ***- FFR_DICDI); contains Interpro domain(s) IPR014812 Vps51/Vps67
XLOC_000991	XLOC_000991	contig11515:1-1298	OK	8.10133	1.47365	-2.45877	-2.45876	-1.20808	0.2442	0.945578	no	AT4G22120.6	ERD (early-responsive to dehydration stress) family protein | chr4:11715976-11719144 REVERSE LENGTH=771	Glyma.07G263300.1.p	ERD (early-responsive to dehydration stress) family protein	Solyc07g048110.2.1	Uncharacterized membrane protein C24H6.13 (AHRD V1 **-- YA7D_SCHPO); contains Interpro domain(s) IPR003864 Protein of unknown function DUF221
XLOC_000992	XLOC_000992	contig11516:1-389	OK	16.9649	18.1116	0.0943569	0.0943611	0.0515743	0.94305	0.996087	no					Solyc03g096940.2.1	NADH ubiquinone oxidoreductase subunit (AHRD V1 *-** D5RN95_9PROT); contains Interpro domain(s) IPR007763 NADH:ubiquinone oxidoreductase, 17.2 kD subunit
XLOC_000993	XLOC_000993	contig11517:29-344	OK	7.42722	0.323991	-4.5188	-4.5188	-2.19841	0.44355	0.949739	no			Glyma.U020000.1.p		Solyc11g069170.1.1	Transmembrane protein 209 (AHRD V1 *-*- TM209_MOUSE); contains Interpro domain(s) IPR019176 Cytochrome B561-related, N-terminal
XLOC_000994	XLOC_000994	contig11520:1-299	OK	13.9288	2.67307	-2.3815	-2.3815	-1.14059	0.24095	0.945578	no	AT1G24610.1	Rubisco methyltransferase family protein | chr1:8720906-8722711 REVERSE LENGTH=476	Glyma.08G045400.2.p	Rubisco methyltransferase family protein	Solyc01g005380.2.1	SET domain containing protein (AHRD V1 ***- B6U0H4_MAIZE); contains Interpro domain(s) IPR001214 SET
XLOC_000995	XLOC_000995	contig11522:1-300	OK	8.98036	0.646961	-3.79502	-3.79502	-1.3554	0.2499	0.945578	no	AT4G19490.2	ATVPS54, VPS54 | VPS54 | chr4:10616017-10622934 FORWARD LENGTH=1034	Glyma.09G083800.1.p	VPS54	Solyc02g030110.2.1	Vacuolar protein sorting 54 family protein (AHRD V1 *-*- D3BE08_POLPA); contains Interpro domain(s) IPR012501 Vps54-like
XLOC_000996	XLOC_000996	contig11524:1-264	OK	16.1016	0	#NAME?	-4.00913	#NAME?	0.1009	0.945578	no			Glyma.04G235500.2.p	defective in meristem silencing 3
XLOC_000997	XLOC_000997	contig11529:1-966	OK	131.277	40.1705	-1.70841	-1.70841	-0.920478	0.1978	0.945578	no	AT3G53990.1	Adenine nucleotide alpha hydrolases-like superfamily protein | chr3:19989658-19991019 REVERSE LENGTH=160	Glyma.01G106200.1.p	Adenine nucleotide alpha hydrolases-like superfamily protein	Solyc09g011670.2.1	Universal stress protein family protein (AHRD V1 ***- D7LUP3_ARALY); contains Interpro domain(s) IPR006016 UspA
XLOC_000998	XLOC_000998	contig11535:1-415	OK	18.1256	5.34806	-1.76094	-1.76094	-0.891467	0.2445	0.945578	no	AT3G49430.3	SRp34a, SR34a, At-SR34a | SER/ARG-rich protein 34A | chr3:18332668-18334829 FORWARD LENGTH=300	Glyma.06G135500.1.p	SER/ARG-rich protein 34A	Solyc03g082380.2.1	Arginine/serine-rich splicing factor (AHRD V1 ***- B0WP07_CULQU); contains Interpro domain(s) IPR012677 Nucleotide-binding, alpha-beta plait
XLOC_000999	XLOC_000999	contig11538:1-2157	OK	2.19426	2.51653	0.197702	0.197701	0.109835	0.8787	0.996087	no
XLOC_001000	XLOC_001000	contig1154:5-925	OK	7.28767	1.99211	-1.87116	-1.87116	-0.936404	0.25345	0.945578	no	AT5G51120.1	PABN1, ATPABN1 | polyadenylate-binding protein 1 | chr5:20779760-20781241 FORWARD LENGTH=227	Glyma.10G191400.1.p	RNA-binding (RRM/RBD/RNP motifs) family protein	Solyc10g047360.1.1	Polyadenylate-binding protein family protein (AHRD V1 **** D7MT99_ARALY); contains Interpro domain(s) IPR000504 RNA recognition motif, RNP-1
XLOC_001001	XLOC_001001	contig11540:4-1578	OK	12.0415	0.0303808	-8.63064	-8.63064	-2.62173	0.27455	0.945578	no	AT2G26650.1	AKT1, ATAKT1, KT1 | K+ transporter 1 | chr2:11331965-11336444 REVERSE LENGTH=857	Glyma.05G010600.1.p	K+ transporter 1	Solyc12g006850.1.1	Potassium channel (AHRD V1 ***- Q9LEG6_SOLLC); contains Interpro domain(s) IPR002110 Ankyrin
XLOC_001002	XLOC_001002	contig11542:5-348	OK	3.205	4.15118	0.373197	0.373197	0.211329	0.5958	0.996087	no
XLOC_001003	XLOC_001003	contig11543:1-292	OK	7.19917	5.95604	-0.273479	-0.273477	-0.141023	0.85665	0.996087	no
XLOC_001004	XLOC_001004	contig11544:1-474	OK	6.22315	4.61336	-0.431828	-0.431827	-0.221185	0.7401	0.996087	no
XLOC_001005	XLOC_001005	contig11545:1-864	OK	51.6231	19.6296	-1.39499	-1.39499	-0.742855	0.25875	0.945578	no	AT4G27990.1	YLMG1-2, ATYLMG	Glyma.08G223900.1.p	YGGT family protein	Solyc06g083110.1.1	Conserved hypothetical membrane protein (AHRD V1 *--- A2C9X4_PROM3); contains Interpro domain(s) IPR003425 Protein of unknown function YGGT
XLOC_001006	XLOC_001006	contig11546:1-412	OK	4.15243	4.74549	0.192599	0.192601	0.0910058	0.51275	0.989766	no
XLOC_001007	XLOC_001007	contig11549:21-435	OK	7.46416	1.03898	-2.84481	-2.84481	-1.30359	0.24125	0.945578	no	AT5G63640.1	ENTH/VHS/GAT family protein | chr5:25478935-25481221 FORWARD LENGTH=447	Glyma.06G159800.4.p	ENTH/VHS/GAT family protein	Solyc04g063280.2.1	Vacuolar protein sorting-associated protein 27 (AHRD V1 *--- B2W9Q9_PYRTR); contains Interpro domain(s) IPR018205 VHS subgroup
XLOC_001008	XLOC_001008	contig11552:1-404	OK	6.13432	2.32382	-1.40041	-1.40041	-0.767313	0.4114	0.945578	no	AT3G02050.1	KUP3, ATKUP3, ATKT4 | K+ uptake transporter 3 | chr3:350815-354135 FORWARD LENGTH=789	Glyma.16G046200.1.p	K+ uptake transporter 3	Solyc12g017910.1.1	Potassium transporter (AHRD V1 **** Q1T722_PHRAU); contains Interpro domain(s) IPR018519 Potassium uptake protein, kup IPR003855 K+ potassium transporter
XLOC_001009	XLOC_001009	contig11553:1-582	OK	19.9071	5.74265	-1.7935	-1.79349	-0.898597	0.32805	0.945578	no	AT2G01870.1	unknown protein; FUNCTIONS IN: molecular_function unknown; INVOLVED IN: biological_process unknown; LOCATED IN: chloroplast thylakoid membrane, chloroplast; EXPRESSED IN: 22 plant structures; EXPRESSED DURING: 13 growth stages; Has 11 Blast hits to 11 proteins in 5 species: Archae - 0; Bacteria - 0; Metazoa - 0; Fungi - 0; Plants - 11; Viruses - 0; Other Eukaryotes - 0 (source: NCBI BLink). | chr…	Glyma.08G336100.1.p		Solyc11g065680.1.1	Unknown Protein (AHRD V1)
XLOC_001010	XLOC_001010	contig11558:9-364	OK	11.7186	3.45382	-1.76254	-1.76254	-0.996313	0.38395	0.945578	no	AT1G24610.1	Rubisco methyltransferase family protein | chr1:8720906-8722711 REVERSE LENGTH=476	Glyma.08G045400.2.p	Rubisco methyltransferase family protein	Solyc01g005380.2.1	SET domain containing protein (AHRD V1 ***- B6U0H4_MAIZE); contains Interpro domain(s) IPR001214 SET
XLOC_001011	XLOC_001011	contig11559:1-1428	OK	9.35511	9.4504	0.0146206	0.0146208	0.00815424	0.9914	0.996087	no	AT5G50240.2	PIMT2, AtPIMT2 | protein-l-isoaspartate methyltransferase 2 | chr5:20451251-20452461 FORWARD LENGTH=306	Glyma.05G043300.1.p	protein-l-isoaspartate methyltransferase 1	Solyc03g111830.2.1	Protein-L-isoaspartate O-methyltransferase (AHRD V1 **** B9I3I9_POPTR); contains Interpro domain(s) IPR000682 Protein-L-isoaspartate(D-aspartate) O-methyltransferase
XLOC_001012	XLOC_001012	contig11561:1-189	OK	57.8805	35.8293	-0.691937	-0.691938	-0.370595	0.63325	0.996087	no	AT5G65750.1	2-oxoglutarate dehydrogenase, E1 component | chr5:26304212-26307947 FORWARD LENGTH=1025	Glyma.18G287400.1.p	2-oxoglutarate dehydrogenase, E1 component	Solyc04g011350.2.1	2-oxoglutarate dehydrogenase E1 component (AHRD V1 **** Q9FLH2_ARATH); contains Interpro domain(s) IPR011603 2-oxoglutarate dehydrogenase, E1 component
XLOC_001013	XLOC_001013	contig11562:1-186	OK	32.0183	36.0495	0.171086	0.171083	0.0895981	0.8948	0.996087	no	AT5G13630.2	GUN5, CCH, CHLH, CCH1, ABAR | magnesium-chelatase subunit chlH, chloroplast, putative / Mg-protoporphyrin IX chelatase, putative (CHLH) | chr5:4387920-4392082 REVERSE LENGTH=1263	Glyma.03G137000.1.p	magnesium-chelatase subunit chlH, chloroplast, putative / Mg-protoporphyrin IX chelatase, putative (CHLH)	Solyc04g015750.2.1	Magnesium chelatase H subunit (AHRD V1 ***- D5KXY0_VITVI); contains Interpro domain(s) IPR011771 Magnesium-chelatase, subunit H
XLOC_001014	XLOC_001014	contig11565:1-1140	OK	4.08107	4.89692	0.262926	0.262927	0.139584	0.8468	0.996087	no
XLOC_001015	XLOC_001015	contig11567:1-374	OK	8.388	2.01064	-2.06067	-2.06067	-1.09962	0.34755	0.945578	no	AT2G35920.1	RNA helicase family protein | chr2:15075674-15080506 FORWARD LENGTH=995	Glyma.02G195500.2.p	RNA helicase family protein	Solyc01g006970.2.1	ATP-dependent RNA helicase A-like protein (AHRD V1 ***- Q9FF84_ARATH); contains Interpro domain(s) IPR007502 Helicase-associated region
XLOC_001016	XLOC_001016	contig11571:2-746	OK	5.25354	1.60455	-1.71112	-1.71112	-0.835792	0.31685	0.945578	no	AT4G02680.1	EOL1 | ETO1-like 1 | chr4:1181202-1184328 REVERSE LENGTH=888	Glyma.19G159400.7.p	ETO1-like 1	Solyc09g065640.2.1	Os11g0585900 protein (Fragment) (AHRD V1 **-- Q0IRY6_ORYSJ); contains Interpro domain(s) IPR011990 Tetratricopeptide-like helical
XLOC_001017	XLOC_001017	contig11574:1-347	OK	4.85899	5.1903	0.0951587	0.0951615	0.0464511	0.94435	0.996087	no
XLOC_001018	XLOC_001018	contig11575:1-1539	OK	16.5441	3.89913	-2.08509	-2.08509	-1.09543	0.10285	0.945578	no	AT5G17440.1	LUC7 related protein | chr5:5749849-5753415 FORWARD LENGTH=404	Glyma.18G243900.1.p	LUC7 related protein	Solyc05g056280.2.1	RNA-binding protein Luc7-like 2 (AHRD V1 **** B6TXA2_MAIZE); contains Interpro domain(s) IPR004882 LUC7 related
XLOC_001019	XLOC_001019	contig11576:1-202	OK	9.06338	16.4344	0.858596	0.858598	0.408096	0.5531	0.996087	no	AT3G55410.1	2-oxoglutarate dehydrogenase, E1 component | chr3:20541897-20545728 FORWARD LENGTH=1017	Glyma.18G287400.1.p	2-oxoglutarate dehydrogenase, E1 component	Solyc05g054640.2.1	2-oxoglutarate dehydrogenase E1 component (AHRD V1 **** Q9FLH2_ARATH); contains Interpro domain(s) IPR011603 2-oxoglutarate dehydrogenase, E1 component
XLOC_001020	XLOC_001020	contig11580:2-435	OK	6.48575	1.06017	-2.61297	-2.61298	-1.34639	0.05395	0.945578	no	AT2G16950.2	TRN1, ATTRN1 | transportin 1 | chr2:7353939-7360637 FORWARD LENGTH=891	Glyma.20G106300.1.p	transportin 1	Solyc01g111780.2.1	Importin beta-2 subunit (AHRD V1 **-- C5JY88_AJEDS); contains Interpro domain(s) IPR011989 Armadillo-like helical
XLOC_001021	XLOC_001021	contig11582:1-309	OK	14.1043	18.896	0.421944	0.421946	0.222565	0.74445	0.996087	no
XLOC_001022	XLOC_001022	contig11583:10-741	OK	10.9023	1.96451	-2.47239	-2.47239	-1.19183	0.25725	0.945578	no	AT5G17210.1	Protein of unknown function (DUF1218) | chr5:5656519-5657970 FORWARD LENGTH=209	Glyma.12G019200.1.p	Protein of unknown function (DUF1218)	Solyc03g096860.2.1	Fiber protein Fb34 (AHRD V1 ***- Q6T7D3_GOSBA); contains Interpro domain(s) IPR009606 Protein of unknown function DUF1218
XLOC_001023	XLOC_001023	contig11584:27-384	OK	3.19978	2.58871	-0.305739	-0.305739	-0.147112	0.84735	0.996087	no
XLOC_001024	XLOC_001024	contig11587:1-657	OK	16.9584	11.5331	-0.556218	-0.55622	-0.285325	0.51765	0.993645	no	AT2G33180.1	unknown protein; FUNCTIONS IN: molecular_function unknown; INVOLVED IN: biological_process unknown; LOCATED IN: chloroplast stroma; EXPRESSED IN: 22 plant structures; EXPRESSED DURING: 13 growth stages; Has 57 Blast hits to 57 proteins in 22 species: Archae - 0; Bacteria - 8; Metazoa - 0; Fungi - 0; Plants - 35; Viruses - 0; Other Eukaryotes - 14 (source: NCBI BLink). | chr2:14066479-14067314 FOR…	Glyma.03G200700.1.p		Solyc10g007670.2.1	Unknown Protein (AHRD V1); contains Interpro domain(s) IPR001075 NIF system FeS cluster assembly, NifU, C-terminal
XLOC_001025	XLOC_001025	contig11588:11-590	OK	62.3565	6.00045	-3.3774	-3.3774	-1.83647	0.0157	0.945578	no	AT5G02610.1	Ribosomal L29 family protein | chr5:587611-588547 FORWARD LENGTH=123	Glyma.13G331900.1.p	Ribosomal L29 family protein	Solyc06g075620.2.1	60S ribosomal protein L35 (AHRD V1 ***- D7M7V2_ARALY); contains Interpro domain(s) IPR001854 Ribosomal protein L29
XLOC_001026	XLOC_001026	contig1159:1-1214	OK	20.8591	6.89051	-1.598	-1.59799	-0.85109	0.1277	0.945578	no	AT1G16080.1	unknown protein; LOCATED IN: apoplast, chloroplast stroma, chloroplast, chloroplast envelope; EXPRESSED IN: 23 plant structures; EXPRESSED DURING: 14 growth stages; Has 81 Blast hits to 81 proteins in 28 species: Archae - 0; Bacteria - 2; Metazoa - 0; Fungi - 0; Plants - 62; Viruses - 0; Other Eukaryotes - 17 (source: NCBI BLink). | chr1:5514394-5515761 FORWARD LENGTH=313	Glyma.07G020900.4.p		Solyc03g117740.2.1	Chloroplast At1g16080 protein (Fragment) (AHRD V1 *-*- Q1HRY1_SOLLC)
XLOC_001027	XLOC_001027	contig11590:1-1893	OK	22.0911	5.23125	-2.07824	-2.07824	-1.08195	0.1036	0.945578	no	AT5G16620.1	PDE120, TIC40, ATTIC40 | hydroxyproline-rich glycoprotein family protein | chr5:5450808-5454256 FORWARD LENGTH=447	Glyma.18G048200.1.p	hydroxyproline-rich glycoprotein family protein	Solyc11g020300.1.1	Translocon Tic40 (AHRD V1 ***- Q9SC41_PEA); contains Interpro domain(s) IPR006636 Heat shock chaperonin-binding
XLOC_001028	XLOC_001028	contig11591:4-385	OK	7.82485	1.50571	-2.37762	-2.37762	-1.07657	0.29575	0.945578	no	AT1G76950.1	PRAF1 | Regulator of chromosome condensation (RCC1) family with FYVE zinc finger domain | chr1:28906952-28911325 FORWARD LENGTH=1103	Glyma.10G226900.3.p	Regulator of chromosome condensation (RCC1) family with FYVE zinc finger domain	Solyc04g071040.2.1	Regulator of chromosome condensation domain-containing protein (AHRD V1 *--- D3BDN0_POLPA); contains Interpro domain(s) IPR009091 Regulator of chromosome condensation/beta-lactamase-inhibitor protein II
XLOC_001029	XLOC_001029	contig11593:1-1383	OK	2.95327	2.40632	-0.29549	-0.295485	-0.163131	0.8284	0.996087	no			Glyma.13G366800.1.p	MUTM homolog-1	Solyc03g117510.2.1	Formamidopyrimidine-DNA glycosylase (AHRD V1 **** C5JTH8_AJEDS); contains Interpro domain(s) IPR000191 DNA glycosylase/AP lyase
XLOC_001030	XLOC_001030	contig11594:11-796	OK	2.54743	2.13077	-0.25767	-0.257668	-0.137175	0.85375	0.996087	no
XLOC_001031	XLOC_001031	contig11596:14-325	OK	6.38973	0.333645	-4.25937	-4.25937	-2.09355	0.439	0.949739	no	AT4G08180.2	ORP1C | OSBP(oxysterol binding protein)-related protein 1C | chr4:5169727-5173360 FORWARD LENGTH=813	Glyma.14G164600.3.p	OSBP(oxysterol binding protein)-related protein 1C	Solyc11g013190.1.1	Oxysterol-binding protein (AHRD V1 ***- A9ZM29_SOYBN); contains Interpro domain(s) IPR000648 Oxysterol-binding protein
XLOC_001032	XLOC_001032	contig11597:1-299	OK	12.0177	0	#NAME?	-3.58709	#NAME?	0.1008	0.945578	no	AT5G44635.1	MCM6 | minichromosome maintenance (MCM2/3/5) family protein | chr5:18006431-18010542 REVERSE LENGTH=831	Glyma.15G154900.3.p	minichromosome maintenance (MCM2/3/5) family protein	Solyc02g082180.2.1	DNA replication licensing factor (AHRD V1 ***- Q2TWS7_ASPOR); contains Interpro domain(s) IPR008049 MCM protein 6
XLOC_001033	XLOC_001033	contig116:4-351	OK	2.46488	2.8292	0.198878	0.198877	0.11449	0.56305	0.996087	no
XLOC_001034	XLOC_001034	contig11600:7-460	OK	4.53001	1.23946	-1.86981	-1.8698	-0.897228	0.18475	0.945578	no			Glyma.01G003600.1.p		Solyc08g065440.2.1	Os01g0600300 protein (Fragment) (AHRD V1 *-*- Q0JLH4_ORYSJ)
XLOC_001035	XLOC_001035	contig11602:1-265	OK	19.6831	20.4171	0.0528181	0.0528205	0.0273317	0.96905	0.996087	no			Glyma.08G160900.1.p	ABC transporter family protein
XLOC_001036	XLOC_001036	contig11603:1-289	OK	23.0508	1.40413	-4.03707	-4.03707	-2.04779	0.0801	0.945578	no	AT3G06720.2	AT-IMP, ATKAP ALPHA, AIMP ALPHA | importin alpha isoform 1 | chr3:2120559-2123555 FORWARD LENGTH=532	Glyma.20G239200.3.p	importin alpha isoform 1	Solyc08g041890.2.1	Importin alpha-1b subunit (AHRD V1 ***- B6T451_MAIZE); contains Interpro domain(s) IPR011989 Armadillo-like helical
XLOC_001037	XLOC_001037	contig11607:1-1701	OK	7.08669	1.62125	-2.128	-2.12801	-1.06334	0.22785	0.945578	no	AT2G43180.3	Phosphoenolpyruvate carboxylase family protein | chr2:17953719-17955774 REVERSE LENGTH=478	Glyma.08G362200.1.p	Phosphoenolpyruvate carboxylase family protein	Solyc05g056270.2.1	Isocitrate lyase (AHRD V1 *-*- Q2TWG5_ASPOR); contains Interpro domain(s) IPR000918 Isocitrate lyase and phosphorylmutase
XLOC_001038	XLOC_001038	contig11608:1-1827	OK	9.64281	1.88696	-2.35339	-2.35339	-1.19674	0.06385	0.945578	no	AT2G43180.3	Phosphoenolpyruvate carboxylase family protein | chr2:17953719-17955774 REVERSE LENGTH=478	Glyma.08G362200.1.p	Phosphoenolpyruvate carboxylase family protein	Solyc05g056270.2.1	Isocitrate lyase (AHRD V1 *-*- Q2TWG5_ASPOR); contains Interpro domain(s) IPR000918 Isocitrate lyase and phosphorylmutase
XLOC_001039	XLOC_001039	contig11609:1-757	OK	6.92375	1.65652	-2.06339	-2.0634	-1.00189	0.3183	0.945578	no	AT4G22840.1	Sodium Bile acid symporter family | chr4:11991636-11993676 REVERSE LENGTH=409	Glyma.11G028500.1.p	Sodium Bile acid symporter family	Solyc08g007590.2.1	Bile acid sodium symporter family protein (AHRD V1 **** D7MDZ7_ARALY); contains Interpro domain(s) IPR002657 Bile acid:sodium symporter
XLOC_001040	XLOC_001040	contig1161:1-765	OK	31.5237	6.98778	-2.17353	-2.17353	-1.12656	0.14435	0.945578	no	AT3G22530.1	unknown protein; FUNCTIONS IN: molecular_function unknown; INVOLVED IN: biological_process unknown; LOCATED IN: plasma membrane; EXPRESSED IN: 25 plant structures; EXPRESSED DURING: 15 growth stages; BEST Arabidopsis thaliana protein match is: unknown protein (TAIR:AT4G14830.1); Has 77 Blast hits to 77 proteins in 12 species: Archae - 0; Bacteria - 0; Metazoa - 0; Fungi - 0; Plants - 77; Viruses …	Glyma.20G147400.1.p		Solyc09g065370.1.1	Unknown Protein (AHRD V1)
XLOC_001041	XLOC_001041	contig11612:1-356	OK	9.49329	0.194142	-5.61172	-5.61172	-1.90458	0.41175	0.945578	no	AT5G26670.1	Pectinacetylesterase family protein | chr5:9318456-9320816 FORWARD LENGTH=416	Glyma.13G117000.3.p	Pectinacetylesterase family protein	Solyc01g102350.2.1	Pectinacetylesterase like protein (Fragment) (AHRD V1 *--- Q56WP8_ARATH); contains Interpro domain(s) IPR004963 Pectinacetylesterase
XLOC_001042	XLOC_001042	contig11613:1-494	OK	3.49983	3.27304	-0.0966531	-0.0966536	-0.0519474	0.71295	0.996087	no	AT5G42180.1	Peroxidase superfamily protein | chr5:16852702-16854021 FORWARD LENGTH=317	Glyma.01G163100.2.p	Peroxidase superfamily protein	Solyc02g083480.2.1	Peroxidase (AHRD V1 ***- A9PGX3_POPTR); contains Interpro domain(s) IPR002016 Haem peroxidase, plant/fungal/bacterial
XLOC_001043	XLOC_001043	contig11614:1-1772	OK	11.121	2.51768	-2.14312	-2.14312	-1.0769	0.1821	0.945578	no	AT3G47450.2	ATNOS1, NOS1, ATNOA1, NOA1, RIF1 | P-loop containing nucleoside triphosphate hydrolases superfamily protein | chr3:17483195-17486249 REVERSE LENGTH=561	Glyma.09G224600.1.p	P-loop containing nucleoside triphosphate hydrolases superfamily protein	Solyc03g093240.2.1	GTP-binding protein YqeH (AHRD V1 **-- C6VPQ3_LACPJ); contains Interpro domain(s) IPR002917 GTP-binding protein, HSR1-related
XLOC_001044	XLOC_001044	contig11615:1-1140	OK	12.7962	2.66555	-2.26321	-2.26321	-1.1736	0.10535	0.945578	no	AT4G21570.1	Protein of unknown function (DUF300) | chr4:11471126-11472269 REVERSE LENGTH=294	Glyma.15G068200.1.p	Protein of unknown function (DUF300)	Solyc02g078960.2.1	Transmembrane protein 34 (AHRD V1 ***- A9UM61_XENTR); contains Interpro domain(s) IPR005178 Protein of unknown function DUF300
XLOC_001045	XLOC_001045	contig11616:7-1388	OK	2.76678	2.81086	0.0228037	0.0228037	0.0125438	0.9885	0.996087	no
XLOC_001046	XLOC_001046	contig11617:1-364	OK	20.4747	26.4749	0.370781	0.370783	0.190737	0.76865	0.996087	no
XLOC_001047	XLOC_001047	contig11622:9-661	OK	5.781	1.9506	-1.5674	-1.5674	-0.762697	0.26285	0.945578	no	AT5G45190.1	Cyclin family protein | chr5:18277808-18280733 REVERSE LENGTH=579	Glyma.20G023500.3.p	Cyclin family protein	Solyc10g078180.1.1	Cyclin family protein (AHRD V1 *-*- D7MKU7_ARALY); contains Interpro domain(s) IPR015429 Transcription regulator cyclin
XLOC_001048	XLOC_001048	contig11624:2-522	OK	4.50297	4.44241	-0.0195322	-0.0195343	-0.0100266	0.98255	0.996087	no
XLOC_001049	XLOC_001049	contig11625:3-559	OK	3.39294	3.87541	0.191812	0.191813	0.0993659	0.8865	0.996087	no
XLOC_001050	XLOC_001050	contig11626:1-326	OK	2.85855	2.45713	-0.218312	-0.218309	-0.102316	0.88715	0.996087	no
XLOC_001051	XLOC_001051	contig11628:1-409	OK	23.6535	29.8083	0.333662	0.33366	0.179815	0.7949	0.996087	no	AT1G60230.1	Radical SAM superfamily protein | chr1:22212223-22214346 REVERSE LENGTH=458	Glyma.08G287600.2.p	Radical SAM superfamily protein	Solyc05g005590.2.1	Ribosomal RNA large subunit methyltransferase N (AHRD V1 ***- C6E0H5_GEOSM); contains Interpro domain(s) IPR004383 Conserved hypothetical protein CHP00048
XLOC_001052	XLOC_001052	contig11629:1-389	OK	21.8508	29.6236	0.439061	0.439061	0.237041	0.72535	0.996087	no
XLOC_001053	XLOC_001053	contig11630:1-469	OK	19.8956	24.1408	0.279019	0.279024	0.153261	0.83175	0.996087	no	AT5G18570.1	EMB269, ATOBGC, CPSAR1 | GTP1/OBG family protein | chr5:6171839-6174823 REVERSE LENGTH=681	Glyma.13G216800.1.p	GTP1/OBG family protein	Solyc01g067530.2.1	GTPase obg (AHRD V1 ***- D5XBC9_THEPJ); contains Interpro domain(s) IPR014100 GTP-binding protein Obg/CgtA
XLOC_001054	XLOC_001054	contig11631:1-795	OK	25.7508	7.07719	-1.86337	-1.86337	-0.982979	0.1415	0.945578	no	AT2G07340.1	PFD1 | PREFOLDIN 1 | chr2:3045644-3046606 FORWARD LENGTH=128	Glyma.15G235500.1.p	PREFOLDIN 1	Solyc07g042620.2.1	Prefoldin subunit 1 (AHRD V1 ***- B6SIP7_MAIZE); contains Interpro domain(s) IPR002777 Prefoldin beta-like
XLOC_001055	XLOC_001055	contig11632:1-837	OK	115.317	19.6813	-2.55071	-2.55071	-1.37861	0.0535	0.945578	no	AT3G53990.1	Adenine nucleotide alpha hydrolases-like superfamily protein | chr3:19989658-19991019 REVERSE LENGTH=160	Glyma.07G140800.1.p	Adenine nucleotide alpha hydrolases-like superfamily protein	Solyc09g011660.2.1	Universal stress protein 1 (AHRD V1 ***- B0YQX0_GOSAR); contains Interpro domain(s) IPR006016 UspA
XLOC_001056	XLOC_001056	contig11633:1-955	OK	5.44417	0.916481	-2.57054	-2.57054	-1.23811	0.2759	0.945578	no	AT2G34680.1	AIR9 | Outer arm dynein light chain 1 protein | chr2:14616947-14628300 REVERSE LENGTH=1708	Glyma.15G192700.1.p	Outer arm dynein light chain 1 protein	Solyc02g070260.2.1	Protein phosphatase 1 regulatory subunit 7 (AHRD V1 *--- C0S143_PARBP); contains Interpro domain(s) IPR001611 Leucine-rich repeat
XLOC_001057	XLOC_001057	contig11636:1-220	OK	39.3603	37.661	-0.0636703	-0.0636699	-0.0317034	0.9626	0.996087	no
XLOC_001058	XLOC_001058	contig1164:14-1433	OK	25.1737	6.02282	-2.06341	-2.06341	-1.10263	0.09645	0.945578	no	AT1G06190.1	Rho termination factor | chr1:1892467-1894078 REVERSE LENGTH=401	Glyma.10G037400.1.p	Rho termination factor	Solyc09g025260.2.1	SAP-like protein BP-73 (AHRD V1 ***- B6SRI7_MAIZE); contains Interpro domain(s) IPR001757 ATPase, P-type, K/Mg/Cd/Cu/Zn/Na/Ca/Na/H-transporter
XLOC_001059	XLOC_001059	contig11641:1-464	OK	47.5971	9.35036	-2.34778	-2.34778	-1.20401	0.14625	0.945578	no	AT4G29735.1	unknown protein; FUNCTIONS IN: molecular_function unknown; INVOLVED IN: biological_process unknown; LOCATED IN: endomembrane system; EXPRESSED IN: 23 plant structures; EXPRESSED DURING: 15 growth stages; CONTAINS InterPro DOMAIN/s: Uncharacterised protein family UPF0197 (InterPro:IPR007915); Has 30201 Blast hits to 17322 proteins in 780 species: Archae - 12; Bacteria - 1396; Metazoa - 17338; Fung…	Glyma.13G104200.1.p		Solyc12g008860.1.1	Unknown Protein (AHRD V1); contains Interpro domain(s) IPR007915 Uncharacterised protein family UPF0197
XLOC_001060	XLOC_001060	contig11643:1-341	OK	8.58546	1.45097	-2.56488	-2.56488	-1.28395	0.179	0.945578	no	AT5G50011.1	CPuORF37 | conserved peptide upstream open reading frame 37 | chr5:20349114-20349380 FORWARD LENGTH=51	Glyma.08G069600.1.p	conserved peptide upstream open reading frame 37	Solyc01g105700.2.1	Unknown Protein (AHRD V1)
XLOC_001061	XLOC_001061	contig11644:5-476	OK	6.40292	1.18817	-2.42999	-2.42999	-1.25955	0.0967	0.945578	no
XLOC_001062	XLOC_001062	contig11645:4-966	OK	4.98417	5.12625	0.0405531	0.0405506	0.0224046	0.97775	0.996087	no
XLOC_001063	XLOC_001063	contig11648:7-373	OK	9.3842	0.419351	-4.484	-4.484	-1.57522	0.35755	0.945578	no	AT5G24550.1	BGLU32 | beta glucosidase 32 | chr5:8392059-8395302 REVERSE LENGTH=534	Glyma.12G240000.1.p	beta glucosidase 13	Solyc01g074040.1.1	Beta-glucosidase 01 (AHRD V1 ***- B5M9E4_SOLLC); contains Interpro domain(s) IPR001360 Glycoside hydrolase, family 1
XLOC_001064	XLOC_001064	contig11650:1-747	OK	7.39405	2.56149	-1.52938	-1.52938	-0.753102	0.29935	0.945578	no	AT5G58575.1	CONTAINS InterPro DOMAIN/s: Sgf11, transcriptional regulation (InterPro:IPR013246); Has 30201 Blast hits to 17322 proteins in 780 species: Archae - 12; Bacteria - 1396; Metazoa - 17338; Fungi - 3422; Plants - 5037; Viruses - 0; Other Eukaryotes - 2996 (source: NCBI BLink). | chr5:23674399-23675224 FORWARD LENGTH=181	Glyma.11G168600.1.p		Solyc06g082160.2.1	SAGA-associated factor 11 homolog (AHRD V1 *-*- SGF11_ANOGA); contains Interpro domain(s) IPR013246 Sgf11, transcriptional regulation
XLOC_001065	XLOC_001065	contig11652:1-789	OK	5.28104	2.39369	-1.14158	-1.14159	-0.557851	0.42555	0.949739	no	AT2G37680.1	CONTAINS InterPro DOMAIN/s: Vacuolar import/degradation protein Vid24 (InterPro:IPR018618); Has 318 Blast hits to 317 proteins in 131 species: Archae - 0; Bacteria - 0; Metazoa - 80; Fungi - 184; Plants - 51; Viruses - 0; Other Eukaryotes - 3 (source: NCBI BLink). | chr2:15803500-15805515 REVERSE LENGTH=215	Glyma.03G068800.1.p		Solyc10g084850.1.1	Vacuolar import and degradation protein 24 (AHRD V1 **-- C5FHJ7_NANOT); contains Interpro domain(s) IPR018618 Vacuolar import and degradation protein Vid24
XLOC_001066	XLOC_001066	contig11653:1-987	OK	8.28641	2.73185	-1.60087	-1.60087	-0.82515	0.21965	0.945578	no	AT2G37680.1	CONTAINS InterPro DOMAIN/s: Vacuolar import/degradation protein Vid24 (InterPro:IPR018618); Has 318 Blast hits to 317 proteins in 131 species: Archae - 0; Bacteria - 0; Metazoa - 80; Fungi - 184; Plants - 51; Viruses - 0; Other Eukaryotes - 3 (source: NCBI BLink). | chr2:15803500-15805515 REVERSE LENGTH=215	Glyma.03G068800.1.p		Solyc10g084850.1.1	Vacuolar import and degradation protein 24 (AHRD V1 **-- C5FHJ7_NANOT); contains Interpro domain(s) IPR018618 Vacuolar import and degradation protein Vid24
XLOC_001067	XLOC_001067	contig11654:4-560	OK	10.3266	0.779976	-3.7268	-3.72679	-1.8762	0.2823	0.945578	no	AT2G28470.2	BGAL8 | beta-galactosidase 8 | chr2:12169047-12173146 REVERSE LENGTH=846	Glyma.12G173700.1.p	beta-galactosidase 8	Solyc11g069270.1.1	Beta-galactosidase (AHRD V1 ***- Q9LLT0_SOLLC); contains Interpro domain(s) IPR001944 Glycoside hydrolase, family 35
XLOC_001068	XLOC_001068	contig11656:1-2258	OK	17.6078	20.5053	0.219783	0.219782	0.114336	0.8785	0.996087	no	AT3G09310.1	unknown protein; CONTAINS InterPro DOMAIN/s: Protein of unknown function DUF37 (InterPro:IPR002696); Has 5781 Blast hits to 5781 proteins in 1903 species: Archae - 0; Bacteria - 3956; Metazoa - 2; Fungi - 0; Plants - 42; Viruses - 3; Other Eukaryotes - 1778 (source: NCBI BLink). | chr3:2860622-2861297 REVERSE LENGTH=170	Glyma.03G066000.1.p		Solyc00g135040.1.1	Transcriptional regulator ArsR family (AHRD V1 *-*- D7I5V9_PSESS); contains Interpro domain(s) IPR001845 Bacterial regulatory protein, ArsR
XLOC_001069	XLOC_001069	contig11660:1-937	OK	7.83495	2.0807	-1.91286	-1.91286	-0.974161	0.15405	0.945578	no	AT1G65840.1	ATPAO4, PAO4 | polyamine oxidase 4 | chr1:24490173-24492728 FORWARD LENGTH=497	Glyma.18G045100.1.p	polyamine oxidase 4	Solyc02g081390.2.1	Amine oxidase family protein (AHRD V1 **** Q1EPI3_MUSAC); contains Interpro domain(s) IPR002937 Amine oxidase
XLOC_001070	XLOC_001070	contig11661:1-595	OK	16.7323	16.5159	-0.0187827	-0.0187802	-0.0105064	0.98765	0.996087	no	AT5G65620.1	Zincin-like metalloproteases family protein | chr5:26221951-26225784 FORWARD LENGTH=791	Glyma.01G020300.1.p	Zincin-like metalloproteases family protein	Solyc02g091580.2.1	Oligopeptidase A (AHRD V1 ***- Q9LSL3_ARATH); contains Interpro domain(s) IPR001567 Peptidase M3A and M3B, thimet/oligopeptidase F
XLOC_001071	XLOC_001071	contig11662:1-705	OK	5.39982	0	#NAME?	-2.43291	#NAME?	0.10915	0.945578	no	AT4G32730.2	PC-MYB1, MYB3R-1, ATMYB3R-1, ATMYB3R1 | Homeodomain-like protein | chr4:15791039-15795643 FORWARD LENGTH=995	Glyma.06G082300.1.p	Homeodomain-like protein	Solyc08g068320.2.1	Transcription factor myb (AHRD V1 *-** Q5QT32_ORYSA); contains Interpro domain(s) IPR015495 Myb transcription factor
XLOC_001072	XLOC_001072	contig11663:14-335	OK	8.54118	1.34065	-2.67151	-2.6715	-1.36739	0.08715	0.945578	no	AT3G08760.1	ATSIK | Protein kinase superfamily protein | chr3:2658129-2659984 REVERSE LENGTH=557	Glyma.18G214000.2.p	Protein kinase superfamily protein	Solyc09g042260.2.1	ATP binding / serine-threonine kinase (AHRD V1 **** C5DB71_VITVI); contains Interpro domain(s) IPR002290 Serine/threonine protein kinase
XLOC_001073	XLOC_001073	contig11664:1-389	OK	5.95485	1.20943	-2.29974	-2.29974	-1.05435	0.2908	0.945578	no	AT5G63410.1	Leucine-rich repeat protein kinase family protein | chr5:25395173-25397768 REVERSE LENGTH=680	Glyma.06G171700.1.p	Leucine-rich repeat protein kinase family protein	Solyc02g093970.2.1	Receptor like kinase, RLK
XLOC_001074	XLOC_001074	contig11667:3-499	OK	6.80543	0.874973	-2.95938	-2.95938	-1.33129	0.2869	0.945578	no	AT3G44200.1	ATNEK6, NEK6, IBO1 | NIMA (never in mitosis, gene A)-related 6 | chr3:15906788-15911365 FORWARD LENGTH=956	Glyma.19G143000.1.p	NIMA-related kinase 5	Solyc03g059250.2.1	Serine/threonine kinase (AHRD V1 *-** C4QNN2_SCHMA); contains Interpro domain(s) IPR002290 Serine/threonine protein kinase
XLOC_001075	XLOC_001075	contig11669:1-547	OK	3.34593	5.89089	0.816076	0.816078	0.432225	0.55255	0.996087	no
XLOC_001076	XLOC_001076	contig11679:1-2813	OK	15.4036	8.331	-0.886707	-0.886706	-0.463951	0.4672	0.958978	no	AT2G39190.2	ATATH8 | Protein kinase superfamily protein | chr2:16350140-16355745 FORWARD LENGTH=814	Glyma.20G179100.1.p	Protein kinase superfamily protein	Solyc04g049380.2.1	Uncharacterized aarF domain-containing protein kinase 1 (AHRD V1 *--- ADCK1_XENLA); contains Interpro domain(s) IPR004147 ABC-1
XLOC_001077	XLOC_001077	contig11680:1-343	OK	6.57802	3.82261	-0.783096	-0.783095	-0.445517	0.54335	0.996087	no			Glyma.14G069800.1.p	dsRNA-binding protein 2
XLOC_001078	XLOC_001078	contig11683:1-640	OK	18.472	20.7549	0.168114	0.168112	0.0943629	0.8959	0.996087	no	AT2G13440.1	glucose-inhibited division family A protein | chr2:5593270-5598296 REVERSE LENGTH=723	Glyma.05G193600.1.p	glucose-inhibited division family A protein	Solyc01g068290.2.1	tRNA uridine 5-carboxymethylaminomethyl modification enzyme mnmG (AHRD V1 ***- B4VZ14_9CYAN); contains Interpro domain(s) IPR004416 Glucose-inhibited division protein A
XLOC_001079	XLOC_001079	contig11684:1-300	OK	8.56107	2.86871	-1.57739	-1.57739	-0.876079	0.2425	0.945578	no	AT5G03700.1	D-mannose binding lectin protein with Apple-like carbohydrate-binding domain | chr5:965874-967322 REVERSE LENGTH=482	Glyma.19G192000.1.p	D-mannose binding lectin protein with Apple-like carbohydrate-binding domain	Solyc09g009150.1.1	D-mannose binding lectin family protein expressed (AHRD V1 *--- Q10JE9_ORYSJ); contains Interpro domain(s) IPR001480 Curculin-like (mannose-binding) lectin
XLOC_001080	XLOC_001080	contig11689:2-1229	OK	13.5021	2.81156	-2.26374	-2.26374	-1.14722	0.21295	0.945578	no	AT2G26730.1	Leucine-rich repeat protein kinase family protein | chr2:11388621-11391286 FORWARD LENGTH=658	Glyma.17G119800.1.p	Leucine-rich repeat protein kinase family protein	Solyc03g111670.2.1	Receptor like kinase, RLK
XLOC_001081	XLOC_001081	contig11690:1-225	OK	14.5142	11.0226	-0.396995	-0.397	-0.19592	0.80085	0.996087	no
XLOC_001082	XLOC_001082	contig11692:1-1134	OK	15.0478	0.733541	-4.35853	-4.35853	-2.08171	0.2401	0.945578	no	AT2G36570.1	Leucine-rich repeat protein kinase family protein | chr2:15335583-15337725 FORWARD LENGTH=672	Glyma.03G189800.1.p	Leucine-rich repeat protein kinase family protein	Solyc09g008860.2.1	Receptor like kinase, RLK
XLOC_001083	XLOC_001083	contig11693:1-383	OK	7.34251	0.506974	-3.85629	-3.85629	-1.80709	0.32775	0.945578	no	AT1G79760.1	DTA4 | downstream target of AGL15-4 | chr1:30012054-30013042 FORWARD LENGTH=299	Glyma.08G201400.1.p	downstream target of AGL15-4	Solyc03g120970.2.1	Gibberellin 2-beta-dioxygenase 2 (AHRD V1 ***- G2OX2_ARATH); contains Interpro domain(s) IPR005123 Oxoglutarate and iron-dependent oxygenase
XLOC_001084	XLOC_001084	contig11694:1-697	OK	2.35309	3.36517	0.516122	0.516123	0.268331	0.7009	0.996087	no					Solyc00g055950.1.1	Response regulator receiver Transcriptional regulatory protein (AHRD V1 ***- B8CKL9_SHEPW); contains Interpro domain(s) IPR001789 Signal transduction response regulator, receiver region IPR011879 Signal transduction response regulator, phosphate regulon transcriptional regulatory protein phoB
XLOC_001085	XLOC_001085	contig1170:8-454	OK	5.49224	1.00802	-2.44588	-2.44587	-1.22089	0.235	0.945578	no			Glyma.06G198000.1.p	Plant protein of unknown function (DUF863)
XLOC_001086	XLOC_001086	contig11702:1-612	OK	3.69506	2.4678	-0.582371	-0.582372	-0.306768	0.65235	0.996087	no			Glyma.17G109300.1.p		Solyc07g007660.1.1	Unknown Protein (AHRD V1)
XLOC_001087	XLOC_001087	contig11704:1-938	OK	75.0021	46.3278	-0.695052	-0.695053	-0.364136	0.58215	0.996087	no	AT2G27290.1	Protein of unknown function (DUF1279) | chr2:11678586-11679765 REVERSE LENGTH=201	Glyma.11G180200.1.p	Protein of unknown function (DUF1279)	Solyc11g068790.1.1	Chromosome 20 open reading frame 108 ortholog (AHRD V1 *--- A1A4K7_BOVIN); contains Interpro domain(s) IPR009688 Protein of unknown function DUF1279
XLOC_001088	XLOC_001088	contig11705:1-1197	OK	5.77995	1.4503	-1.99471	-1.99471	-0.968234	0.3084	0.945578	no	AT4G22360.1	SWIB complex BAF60b domain-containing protein | chr4:11807811-11809660 FORWARD LENGTH=385	Glyma.08G324000.1.p	SWIB complex BAF60b domain-containing protein	Solyc11g012290.1.1	SWIB/MDM2 domain containing protein (AHRD V1 *-*- B6TD34_MAIZE); contains Interpro domain(s) IPR019835 SWIB domain
XLOC_001089	XLOC_001089	contig11706:1-279	OK	14.732	27.4269	0.896634	0.896638	0.439688	0.48445	0.970951	no
XLOC_001090	XLOC_001090	contig11707:1-517	OK	5.01811	5.60869	0.160518	0.16052	0.0831117	0.9012	0.996087	no
XLOC_001091	XLOC_001091	contig11709:1-1143	OK	20.2046	8.45976	-1.256	-1.256	-0.648042	0.25525	0.945578	no	AT4G17050.1	UGLYAH | ureidoglycine aminohydrolase | chr4:9589662-9592413 FORWARD LENGTH=298	Glyma.17G148400.1.p	ureidoglycine aminohydrolase	Solyc08g077840.2.1	Cupin 2 conserved barrel domain protein (AHRD V1 **-- D7BFW1_MEISD); contains Interpro domain(s) IPR014710 RmlC-like jelly roll fold
XLOC_001092	XLOC_001092	contig11710:1-568	OK	24.4277	30.0783	0.300203	0.300205	0.163573	0.82095	0.996087	no					Solyc02g005350.2.1	Succinyl-CoA ligase (AHRD V1 ***- B9RL91_RICCO); contains Interpro domain(s) IPR005810 Succinyl-CoA ligase, alpha subunit
XLOC_001093	XLOC_001093	contig11716:21-471	OK	8.87193	3.42822	-1.37179	-1.37179	-0.667041	0.3548	0.945578	no	AT2G20990.2	SYTA | synaptotagmin A | chr2:9014827-9017829 FORWARD LENGTH=565	Glyma.12G032400.1.p	Calcium-dependent lipid-binding (CaLB domain) family protein	Solyc01g111520.2.1	Synaptotagmin (AHRD V1 *--- B0W3L1_CULQU); contains Interpro domain(s) IPR018029 C2 membrane targeting protein
XLOC_001094	XLOC_001094	contig11717:1-452	OK	5.88796	1.99904	-1.55846	-1.55846	-0.772235	0.24575	0.945578	no	AT1G20080.1	SYTB, ATSYTB, NTMC2TYPE1.2, NTMC2T1.2, SYT2 | Calcium-dependent lipid-binding (CaLB domain) family protein | chr1:6962236-6964912 FORWARD LENGTH=537	Glyma.11G107300.1.p	Calcium-dependent lipid-binding (CaLB domain) family protein	Solyc01g111520.2.1	Synaptotagmin (AHRD V1 *--- B0W3L1_CULQU); contains Interpro domain(s) IPR018029 C2 membrane targeting protein
XLOC_001095	XLOC_001095	contig11718:26-619	OK	6.86138	1.06298	-2.69038	-2.69038	-1.28523	0.2231	0.945578	no	AT4G14000.1	Putative methyltransferase family protein | chr4:8090851-8092347 FORWARD LENGTH=290	Glyma.18G002700.1.p	Putative methyltransferase family protein	Solyc12g098530.1.1	GM16957 (Fragment) (AHRD V1 *--- B4IQH2_DROSE); contains Interpro domain(s) IPR019410 Methyltransferase-16, putative
XLOC_001096	XLOC_001096	contig1172:1-1732	OK	7.45628	2.23082	-1.74088	-1.74088	-0.864179	0.2921	0.945578	no	AT1G48480.1	RKL1 | receptor-like kinase 1 | chr1:17918475-17920743 FORWARD LENGTH=655	Glyma.14G214700.1.p	receptor-like kinase 1	Solyc11g011020.1.1	Receptor like kinase, RLK
XLOC_001097	XLOC_001097	contig11720:1-453	OK	2.16161	1.59119	-0.442	-0.442	-0.201977	0.7618	0.996087	no
XLOC_001098	XLOC_001098	contig11723:48-558	OK	8.39621	0	#NAME?	-3.06974	#NAME?	0.1006	0.945578	no	AT5G67270.1	ATEB1C, EB1C, ATEB1H1 | end binding protein 1C | chr5:26840248-26841984 REVERSE LENGTH=329	Glyma.11G052200.1.p	end binding protein 1C	Solyc02g092950.2.1	Microtubule plus-end binding protein (AHRD V1 **** B2LU37_BRANA); contains Interpro domain(s) IPR001715 Calponin-like actin-binding
XLOC_001099	XLOC_001099	contig11725:2-985	OK	2.50212	2.6861	0.102361	0.102362	0.0565148	0.93705	0.996087	no
XLOC_001100	XLOC_001100	contig11726:3-466	OK	7.09562	1.61893	-2.13189	-2.13189	-0.986875	0.32455	0.945578	no			Glyma.07G214600.2.p	RING/U-box superfamily protein	Solyc10g050170.1.1	RING-finger protein-like (AHRD V1 *-*- Q5QLR6_ORYSJ); contains Interpro domain(s) IPR018957 Zinc finger, C3HC4 RING-type
XLOC_001101	XLOC_001101	contig11727:1-824	OK	11.8744	2.01708	-2.55751	-2.55751	-1.28373	0.2015	0.945578	no	AT5G37360.1	unknown protein; FUNCTIONS IN: molecular_function unknown; INVOLVED IN: biological_process unknown; LOCATED IN: chloroplast thylakoid membrane, chloroplast; EXPRESSED IN: 23 plant structures; EXPRESSED DURING: 13 growth stages; Has 1807 Blast hits to 1807 proteins in 277 species: Archae - 0; Bacteria - 0; Metazoa - 736; Fungi - 347; Plants - 385; Viruses - 0; Other Eukaryotes - 339 (source: NCBI …	Glyma.20G221500.1.p		Solyc04g050470.2.1	Genomic DNA chromosome 5 P1 clone MNJ8 (AHRD V1 *-*- Q9FHS9_ARATH)
XLOC_001102	XLOC_001102	contig11728:8-483	OK	4.86674	1.8763	-1.37506	-1.37507	-0.672815	0.2544	0.945578	no	AT2G39270.1	P-loop containing nucleoside triphosphate hydrolases superfamily protein | chr2:16399983-16401408 FORWARD LENGTH=295	Glyma.13G136000.1.p	adenosine kinase	Solyc04g049690.2.1	Adenylate kinase (AHRD V1 **** B6SLP1_MAIZE); contains Interpro domain(s) IPR006259 Adenylate kinase, subfamily
XLOC_001103	XLOC_001103	contig11729:1-241	OK	24.1439	21.0382	-0.198643	-0.198647	-0.104618	0.8863	0.996087	no
XLOC_001104	XLOC_001104	contig11732:5-792	OK	7.6446	2.56252	-1.57688	-1.57688	-0.812897	0.39585	0.945578	no	AT5G11890.1	FUNCTIONS IN: molecular_function unknown; LOCATED IN: plasma membrane; EXPRESSED IN: 12 plant structures; EXPRESSED DURING: 6 growth stages; BEST Arabidopsis thaliana protein match is: Late embryogenesis abundant (LEA) hydroxyproline-rich glycoprotein family (TAIR:AT1G17620.1); Has 1807 Blast hits to 1807 proteins in 277 species: Archae - 0; Bacteria - 0; Metazoa - 736; Fungi - 347; Plants - 385;…	Glyma.04G051600.1.p		Solyc12g095980.1.1	Harpin-induced 1 (AHRD V1 **-- A2Q440_MEDTR); contains Interpro domain(s) IPR010847 Harpin-induced 1
XLOC_001105	XLOC_001105	contig11733:1-488	OK	3.24719	2.32737	-0.480488	-0.480491	-0.24238	0.74515	0.996087	no
XLOC_001106	XLOC_001106	contig11736:1-1131	OK	7.4336	2.52378	-1.55848	-1.55847	-0.767034	0.3197	0.945578	no	AT3G46220.1	unknown protein; CONTAINS InterPro DOMAIN/s: Protein of unknown function DUF2042 (InterPro:IPR018611); Has 559 Blast hits to 533 proteins in 154 species: Archae - 3; Bacteria - 32; Metazoa - 305; Fungi - 42; Plants - 50; Viruses - 3; Other Eukaryotes - 124 (source: NCBI BLink). | chr3:16979174-16983970 FORWARD LENGTH=804	Glyma.U033300.3.p		Solyc11g072950.1.1	E3 UFM1-protein ligase 1 homolog (AHRD V1 ***- UFL1_ARATH); contains Interpro domain(s) IPR018611 Protein of unknown function DUF2042
XLOC_001107	XLOC_001107	contig11738:1-196	OK	18.6799	24.6053	0.397482	0.397482	0.264049	0.6316	0.996087	no
XLOC_001108	XLOC_001108	contig11740:1-367	OK	21.2468	24.1863	0.186943	0.186945	0.102151	0.88015	0.996087	no
XLOC_001109	XLOC_001109	contig11741:1-412	OK	29.1811	4.33004	-2.75258	-2.75258	-1.34013	0.26955	0.945578	no			Glyma.06G222000.2.p	DnaJ/Hsp40 cysteine-rich domain superfamily protein	Solyc12g009440.1.1	Bundle-sheath defective protein 2 family (AHRD V1 ***- D7LRE2_ARALY); contains Interpro domain(s) IPR001305 Heat shock protein DnaJ, cysteine-rich region
XLOC_001110	XLOC_001110	contig11742:1-795	OK	9.4296	0.589465	-3.99972	-3.99972	-1.90078	0.2179	0.945578	no	AT1G16520.1	unknown protein; FUNCTIONS IN: molecular_function unknown; INVOLVED IN: biological_process unknown; LOCATED IN: plasma membrane; EXPRESSED IN: 22 plant structures; EXPRESSED DURING: 13 growth stages; BEST Arabidopsis thaliana protein match is: unknown protein (TAIR:AT1G56080.1); Has 243 Blast hits to 234 proteins in 69 species: Archae - 2; Bacteria - 2; Metazoa - 61; Fungi - 9; Plants - 125; Viru…	Glyma.08G236200.2.p		Solyc10g005580.2.1	Os03g0659800 protein (Fragment) (AHRD V1 *-*- Q0DPV3_ORYSJ)
XLOC_001111	XLOC_001111	contig11747:1-408	OK	6.72583	1.67721	-2.00365	-2.00365	-1.05049	0.3452	0.945578	no	AT1G19835.2	Plant protein of unknown function (DUF869) | chr1:6856212-6859513 REVERSE LENGTH=982	Glyma.06G025400.2.p	Plant protein of unknown function (DUF869)	Solyc04g081260.2.1	Filament-like plant protein (Fragment) (AHRD V1 *-*- FPP_SOLLC); contains Interpro domain(s) IPR008587 Protein of unknown function DUF869, plant
XLOC_001112	XLOC_001112	contig1175:1-302	OK	11.0196	4.12352	-1.41813	-1.41812	-0.85396	0.3739	0.945578	no
XLOC_001113	XLOC_001113	contig11750:1-1126	OK	78.0215	26.7701	-1.54325	-1.54325	-0.810277	0.22145	0.945578	no	AT3G22850.1	Aluminium induced protein with YGL and LRDR motifs | chr3:8089067-8090275 FORWARD LENGTH=248	Glyma.10G243300.1.p	Aluminium induced protein with YGL and LRDR motifs	Solyc09g082780.2.1	Asparagine synthetase B (AHRD V1 *-*- A1JQ99_YERE8)
XLOC_001114	XLOC_001114	contig11751:1-673	OK	20.4534	3.00216	-2.76827	-2.76827	-1.37422	0.21495	0.945578	no	AT1G10522.2	unknown protein; FUNCTIONS IN: molecular_function unknown; INVOLVED IN: biological_process unknown; LOCATED IN: chloroplast; EXPRESSED IN: 23 plant structures; EXPRESSED DURING: 13 growth stages; Has 24 Blast hits to 24 proteins in 8 species: Archae - 0; Bacteria - 0; Metazoa - 0; Fungi - 0; Plants - 24; Viruses - 0; Other Eukaryotes - 0 (source: NCBI BLink). | chr1:3470009-3471291 FORWARD LENGTH…	Glyma.18G132900.1.p		Solyc05g006110.2.1	Unknown Protein (AHRD V1)
XLOC_001115	XLOC_001115	contig11753:1-344	OK	6.5349	0.682765	-3.2587	-3.2587	-1.65854	0.3398	0.945578	no			Glyma.01G128700.1.p	SCAR homolog 2
XLOC_001116	XLOC_001116	contig11754:1-938	OK	4.7879	1.79005	-1.4194	-1.41939	-0.700339	0.28985	0.945578	no	AT5G66850.1	MAPKKK5 | mitogen-activated protein kinase kinase kinase 5 | chr5:26695965-26699159 REVERSE LENGTH=716	Glyma.06G036400.1.p	mitogen-activated protein kinase kinase kinase 5	Solyc04g079400.2.1	Protein serine/threonine kinase (AHRD V1 *-** D3BP85_POLPA); contains Interpro domain(s) IPR002290 Serine/threonine protein kinase
XLOC_001117	XLOC_001117	contig11755:18-662	OK	8.96206	2.02303	-2.14732	-2.14731	-1.03617	0.27705	0.945578	no	AT5G66850.1	MAPKKK5 | mitogen-activated protein kinase kinase kinase 5 | chr5:26695965-26699159 REVERSE LENGTH=716	Glyma.06G036400.2.p	mitogen-activated protein kinase kinase kinase 5	Solyc04g079400.2.1	Protein serine/threonine kinase (AHRD V1 *-** D3BP85_POLPA); contains Interpro domain(s) IPR002290 Serine/threonine protein kinase
XLOC_001118	XLOC_001118	contig11757:19-351	OK	6.7456	1.02332	-2.72068	-2.72069	-1.30787	0.25275	0.945578	no	AT5G62030.1	diphthamide synthesis DPH2 family protein | chr5:24919046-24920407 FORWARD LENGTH=453	Glyma.12G035900.1.p	diphthamide synthesis DPH2 family protein	Solyc06g066300.1.1	Diphthamide biosynthesis protein 1 (AHRD V1 ***- B6TW72_MAIZE); contains Interpro domain(s) IPR016435 Diphthamide synthesis, DHP1
XLOC_001119	XLOC_001119	contig11759:1-371	OK	4.6917	1.66379	-1.49564	-1.49564	-0.784945	0.3872	0.945578	no	AT1G02080.2	transcription regulators | chr1:373694-386682 FORWARD LENGTH=2377	Glyma.07G108700.2.p	transcription regulators	Solyc01g090780.2.1	Ccr4-Not transcription complex subunit (AHRD V1 *--* C5G9N0_AJEDR); contains Interpro domain(s) IPR007196 CCR4-Not complex component, Not1
XLOC_001120	XLOC_001120	contig1176:6-817	OK	9.08186	3.86241	-1.23349	-1.23349	-0.645603	0.3338	0.945578	no	AT5G67300.1	ATMYBR1, ATMYB44, MYBR1, MYB44 | myb domain protein r1 | chr5:26854109-26855026 FORWARD LENGTH=305	Glyma.17G167100.1.p	myb domain protein 70	Solyc04g078420.1.1	MYB transcription factor (AHRD V1 *-*- A3F8D7_CAPAN); contains Interpro domain(s) IPR015495 Myb transcription factor
XLOC_001121	XLOC_001121	contig11762:1-300	OK	8.40913	2.09456	-2.00531	-2.00531	-1.11241	0.3339	0.945578	no			Glyma.16G123100.1.p	winged-helix DNA-binding transcription factor family protein
XLOC_001122	XLOC_001122	contig11766:1-432	OK	4.03095	3.02058	-0.416293	-0.416294	-0.21168	0.76595	0.996087	no					Solyc00g135060.1.1	Zinc-binding alcohol dehydrogenase (AHRD V1 ***- D7I5W1_PSESS); contains Interpro domain(s) IPR014182 Alcohol dehydrogenase, zinc-binding type 1
XLOC_001123	XLOC_001123	contig11767:1-522	OK	3.17635	3.38145	0.090274	0.0902721	0.0445858	0.94395	0.996087	no
XLOC_001124	XLOC_001124	contig11769:1-1038	OK	2.62055	2.23158	-0.231804	-0.231804	-0.126674	0.8574	0.996087	no
XLOC_001125	XLOC_001125	contig11771:1-382	OK	9.7906	1.88452	-2.3772	-2.3772	-1.10747	0.30025	0.945578	no	AT1G75660.1	XRN3, AtXRN3 | 5'-3' exoribonuclease 3 | chr1:28408289-28414825 FORWARD LENGTH=1020	Glyma.17G257100.2.p	5\'-3\' exoribonuclease 3	Solyc04g081280.2.1	5&apos-3&apos exoribonuclease 2 (AHRD V1 **** A5WVY7_DANRE); contains Interpro domain(s) IPR017151 5'-3' exoribonuclease 2
XLOC_001126	XLOC_001126	contig11773:1-472	OK	7.35095	3.61289	-1.02478	-1.02478	-0.508864	0.3869	0.945578	no	AT2G46510.1	ATAIB, AIB | ABA-inducible BHLH-type transcription factor | chr2:19091187-19092887 REVERSE LENGTH=566	Glyma.19G256700.1.p	basic helix-loop-helix (bHLH) DNA-binding superfamily protein	Solyc01g096050.2.1	Transcription factor (AHRD V1 *--* Q9M4A8_MAIZE); contains Interpro domain(s) IPR011598 Helix-loop-helix DNA-binding
XLOC_001127	XLOC_001127	contig11774:6-421	OK	5.72499	1.58093	-1.8565	-1.8565	-0.872883	0.2666	0.945578	no	AT2G46510.1	ATAIB, AIB | ABA-inducible BHLH-type transcription factor | chr2:19091187-19092887 REVERSE LENGTH=566	Glyma.03G258100.1.p	basic helix-loop-helix (bHLH) DNA-binding superfamily protein	Solyc01g096050.2.1	Transcription factor (AHRD V1 *--* Q9M4A8_MAIZE); contains Interpro domain(s) IPR011598 Helix-loop-helix DNA-binding
XLOC_001128	XLOC_001128	contig11775:1-340	OK	19.4232	22.2014	0.192871	0.19287	0.103712	0.88155	0.996087	no
XLOC_001129	XLOC_001129	contig11777:1-754	OK	6.02979	2.41294	-1.32131	-1.32132	-0.665922	0.2676	0.945578	no			Glyma.16G197900.5.p	F-box family protein	Solyc03g026170.2.1	F-box family protein (AHRD V1 ***- B9IC68_POPTR); contains Interpro domain(s) IPR001810 Cyclin-like F-box
XLOC_001130	XLOC_001130	contig1178:18-353	OK	8.74284	0.43866	-4.31693	-4.31693	-1.91217	0.3829	0.945578	no	AT1G01220.1	FKGP, AtFKGP | L-fucokinase/GDP-L-fucose pyrophosphorylase | chr1:91750-95552 FORWARD LENGTH=1055	Glyma.19G257700.1.p	L-fucokinase/GDP-L-fucose pyrophosphorylase	Solyc01g096160.2.1	Predicted kinase (AHRD V1 *-*- Q2W8E8_MAGSA); contains Interpro domain(s) IPR012887 L-fucokinase
XLOC_001131	XLOC_001131	contig11783:10-403	OK	6.97209	1.21617	-2.51924	-2.51925	-1.15271	0.2945	0.945578	no
XLOC_001132	XLOC_001132	contig11785:1-350	OK	10.3374	0.916881	-3.495	-3.495	-1.67851	0.26015	0.945578	no	AT1G05700.1	Leucine-rich repeat transmembrane protein kinase protein | chr1:1709796-1713245 FORWARD LENGTH=852	Glyma.01G004800.2.p	root hair specific 16	Solyc03g093380.1.1	Receptor like kinase, RLK
XLOC_001133	XLOC_001133	contig11789:1-318	OK	7.31216	0	#NAME?	-2.8703	#NAME?	0.10025	0.945578	no	AT3G45850.2	P-loop containing nucleoside triphosphate hydrolases superfamily protein | chr3:16855814-16860950 REVERSE LENGTH=1058	Glyma.13G133200.1.p	ATP binding microtubule motor family protein	Solyc10g086340.1.1	Kinesin-5 (AHRD V1 ***- D2V727_NAEGR); contains Interpro domain(s) IPR001752 Kinesin, motor region
XLOC_001134	XLOC_001134	contig11791:4-492	OK	7.60771	1.59842	-2.25081	-2.25082	-1.05297	0.28915	0.945578	no	AT5G13300.1	SFC, VAN3, AGD3 | ARF GTPase-activating protein | chr5:4255923-4262018 REVERSE LENGTH=827	Glyma.18G282000.2.p	ARF GTPase-activating protein	Solyc05g023750.2.1	Arf-GAP with GTPase, ANK repeat and PH domain-containing protein 3 (AHRD V1 *--* AGAP3_HUMAN); contains Interpro domain(s) IPR001164 Arf GTPase activating protein
XLOC_001135	XLOC_001135	contig11795:1-922	OK	22.6989	8.94368	-1.34368	-1.34368	-0.7135	0.27745	0.945578	no	AT5G21940.1	unknown protein; BEST Arabidopsis thaliana protein match is: unknown protein (TAIR:AT3G43850.1); Has 30201 Blast hits to 17322 proteins in 780 species: Archae - 12; Bacteria - 1396; Metazoa - 17338; Fungi - 3422; Plants - 5037; Viruses - 0; Other Eukaryotes - 2996 (source: NCBI BLink). | chr5:7249446-7250353 REVERSE LENGTH=264	Glyma.14G098200.1.p		Solyc07g041830.2.1	MTD1 (AHRD V1 *-*- Q9LLM3_MEDTR)
XLOC_001136	XLOC_001136	contig11798:1-436	OK	7.77563	0.304386	-4.67499	-4.67499	-1.73099	0.39465	0.945578	no	AT1G78520.1	Carbohydrate-binding X8 domain superfamily protein | chr1:29537976-29538656 REVERSE LENGTH=115	Glyma.13G262400.1.p	Carbohydrate-binding X8 domain superfamily protein	Solyc10g007510.1.1	Glucan endo-1 3-beta-glucosidase 4 (AHRD V1 ***- B6T324_MAIZE); contains Interpro domain(s) IPR012946 X8
XLOC_001137	XLOC_001137	contig11799:22-571	OK	5.01965	2.1032	-1.255	-1.255	-0.60395	0.3775	0.945578	no	AT5G38830.1	Cysteinyl-tRNA synthetase, class Ia family protein | chr5:15545764-15548094 REVERSE LENGTH=511	Glyma.20G117600.3.p	Cysteinyl-tRNA synthetase, class Ia family protein	Solyc05g009190.2.1	Cysteinyl tRNA synthetase (AHRD V1 **** D0FY60_BETVU); contains Interpro domain(s) IPR002308 Cysteinyl-tRNA synthetase, class Ia
XLOC_001138	XLOC_001138	contig11801:1-511	OK	15.0818	14.8141	-0.0258453	-0.0258376	-0.0137751	0.9847	0.996087	no	AT1G26320.1	Zinc-binding dehydrogenase family protein | chr1:9105240-9107029 FORWARD LENGTH=351	Glyma.03G097600.1.p	Zinc-binding dehydrogenase family protein	Solyc12g096760.1.1	Alcohol dehydrogenase zinc-containing (AHRD V1 **-- Q5HE18_STAAC); contains Interpro domain(s) IPR002085 Alcohol dehydrogenase superfamily, zinc-containing
XLOC_001139	XLOC_001139	contig11804:1-307	OK	10.8442	1.71925	-2.65708	-2.65707	-1.5812	0.0563	0.945578	no			Glyma.U020800.1.p	zinc finger (C3HC4-type RING finger) family protein	Solyc06g005000.2.1	IBR finger domain-containing protein (AHRD V1 *--- C1GML6_PARBD); contains Interpro domain(s) IPR002867 Zinc finger, C6HC-type
XLOC_001140	XLOC_001140	contig11806:1-713	OK	25.8836	6.92161	-1.90286	-1.90286	-0.968209	0.1881	0.945578	no	AT4G00585.1	unknown protein; Has 47 Blast hits to 47 proteins in 22 species: Archae - 0; Bacteria - 0; Metazoa - 3; Fungi - 7; Plants - 33; Viruses - 0; Other Eukaryotes - 4 (source: NCBI BLink). | chr4:251157-252284 REVERSE LENGTH=88	Glyma.18G229200.1.p		Solyc03g025910.2.1	Unknown Protein (AHRD V1)
XLOC_001141	XLOC_001141	contig11807:1-330	OK	9.40427	0	#NAME?	-3.23332	#NAME?	0.1008	0.945578	no	AT5G18700.1	RUK, EMB3013 | Protein kinase family protein with ARM repeat domain | chr5:6235387-6240733 REVERSE LENGTH=1366	Glyma.15G098800.2.p	Protein kinase family protein with ARM repeat domain	Solyc08g013940.2.1	Serine/threonine protein kinase (AHRD V1 *-** D0NGF5_PHYIN); contains Interpro domain(s) IPR002290 Serine/threonine protein kinase
XLOC_001142	XLOC_001142	contig11808:4-404	OK	8.05536	0	#NAME?	-3.00995	#NAME?	0.10125	0.945578	no	AT5G18700.1	RUK, EMB3013 | Protein kinase family protein with ARM repeat domain | chr5:6235387-6240733 REVERSE LENGTH=1366	Glyma.13G214400.1.p	Protein kinase family protein with ARM repeat domain	Solyc08g013940.2.1	Serine/threonine protein kinase (AHRD V1 *-** D0NGF5_PHYIN); contains Interpro domain(s) IPR002290 Serine/threonine protein kinase
XLOC_001143	XLOC_001143	contig11809:2-813	OK	5.31492	1.43389	-1.89011	-1.89011	-0.935531	0.2495	0.945578	no	AT1G49710.1	FUT12, ATFUT12, FUCTB, FUCT2 | fucosyltransferase 12 | chr1:18391622-18393769 REVERSE LENGTH=513	Glyma.02G131900.1.p	fucosyltransferase 11	Solyc01g108110.2.1	Alpha 1 3 fucosyltransferase (AHRD V1 **** Q5DTC8_MEDSA); contains Interpro domain(s) IPR001503 Glycosyl transferase, family 10
XLOC_001144	XLOC_001144	contig11810:4-346	OK	7.32062	0.630788	-3.53674	-3.53674	-1.7307	0.3173	0.945578	no	AT1G27680.1	APL2 | ADPGLC-PPase large subunit | chr1:9631630-9634450 FORWARD LENGTH=518	Glyma.06G030400.1.p	ADPGLC-PPase large subunit	Solyc07g019440.2.1	Glucose-1-phosphate adenylyltransferase (AHRD V1 **** P93223_SOLLC); contains Interpro domain(s) IPR011831 Glucose-1-phosphate adenylyltransferase
XLOC_001145	XLOC_001145	contig11811:1-359	OK	5.48951	1.25325	-2.131	-2.131	-1.05368	0.37005	0.945578	no	AT2G21590.2	APL4 | Glucose-1-phosphate adenylyltransferase family protein | chr2:9239362-9242150 FORWARD LENGTH=523	Glyma.04G030300.4.p	ADPGLC-PPase large subunit	Solyc01g109790.2.1	Glucose-1-phosphate adenylyltransferase (AHRD V1 **** Q15I66_SOLLC); contains Interpro domain(s) IPR011831 Glucose-1-phosphate adenylyltransferase IPR005836 ADP-glucose pyrophosphorylase, conserved site
XLOC_001146	XLOC_001146	contig11812:1-299	OK	6.61095	4.50353	-0.553801	-0.553801	-0.283142	0.4649	0.957565	no	AT5G59460.1	scarecrow-like transcription factor 11 (SCL11) | chr5:23976968-23978291 REVERSE LENGTH=172	Glyma.15G036800.1.p	scarecrow-like transcription factor 11 (SCL11)	Solyc06g005600.2.1	Unknown Protein (AHRD V1)
XLOC_001147	XLOC_001147	contig11813:1-413	OK	7.9781	0.48229	-4.04807	-4.04807	-1.82101	0.2356	0.945578	no	AT1G44180.1	Peptidase M20/M25/M40 family protein | chr1:16808239-16810413 REVERSE LENGTH=435	Glyma.13G081500.2.p	Peptidase M20/M25/M40 family protein	Solyc01g112280.2.1	Succinyl-diaminopimelate desuccinylase (AHRD V1 **-- DAPE_MAGSA); contains Interpro domain(s) IPR010159 N-acyl-L-amino-acid amidohydrolase
XLOC_001148	XLOC_001148	contig11816:1-468	OK	4.93452	1.32036	-1.90198	-1.90198	-0.971039	0.36475	0.945578	no	AT2G39750.1	S-adenosyl-L-methionine-dependent methyltransferases superfamily protein | chr2:16578986-16582281 REVERSE LENGTH=694	Glyma.13G035300.1.p	S-adenosyl-L-methionine-dependent methyltransferases superfamily protein	Solyc05g052970.2.1	Dehydration-responsive family protein (AHRD V1 **-- D7LDR4_ARALY); contains Interpro domain(s) IPR004159 Protein of unknown function DUF248, methyltransferase putative
XLOC_001149	XLOC_001149	contig11817:1-780	OK	6.88479	2.42314	-1.50654	-1.50653	-0.739758	0.3644	0.945578	no	AT1G77260.1	S-adenosyl-L-methionine-dependent methyltransferases superfamily protein | chr1:29023961-29026699 REVERSE LENGTH=655	Glyma.13G035300.1.p	S-adenosyl-L-methionine-dependent methyltransferases superfamily protein	Solyc05g052970.2.1	Dehydration-responsive family protein (AHRD V1 **-- D7LDR4_ARALY); contains Interpro domain(s) IPR004159 Protein of unknown function DUF248, methyltransferase putative
XLOC_001150	XLOC_001150	contig11818:1-418	OK	8.0735	1.53194	-2.39783	-2.39783	-1.29334	0.3192	0.945578	no	AT5G06600.3	UBP12 | ubiquitin-specific protease 12 | chr5:2020682-2027834 REVERSE LENGTH=985	Glyma.20G054800.2.p	ubiquitin-specific protease 12	Solyc11g071700.1.1	Ubiquitin carboxyl-terminal hydrolase family protein expressed (AHRD V1 **** Q2R2A3_ORYSJ); contains Interpro domain(s) IPR001394 Peptidase C19, ubiquitin carboxyl-terminal hydrolase 2
XLOC_001151	XLOC_001151	contig1182:1-888	OK	7.77678	1.70246	-2.19155	-2.19155	-1.09486	0.2577	0.945578	no	AT5G56090.1	COX15 | cytochrome c oxidase 15 | chr5:22714634-22716605 FORWARD LENGTH=457	Glyma.14G010400.1.p	cytochrome c oxidase 15	Solyc11g007000.1.1	Heme A synthase (AHRD V1 ***- C6MFW4_9PROT); contains Interpro domain(s) IPR003780 Cytochrome oxidase assembly
XLOC_001152	XLOC_001152	contig11821:1-1369	OK	9.31944	4.75381	-0.971159	-0.971159	-0.504883	0.42185	0.948884	no	AT4G15420.1	Ubiquitin fusion degradation UFD1 family protein | chr4:8823822-8825949 FORWARD LENGTH=561	Glyma.02G271100.1.p	Ubiquitin fusion degradation UFD1 family protein	Solyc07g048120.2.1	Ubiquitin fusion degradation protein 1 (AHRD V1 ***- C5FJE2_NANOT); contains Interpro domain(s) IPR004854 Ubiquitin fusion degradation protein UFD1
XLOC_001153	XLOC_001153	contig11823:1-317	OK	8.97112	3.46795	-1.3712	-1.37121	-0.67902	0.30505	0.945578	no
XLOC_001154	XLOC_001154	contig11825:1-1700	OK	25.0118	3.78349	-2.72482	-2.72482	-1.45082	0.0355	0.945578	no	AT4G00400.1	GPAT8, AtGPAT8 | glycerol-3-phosphate acyltransferase 8 | chr4:174312-176734 REVERSE LENGTH=500	Glyma.07G069700.1.p	glycerol-3-phosphate acyltransferase 8	Solyc01g094700.2.1	Glycerol-3-phosphate acyltransferase 4 (AHRD V1 **** D7KQ54_ARALY); contains Interpro domain(s) IPR002123 Phospholipid/glycerol acyltransferase
XLOC_001155	XLOC_001155	contig11826:1-347	OK	10.9058	2.39093	-2.18945	-2.18945	-1.04967	0.2136	0.945578	no			Glyma.08G141200.1.p
XLOC_001156	XLOC_001156	contig11828:8-1434	OK	8.7084	2.28902	-1.92768	-1.92768	-0.967213	0.2606	0.945578	no	AT5G48370.1	Thioesterase/thiol ester dehydrase-isomerase superfamily protein | chr5:19598666-19600512 REVERSE LENGTH=438	Glyma.09G246100.1.p	Thioesterase/thiol ester dehydrase-isomerase superfamily protein	Solyc09g042750.2.1	Acyl-CoA thioesterase 9 (AHRD V1 **** Q503Q9_DANRE)
XLOC_001157	XLOC_001157	contig11830:1-337	OK	8.09705	3.62439	-1.15966	-1.15966	-0.549822	0.4267	0.949739	no
XLOC_001158	XLOC_001158	contig11833:1-860	OK	3.68826	4.46346	0.275222	0.275222	0.149333	0.834	0.996087	no
XLOC_001159	XLOC_001159	contig11834:1-1180	OK	24.2871	5.01145	-2.27689	-2.27689	-1.32045	0.0811	0.945578	no	AT4G31550.1	WRKY11, ATWRKY11 | WRKY DNA-binding protein 11 | chr4:15290065-15291458 REVERSE LENGTH=325	Glyma.09G061900.1.p	WRKY DNA-binding protein 11	Solyc08g006320.2.1	WRKY transcription factor 3 (AHRD V1 ***- A7UGD0_SOLTU); contains Interpro domain(s) IPR003657 DNA-binding WRKY
XLOC_001160	XLOC_001160	contig11835:9-253	OK	5.32178	12.1945	1.19626	1.19625	0.564591	0.435	0.949739	no
XLOC_001161	XLOC_001161	contig11836:1-349	OK	10.2207	0.201892	-5.66176	-5.66177	-2.08553	0.4387	0.949739	no	AT5G06940.1	Leucine-rich repeat receptor-like protein kinase family protein | chr5:2148078-2150771 REVERSE LENGTH=872	Glyma.19G143300.1.p	Leucine-rich repeat receptor-like protein kinase family protein	Solyc03g062660.2.1	Receptor like kinase, RLK
XLOC_001162	XLOC_001162	contig11838:1-1358	OK	713.595	127.545	-2.4841	-2.4841	-1.50735	0.02335	0.945578	no	AT2G36830.1	GAMMA-TIP, TIP1;1, GAMMA-TIP1 | gamma tonoplast intrinsic protein | chr2:15445490-15446336 FORWARD LENGTH=251	Glyma.03G185900.1.p	gamma tonoplast intrinsic protein	Solyc10g083880.1.1	Aquaporin (AHRD V1 ***- D6BRE1_9ROSI); contains Interpro domain(s) IPR012269 Aquaporin
XLOC_001163	XLOC_001163	contig11839:13-292	OK	9.68947	1.42922	-2.76119	-2.76119	-1.1554	0.3	0.945578	no	AT4G34960.1	Cyclophilin-like peptidyl-prolyl cis-trans isomerase family protein | chr4:16648865-16650646 FORWARD LENGTH=224	Glyma.11G106400.1.p	Cyclophilin-like peptidyl-prolyl cis-trans isomerase family protein	Solyc01g111360.2.1	Peptidyl-prolyl cis-trans isomerase (AHRD V1 **** D7MDH2_ARALY); contains Interpro domain(s) IPR002130 Peptidyl-prolyl cis-trans isomerase, cyclophilin-type
XLOC_001164	XLOC_001164	contig11840:8-1182	OK	5.66085	1.77033	-1.677	-1.677	-0.84063	0.2699	0.945578	no	AT1G60070.1	Adaptor protein complex AP-1, gamma subunit | chr1:22142944-22149296 REVERSE LENGTH=862	Glyma.01G032100.1.p	Adaptor protein complex AP-1, gamma subunit	Solyc05g005780.2.1	AP-1 complex subunit gamma-1 (AHRD V1 ***- B6SV75_MAIZE); contains Interpro domain(s) IPR017107 Adaptor protein complex AP-1, gamma subunit
XLOC_001165	XLOC_001165	contig11844:1-558	OK	2.36855	1.93866	-0.288946	-0.288944	-0.139592	0.83655	0.996087	no
XLOC_001166	XLOC_001166	contig11848:1-270	OK	11.5959	1.89804	-2.61103	-2.61103	-1.56289	0.2578	0.945578	no	AT2G37710.1	RLK | receptor lectin kinase | chr2:15814934-15816961 REVERSE LENGTH=675	Glyma.07G135400.1.p	receptor lectin kinase	Solyc09g012000.1.1	Receptor like protein kinase (AHRD V1 **** Q39139_ARATH); contains Interpro domain(s) IPR001220 Legume lectin, beta chain
XLOC_001167	XLOC_001167	contig11849:1-346	OK	6.82112	0.880127	-2.95422	-2.95423	-1.22791	0.23785	0.945578	no	AT2G37710.1	RLK | receptor lectin kinase | chr2:15814934-15816961 REVERSE LENGTH=675	Glyma.07G135400.1.p	receptor lectin kinase	Solyc09g012000.1.1	Receptor like protein kinase (AHRD V1 **** Q39139_ARATH); contains Interpro domain(s) IPR001220 Legume lectin, beta chain
XLOC_001168	XLOC_001168	contig11853:1-1079	OK	21.8704	22.2775	0.0266098	0.0266077	0.0145168	0.9854	0.996087	no	AT1G31180.1	ATIMD3, IMD3, IPMDH1 | isopropylmalate dehydrogenase 3 | chr1:11142843-11144617 REVERSE LENGTH=404	Glyma.11G079000.2.p	isopropylmalate dehydrogenase 2	Solyc05g009030.2.1	3-isopropylmalate dehydrogenase (AHRD V1 **** B5LAV1_CAPAN); contains Interpro domain(s) IPR004429 Isopropylmalate dehydrogenase
XLOC_001169	XLOC_001169	contig11855:4-515	OK	7.00518	1.35596	-2.3691	-2.36911	-1.13084	0.21045	0.945578	no	AT5G53480.1	ARM repeat superfamily protein | chr5:21714016-21716709 FORWARD LENGTH=870	Glyma.06G131100.1.p	ARM repeat superfamily protein	Solyc03g082940.2.1	Importin subunit beta (AHRD V1 ***- B0WBR4_CULQU); contains Interpro domain(s) IPR011989 Armadillo-like helical
XLOC_001170	XLOC_001170	contig11861:1-601	OK	6.54172	1.28862	-2.34385	-2.34384	-1.10992	0.24315	0.945578	no	AT1G04080.3	PRP39 | Tetratricopeptide repeat (TPR)-like superfamily protein | chr1:1051803-1056550 FORWARD LENGTH=823	Glyma.03G167000.1.p	Tetratricopeptide repeat (TPR)-like superfamily protein	Solyc09g064590.2.1	Pre-mRNA-processing factor 39 (AHRD V1 *-** C5FSC0_NANOT); contains Interpro domain(s) IPR003107 RNA-processing protein, HAT helix
XLOC_001171	XLOC_001171	contig11862:6-410	OK	4.30927	0.348204	-3.62944	-3.62944	-1.35129	0.38055	0.945578	no	AT5G47820.2	FRA1 | P-loop containing nucleoside triphosphate hydrolases superfamily protein | chr5:19366505-19372229 FORWARD LENGTH=1035	Glyma.17G239500.2.p	P-loop containing nucleoside triphosphate hydrolases superfamily protein	Solyc04g078610.2.1	Kinesin-like protein (AHRD V1 ***- Q8GS71_ARATH); contains Interpro domain(s) IPR001752 Kinesin, motor region
XLOC_001172	XLOC_001172	contig11863:1-649	OK	6.75258	5.96584	-0.178713	-0.178714	-0.0978815	0.8946	0.996087	no
XLOC_001173	XLOC_001173	contig11864:1-1770	OK	20.282	22.4485	0.146417	0.146419	0.0781598	0.91715	0.996087	no	AT1G24290.1	AAA-type ATPase family protein | chr1:8612650-8614227 REVERSE LENGTH=525	Glyma.14G003100.1.p	AAA-type ATPase family protein	Solyc03g118320.1.1	Holliday junction ATP-dependent DNA helicase ruvB (AHRD V1 *--* RUVB_CHLSY); contains Interpro domain(s) IPR003959 ATPase, AAA-type, core
XLOC_001174	XLOC_001174	contig11865:1-1972	OK	20.3423	22.9081	0.171381	0.171375	0.0895287	0.9068	0.996087	no
XLOC_001175	XLOC_001175	contig11872:1-1003	OK	2.36522	3.43826	0.539701	0.539704	0.278873	0.6773	0.996087	no
XLOC_001176	XLOC_001176	contig11873:3-815	OK	12.2095	3.09733	-1.97891	-1.97891	-0.980166	0.27835	0.945578	no	AT2G01490.1	phytanoyl-CoA dioxygenase (PhyH) family protein | chr2:221316-223187 FORWARD LENGTH=283	Glyma.07G219300.1.p	phytanoyl-CoA dioxygenase (PhyH) family protein	Solyc05g007970.2.1	Phytanoyl-CoA dioxygenase (AHRD V1 ***- B6R8S2_9RHOB); contains Interpro domain(s) IPR008775 Phytanoyl-CoA dioxygenase
XLOC_001177	XLOC_001177	contig11874:1-515	OK	5.68234	6.31367	0.151995	0.151994	0.079689	0.91245	0.996087	no	AT4G24220.2	VEP1, AWI31 | NAD(P)-binding Rossmann-fold superfamily protein | chr4:12565219-12566474 FORWARD LENGTH=387	Glyma.06G044600.1.p	NAD(P)-binding Rossmann-fold superfamily protein	Solyc10g049620.1.1	Progesterone 5-beta-reductase (AHRD V1 ***- D6NIX2_ATRBE); contains Interpro domain(s) IPR016040 NAD(P)-binding domain
XLOC_001178	XLOC_001178	contig11875:20-335	OK	6.85831	2.36968	-1.53316	-1.53316	-0.739027	0.32075	0.945578	no	AT2G17510.2	EMB2763 | ribonuclease II family protein | chr2:7609395-7616242 REVERSE LENGTH=1012	Glyma.06G143500.2.p	ribonuclease II family protein	Solyc02g082460.2.1	Exoribonuclease 2 (AHRD V1 *--* RNB_VIBSL); contains Interpro domain(s) IPR001900 Ribonuclease II and R
XLOC_001179	XLOC_001179	contig11877:1-726	OK	7.54826	2.13928	-1.81902	-1.81902	-0.90174	0.2591	0.945578	no	AT3G13070.1	CBS domain-containing protein / transporter associated domain-containing protein | chr3:4191511-4195112 REVERSE LENGTH=661	Glyma.14G015600.2.p	CBS domain-containing protein / transporter associated domain-containing protein	Solyc07g065310.2.1	Magnesium and cobalt efflux protein corC (AHRD V1 *--- Q7P7S7_FUSNV); contains Interpro domain(s) IPR002550 Protein of unknown function DUF21
XLOC_001180	XLOC_001180	contig11882:1-1513	OK	12.2349	1.63779	-2.90119	-2.90118	-1.59991	0.03315	0.945578	no	AT3G57550.1	AGK2, GK-2 | guanylate kinase | chr3:21307269-21309193 FORWARD LENGTH=389	Glyma.03G138200.4.p	guanylate kinase	Solyc03g063600.2.1	Guanylate kinase (AHRD V1 **** Q9FVC6_TOBAC); contains Interpro domain(s) IPR017665 Guanylate kinase, sub-group
XLOC_001181	XLOC_001181	contig11883:1-544	OK	5.55687	1.96634	-1.49876	-1.49876	-0.809296	0.3957	0.945578	no	AT3G52190.1	PHF1 | phosphate transporter traffic facilitator1 | chr3:19354117-19356910 REVERSE LENGTH=398	Glyma.10G200200.1.p	phosphate transporter traffic facilitator1	Solyc11g007780.1.1	Guanine nucleotide-binding protein subunit beta-like protein (AHRD V1 *--* GBLP_TRYBR); contains Interpro domain(s) IPR017986 WD40 repeat, region
XLOC_001182	XLOC_001182	contig11884:1-833	OK	6.60815	1.35035	-2.29091	-2.29091	-1.1317	0.2776	0.945578	no	AT3G15070.2	RING/U-box superfamily protein | chr3:5070472-5072344 REVERSE LENGTH=486	Glyma.06G234300.3.p	RING/U-box superfamily protein	Solyc12g014070.1.1	RING-finger protein-like (AHRD V1 ***- Q5QLR6_ORYSJ); contains Interpro domain(s) IPR018957 Zinc finger, C3HC4 RING-type
XLOC_001183	XLOC_001183	contig11885:2-703	OK	4.99032	5.36681	0.104931	0.104932	0.0548361	0.93215	0.996087	no					Solyc00g060700.1.1	Mg chelatase subunit ChlI (AHRD V1 *-*- C7M8Q6_CAPOD); contains Interpro domain(s) IPR019781 WD40 repeat, subgroup
XLOC_001184	XLOC_001184	contig11889:29-602	OK	3.51104	3.20208	-0.132891	-0.132889	-0.07043	0.9204	0.996087	no
XLOC_001185	XLOC_001185	contig1189:1-914	OK	17.5924	2.56296	-2.77907	-2.77907	-1.39726	0.19445	0.945578	no	AT1G05150.1	Calcium-binding tetratricopeptide family protein | chr1:1484280-1486706 REVERSE LENGTH=808	Glyma.10G132800.1.p	Calcium-binding tetratricopeptide family protein	Solyc04g081050.1.1	TPR repeat-containing protein (AHRD V1 *-*- B2J9B9_NOSP7); contains Interpro domain(s) IPR011990 Tetratricopeptide-like helical
XLOC_001186	XLOC_001186	contig11896:1-585	OK	16.7284	7.42255	-1.17231	-1.17231	-0.597975	0.3421	0.945578	no	AT2G36835.1	unknown protein; FUNCTIONS IN: molecular_function unknown; INVOLVED IN: biological_process unknown; LOCATED IN: chloroplast envelope; EXPRESSED IN: 22 plant structures; EXPRESSED DURING: 13 growth stages; Has 26 Blast hits to 26 proteins in 11 species: Archae - 0; Bacteria - 0; Metazoa - 0; Fungi - 0; Plants - 26; Viruses - 0; Other Eukaryotes - 0 (source: NCBI BLink). | chr2:15449839-15451307 RE…	Glyma.19G185800.2.p		Solyc10g083910.1.1	Unknown Protein (AHRD V1)
XLOC_001187	XLOC_001187	contig119:1-568	OK	4.15271	3.93121	-0.0790774	-0.0790797	-0.0421275	0.95515	0.996087	no
XLOC_001188	XLOC_001188	contig11900:1-819	OK	2.10616	1.9627	-0.101777	-0.101775	-0.0538247	0.9428	0.996087	no
XLOC_001189	XLOC_001189	contig11901:2-336	OK	8.06725	1.35864	-2.56991	-2.56991	-1.39735	0.32145	0.945578	no	AT5G06260.1	TLD-domain containing nucleolar protein | chr5:1902755-1904835 REVERSE LENGTH=424	Glyma.19G197300.2.p	TLD-domain containing nucleolar protein	Solyc10g083160.1.1	Oxidation resistance 1 (AHRD V1 *--- D3HIS6_HUMAN); contains Interpro domain(s) IPR006571 TLDc
XLOC_001190	XLOC_001190	contig11904:1-420	OK	6.66757	2.13059	-1.64591	-1.64591	-0.873228	0.3863	0.945578	no	AT3G04970.1	DHHC-type zinc finger family protein | chr3:1376240-1378339 FORWARD LENGTH=397	Glyma.19G239400.1.p	DHHC-type zinc finger family protein	Solyc08g029200.2.1	Palmitoyltransferase swf1 (AHRD V1 ***- B6TSC2_MAIZE); contains Interpro domain(s) IPR001594 Zinc finger, DHHC-type
XLOC_001191	XLOC_001191	contig11905:3-519	OK	2.22431	1.82393	-0.286308	-0.286308	-0.141257	0.851	0.996087	no
XLOC_001192	XLOC_001192	contig11910:1-558	OK	10.1082	1.61947	-2.64193	-2.64193	-1.30402	0.08605	0.945578	no	AT1G28280.2	VQ motif-containing protein | chr1:9886297-9887395 REVERSE LENGTH=243	Glyma.13G178500.1.p	VQ motif-containing protein	Solyc02g078030.1.1	DNA-binding WRKY VQ (AHRD V1 ***- Q2HTS9_MEDTR); contains Interpro domain(s) IPR008889 VQ
[truncated: 43,767 more rows]
