# Supplementary material for: De novo sequencing and comparative analysis of leaf transcriptomes of diverse condensed tannin-containing lines of underutilized Psophocarpus tetragonolobus (L.) DC
Source: Sci Rep. 2017 Mar 21;7:44733. doi: 10.1038/srep44733 (PMC5359716; doi:10.1038/srep44733)
Supplement: Supplementary Table 3 [file srep44733-s3.xls]

## Sheet: LCTW
test_id	gene_id	locus	status	VS1_VS2_FPKM	VS3_VS4_FPKM	control	experiment	fold_change	Log2(fold_change) (The (base 2) log of the fold change VS3_VS4/VS1_VS2	Test_stat (The value of the test statistic used to compute significance of the observed change in FPKM)	p_value (The uncorrected p-value of the test statistic)	q_value (The FDR-adjusted p-value of the test statistic)	significant	TAIR10 Ids	TAIR10 Description	Gmax Ids	Gmax Description
XLOC_033938	XLOC_033938	contig69038:1-4046	HIDATA	0	5032.73	0	12.2971	12.2971	0	0	1	1	no			Glyma.13G021700.1.p	>lcl|Glyma.13G021700.1.p:1-2 pacid=30501481 transcript=Glyma.13G021700.1 locus=Glyma.13G021700 ID=Glyma.13G021700.1.Wm82.a2.v1 annot-version=Wm82.a2.v1
XLOC_034239	XLOC_034239	contig69342:1-2024	HIDATA	0	4506.37	0	12.1378	12.1378	0	0	1	1	no			Glyma.13G012500.1.p	>lcl|Glyma.13G012500.1.p:1-2 pacid=30500994 transcript=Glyma.13G012500.1 locus=Glyma.13G012500 ID=Glyma.13G012500.1.Wm82.a2.v1 annot-version=Wm82.a2.v1
XLOC_008192	XLOC_008192	contig24022:1-7093	HIDATA	0	589.055	0	9.20226	9.20226	0	0	1	1	no	AT2G07706.1	unknown protein; BEST Arabidopsis thaliana protein match is: unknown protein (TAIR:ATMG00470.1); Has 35333 Blast hits to 34131 proteins in 2444 species: Archae - 798; Bacteria - 22429; Metazoa - 974; Fungi - 991; Plants - 531; Viruses - 0; Other Eukaryotes - 9610 (source: NCBI BLink). | chr2:3382413-3386049 REVERSE LENGTH=504	Glyma.09G133900.1.p	>lcl|Glyma.09G133900.1.p:1-2 pacid=30484104 transcript=Glyma.09G133900.1 locus=Glyma.09G133900 ID=Glyma.09G133900.1.Wm82.a2.v1 annot-version=Wm82.a2.v1
XLOC_034703	XLOC_034703	contig69799:1-7091	HIDATA	0	531.599	0	9.05419	9.05419	0	0	1	1	no	AT2G07706.1	unknown protein; BEST Arabidopsis thaliana protein match is: unknown protein (TAIR:ATMG00470.1); Has 35333 Blast hits to 34131 proteins in 2444 species: Archae - 798; Bacteria - 22429; Metazoa - 974; Fungi - 991; Plants - 531; Viruses - 0; Other Eukaryotes - 9610 (source: NCBI BLink). | chr2:3382413-3386049 REVERSE LENGTH=504	Glyma.09G133900.1.p	>lcl|Glyma.09G133900.1.p:1-2 pacid=30484104 transcript=Glyma.09G133900.1 locus=Glyma.09G133900 ID=Glyma.09G133900.1.Wm82.a2.v1 annot-version=Wm82.a2.v1
XLOC_034706	XLOC_034706	contig69802:1-9954	HIDATA	0	389.211	0	8.60441	8.60441	0	0	1	1	no	AT2G07706.1	unknown protein; BEST Arabidopsis thaliana protein match is: unknown protein (TAIR:ATMG00470.1); Has 35333 Blast hits to 34131 proteins in 2444 species: Archae - 798; Bacteria - 22429; Metazoa - 974; Fungi - 991; Plants - 531; Viruses - 0; Other Eukaryotes - 9610 (source: NCBI BLink). | chr2:3382413-3386049 REVERSE LENGTH=504	Glyma.09G133900.1.p	>lcl|Glyma.09G133900.1.p:1-2 pacid=30484104 transcript=Glyma.09G133900.1 locus=Glyma.09G133900 ID=Glyma.09G133900.1.Wm82.a2.v1 annot-version=Wm82.a2.v1
XLOC_034704	XLOC_034704	contig69800:1-10605	HIDATA	0	367.878	0	8.52308	8.52308	0	0	1	1	no	AT2G07706.1	unknown protein; BEST Arabidopsis thaliana protein match is: unknown protein (TAIR:ATMG00470.1); Has 35333 Blast hits to 34131 proteins in 2444 species: Archae - 798; Bacteria - 22429; Metazoa - 974; Fungi - 991; Plants - 531; Viruses - 0; Other Eukaryotes - 9610 (source: NCBI BLink). | chr2:3382413-3386049 REVERSE LENGTH=504	Glyma.09G133900.1.p	>lcl|Glyma.09G133900.1.p:1-2 pacid=30484104 transcript=Glyma.09G133900.1 locus=Glyma.09G133900 ID=Glyma.09G133900.1.Wm82.a2.v1 annot-version=Wm82.a2.v1
XLOC_034705	XLOC_034705	contig69801:1-10627	HIDATA	0	367.491	0	8.52157	8.52157	0	0	1	1	no	AT2G07706.1	unknown protein; BEST Arabidopsis thaliana protein match is: unknown protein (TAIR:ATMG00470.1); Has 35333 Blast hits to 34131 proteins in 2444 species: Archae - 798; Bacteria - 22429; Metazoa - 974; Fungi - 991; Plants - 531; Viruses - 0; Other Eukaryotes - 9610 (source: NCBI BLink). | chr2:3382413-3386049 REVERSE LENGTH=504	Glyma.09G133900.1.p	>lcl|Glyma.09G133900.1.p:1-2 pacid=30484104 transcript=Glyma.09G133900.1 locus=Glyma.09G133900 ID=Glyma.09G133900.1.Wm82.a2.v1 annot-version=Wm82.a2.v1
XLOC_034126	XLOC_034126	contig69224:1-1824	OK	0.0453201	11.9206	-4.46371	3.57538	8.03909	8.03909	2.97547	0.20315	0.945578	no	AT4G31970.1	CYP82C2 | cytochrome P450, family 82, subfamily C, polypeptide 2 | chr4:15462408-15464358 FORWARD LENGTH=523	Glyma.16G089700.1.p	>lcl|Glyma.16G089700.1.p:1-2 pacid=30559823 transcript=Glyma.16G089700.1 locus=Glyma.16G089700 ID=Glyma.16G089700.1.Wm82.a2.v1 annot-version=Wm82.a2.v1
XLOC_032183	XLOC_032183	contig67038:1-622	OK	0.146222	36.4961	-2.77377	5.18967	7.96344	7.96344	2.93875	0.215	0.945578	no			Glyma.13G015200.1.p	>lcl|Glyma.13G015200.1.p:1-2 pacid=30506083 transcript=Glyma.13G015200.1 locus=Glyma.13G015200 ID=Glyma.13G015200.1.Wm82.a2.v1 annot-version=Wm82.a2.v1
XLOC_034070	XLOC_034070	contig69170:29-767	OK	0.0582188	13.1572	-4.10237	3.71778	7.82015	7.82015	2.10817	0.224	0.945578	no	AT2G29500.1	HSP20-like chaperones superfamily protein | chr2:12633279-12633740 REVERSE LENGTH=153	Glyma.07G200500.1.p	>lcl|Glyma.07G200500.1.p:1-2 pacid=30492592 transcript=Glyma.07G200500.1 locus=Glyma.07G200500 ID=Glyma.07G200500.1.Wm82.a2.v1 annot-version=Wm82.a2.v1
XLOC_029687	XLOC_029687	contig62220:1-1783	OK	0.464936	75.7678	-1.1049	6.24351	7.34841	7.34841	3.96086	0.19455	0.945578	no	AT2G15020.1	unknown protein; BEST Arabidopsis thaliana protein match is: unknown protein (TAIR:AT5G64190.1); Has 72 Blast hits to 72 proteins in 10 species: Archae - 0; Bacteria - 0; Metazoa - 0; Fungi - 0; Plants - 72; Viruses - 0; Other Eukaryotes - 0 (source: NCBI BLink). | chr2:6491706-6493286 REVERSE LENGTH=526	Glyma.20G130300.1.p	>lcl|Glyma.20G130300.1.p:1-2 pacid=30521279 transcript=Glyma.20G130300.1 locus=Glyma.20G130300 ID=Glyma.20G130300.1.Wm82.a2.v1 annot-version=Wm82.a2.v1
XLOC_027994	XLOC_027994	contig58374:1-819	OK	1.59599	214.724	0.674452	7.74634	7.07189	7.07189	3.82704	0.1632	0.945578	no	AT3G56290.1	unknown protein; Has 39 Blast hits to 39 proteins in 15 species: Archae - 0; Bacteria - 0; Metazoa - 0; Fungi - 0; Plants - 39; Viruses - 0; Other Eukaryotes - 0 (source: NCBI BLink). | chr3:20878743-20879541 REVERSE LENGTH=173	Glyma.04G221700.1.p	>lcl|Glyma.04G221700.1.p:1-2 pacid=30490257 transcript=Glyma.04G221700.1 locus=Glyma.04G221700 ID=Glyma.04G221700.1.Wm82.a2.v1 annot-version=Wm82.a2.v1
XLOC_027084	XLOC_027084	contig56143:1-897	OK	0.105556	13.3989	-3.24392	3.74404	6.98796	6.98796	2.71225	0.20315	0.945578	no	AT1G21140.1	Vacuolar iron transporter (VIT) family protein | chr1:7404464-7405066 FORWARD LENGTH=200	Glyma.16G168200.1.p	>lcl|Glyma.16G168200.1.p:1-2 pacid=30560964 transcript=Glyma.16G168200.1 locus=Glyma.16G168200 ID=Glyma.16G168200.1.Wm82.a2.v1 annot-version=Wm82.a2.v1
XLOC_029103	XLOC_029103	contig61054:9-162	OK	0	123.857	0	6.95253	6.95253	inf	#NAME?	0.00135	0.424495	no
XLOC_027097	XLOC_027097	contig56162:1-1011	OK	0	123.572	0	6.94921	6.94921	inf	#NAME?	5e-05	0.0522849	no	AT4G27670.1	HSP21 | heat shock protein 21 | chr4:13819048-13819895 REVERSE LENGTH=227	Glyma.06G134900.1.p	>lcl|Glyma.06G134900.1.p:1-2 pacid=30550516 transcript=Glyma.06G134900.1 locus=Glyma.06G134900 ID=Glyma.06G134900.1.Wm82.a2.v1 annot-version=Wm82.a2.v1
XLOC_034159	XLOC_034159	contig69256:1-1750	OK	0.136895	15.7884	-2.86886	3.98079	6.84965	6.84965	3.1771	0.0723	0.945578	no	AT5G24120.1	SIGE, SIG5, ATSIG5 | sigma factor E | chr5:8157794-8159746 REVERSE LENGTH=517	Glyma.06G125700.1.p	>lcl|Glyma.06G125700.1.p:1-2 pacid=30550754 transcript=Glyma.06G125700.1 locus=Glyma.06G125700 ID=Glyma.06G125700.1.Wm82.a2.v1 annot-version=Wm82.a2.v1
XLOC_027854	XLOC_027854	contig58048:1-521	OK	0	87.4437	0	6.45028	6.45028	inf	#NAME?	5e-05	0.0522849	no			Glyma.18G231500.1.p	>lcl|Glyma.18G231500.1.p:1-2 pacid=30557006 transcript=Glyma.18G231500.1 locus=Glyma.18G231500 ID=Glyma.18G231500.1.Wm82.a2.v1 annot-version=Wm82.a2.v1
XLOC_029719	XLOC_029719	contig62266:2-699	OK	0.147995	11.9624	-2.75638	3.58043	6.33681	6.33681	2.4455	0.29455	0.945578	no
XLOC_032655	XLOC_032655	contig67641:24-998	OK	0.0950611	7.68081	-3.395	2.94126	6.33626	6.33626	2.42941	0.20335	0.945578	no	AT5G52300.2	RD29B, LTI65 | CAP160 protein | chr5:21237205-21239404 FORWARD LENGTH=618	Glyma.20G158500.1.p	>lcl|Glyma.20G158500.1.p:1-2 pacid=30520438 transcript=Glyma.20G158500.1 locus=Glyma.20G158500 ID=Glyma.20G158500.1.Wm82.a2.v1 annot-version=Wm82.a2.v1
XLOC_041402	XLOC_041402	contig80995:1-971	OK	0.0954308	7.35427	-3.3894	2.87858	6.26798	6.26798	2.40489	0.2035	0.945578	no	AT1G80760.1	NIP6;1, NIP6, NLM7 | NOD26-like intrinsic protein 6;1 | chr1:30350640-30352015 REVERSE LENGTH=305	Glyma.15G003900.1.p	>lcl|Glyma.15G003900.1.p:1-2 pacid=30498673 transcript=Glyma.15G003900.1 locus=Glyma.15G003900 ID=Glyma.15G003900.1.Wm82.a2.v1 annot-version=Wm82.a2.v1
XLOC_030485	XLOC_030485	contig63802:1-305	OK	0.238389	18.0441	-2.06861	4.17346	6.24207	6.24207	2.18587	0.2254	0.945578	no
XLOC_031401	XLOC_031401	contig65839:1-609	OK	0.719207	48.0175	-0.475521	5.58549	6.06101	6.06101	3.19691	0.07625	0.945578	no	AT1G70830.3	MLP28 | MLP-like protein 28 | chr1:26710203-26711395 REVERSE LENGTH=201	Glyma.15G218900.1.p	>lcl|Glyma.15G218900.1.p:1-2 pacid=30499543 transcript=Glyma.15G218900.1 locus=Glyma.15G218900 ID=Glyma.15G218900.1.Wm82.a2.v1 annot-version=Wm82.a2.v1
XLOC_034100	XLOC_034100	contig69199:1-3062	OK	0.64018	40.9121	-0.64345	5.35446	5.99791	5.9979	3.23269	0.1651	0.945578	no	AT1G01060.4	LHY, LHY1 | Homeodomain-like superfamily protein | chr1:33992-37061 REVERSE LENGTH=644	Glyma.07G048500.2.p	>lcl|Glyma.07G048500.2.p:1-2 pacid=30493424 transcript=Glyma.07G048500.2 locus=Glyma.07G048500 ID=Glyma.07G048500.2.Wm82.a2.v1 annot-version=Wm82.a2.v1
XLOC_026973	XLOC_026973	contig55857:1-1083	OK	2.9096	172.579	1.54082	7.43111	5.89029	5.89029	2.88506	0.0008	0.336187	no	AT5G01600.1	ATFER1, FER1 | ferretin 1 | chr5:228149-229594 REVERSE LENGTH=255	Glyma.01G124500.1.p	>lcl|Glyma.01G124500.1.p:1-2 pacid=30543117 transcript=Glyma.01G124500.1 locus=Glyma.01G124500 ID=Glyma.01G124500.1.Wm82.a2.v1 annot-version=Wm82.a2.v1
XLOC_004600	XLOC_004600	contig18405:1-287	OK	8.6826	504.431	3.11813	8.97851	5.86039	5.86039	3.5856	0.19625	0.945578	no	AT2G39730.3	RCA | rubisco activase | chr2:16571174-16573345 REVERSE LENGTH=441	Glyma.18G036400.3.p	>lcl|Glyma.18G036400.3.p:1-2 pacid=30554693 transcript=Glyma.18G036400.3 locus=Glyma.18G036400 ID=Glyma.18G036400.3.Wm82.a2.v1 annot-version=Wm82.a2.v1
XLOC_033492	XLOC_033492	contig68582:1-1122	OK	0.194391	10.9571	-2.36297	3.45379	5.81676	5.81676	2.77857	0.0813	0.945578	no	AT5G54470.1	B-box type zinc finger family protein | chr5:22114584-22115315 REVERSE LENGTH=215	Glyma.13G303700.1.p	>lcl|Glyma.13G303700.1.p:1-2 pacid=30505906 transcript=Glyma.13G303700.1 locus=Glyma.13G303700 ID=Glyma.13G303700.1.Wm82.a2.v1 annot-version=Wm82.a2.v1
XLOC_033047	XLOC_033047	contig68098:1-2337	OK	0.945251	51.7892	-0.0812306	5.69458	5.77581	5.77581	2.6762	0.19205	0.945578	no	AT1G32900.1	UDP-Glycosyltransferase superfamily protein | chr1:11920582-11923506 REVERSE LENGTH=610	Glyma.16G018500.2.p	>lcl|Glyma.16G018500.2.p:1-2 pacid=30560667 transcript=Glyma.16G018500.2 locus=Glyma.16G018500 ID=Glyma.16G018500.2.Wm82.a2.v1 annot-version=Wm82.a2.v1
XLOC_028220	XLOC_028220	contig58882:1-438	OK	0.245855	13.4551	-2.02412	3.75008	5.7742	5.7742	2.28053	0.2151	0.945578	no	AT3G09440.2	Heat shock protein 70 (Hsp 70) family protein | chr3:2903434-2905632 REVERSE LENGTH=649	Glyma.17G072400.1.p	>lcl|Glyma.17G072400.1.p:1-2 pacid=30478562 transcript=Glyma.17G072400.1 locus=Glyma.17G072400 ID=Glyma.17G072400.1.Wm82.a2.v1 annot-version=Wm82.a2.v1
XLOC_032791	XLOC_032791	contig67806:1-1199	OK	0.69512	36.6912	-0.524666	5.19736	5.72203	5.72203	2.73412	0.11185	0.945578	no	AT1G62250.1	unknown protein; LOCATED IN: chloroplast; EXPRESSED IN: 23 plant structures; EXPRESSED DURING: 15 growth stages; Has 30 Blast hits to 30 proteins in 13 species: Archae - 0; Bacteria - 0; Metazoa - 0; Fungi - 0; Plants - 30; Viruses - 0; Other Eukaryotes - 0 (source: NCBI BLink). | chr1:22995615-22997003 REVERSE LENGTH=267	Glyma.07G262000.1.p	>lcl|Glyma.07G262000.1.p:1-2 pacid=30494530 transcript=Glyma.07G262000.1 locus=Glyma.07G262000 ID=Glyma.07G262000.1.Wm82.a2.v1 annot-version=Wm82.a2.v1
XLOC_030212	XLOC_030212	contig63256:1-1141	OK	0.156397	8.06653	-2.67672	3.01195	5.68866	5.68866	2.54217	0.0946	0.945578	no	AT3G09600.1	Homeodomain-like superfamily protein | chr3:2946459-2948270 FORWARD LENGTH=298	Glyma.13G136300.2.p	>lcl|Glyma.13G136300.2.p:1-2 pacid=30505135 transcript=Glyma.13G136300.2 locus=Glyma.13G136300 ID=Glyma.13G136300.2.Wm82.a2.v1 annot-version=Wm82.a2.v1
XLOC_030389	XLOC_030389	contig63631:1-1687	OK	6.27265	323.466	2.64908	8.33747	5.6884	5.6884	3.22737	0.11385	0.945578	no	AT5G62790.1	DXR, PDE129 | 1-deoxy-D-xylulose 5-phosphate reductoisomerase | chr5:25214358-25217292 REVERSE LENGTH=477	Glyma.16G089000.1.p	>lcl|Glyma.16G089000.1.p:1-2 pacid=30562009 transcript=Glyma.16G089000.1 locus=Glyma.16G089000 ID=Glyma.16G089000.1.Wm82.a2.v1 annot-version=Wm82.a2.v1
XLOC_028230	XLOC_028230	contig58912:1-720	OK	0.141454	7.29133	-2.8216	2.86618	5.68778	5.68777	2.25818	0.204	0.945578	no	AT5G16530.1	PIN5 | Auxin efflux carrier family protein | chr5:5400735-5402626 FORWARD LENGTH=351	Glyma.18G241000.1.p	>lcl|Glyma.18G241000.1.p:1-2 pacid=30554688 transcript=Glyma.18G241000.1 locus=Glyma.18G241000 ID=Glyma.18G241000.1.Wm82.a2.v1 annot-version=Wm82.a2.v1
XLOC_033236	XLOC_033236	contig68311:1-820	OK	5.03444	254.94	2.33183	7.99401	5.66218	5.66218	2.73734	0.21	0.945578	no	AT2G45180.1	Bifunctional inhibitor/lipid-transfer protein/seed storage 2S albumin superfamily protein | chr2:18626377-18626781 FORWARD LENGTH=134	Glyma.06G067000.1.p	>lcl|Glyma.06G067000.1.p:1-2 pacid=30552264 transcript=Glyma.06G067000.1 locus=Glyma.06G067000 ID=Glyma.06G067000.1.Wm82.a2.v1 annot-version=Wm82.a2.v1
XLOC_033493	XLOC_033493	contig68583:1-884	OK	0.215122	10.5758	-2.21677	3.40269	5.61947	5.61947	2.5983	0.09455	0.945578	no	AT4G27310.1	B-box type zinc finger family protein | chr4:13675853-13676616 FORWARD LENGTH=223	Glyma.06G300900.1.p	>lcl|Glyma.06G300900.1.p:1-2 pacid=30551752 transcript=Glyma.06G300900.1 locus=Glyma.06G300900 ID=Glyma.06G300900.1.Wm82.a2.v1 annot-version=Wm82.a2.v1
XLOC_033039	XLOC_033039	contig68089:3-880	OK	0.760706	37.0034	-0.394589	5.20959	5.60418	5.60418	2.82832	0.166	0.945578	no	AT3G52740.1	unknown protein; BEST Arabidopsis thaliana protein match is: unknown protein (TAIR:AT3G44450.1); Has 65 Blast hits to 65 proteins in 13 species: Archae - 0; Bacteria - 0; Metazoa - 0; Fungi - 0; Plants - 65; Viruses - 0; Other Eukaryotes - 0 (source: NCBI BLink). | chr3:19546446-19546868 REVERSE LENGTH=140	Glyma.10G072000.1.p	>lcl|Glyma.10G072000.1.p:1-2 pacid=30475059 transcript=Glyma.10G072000.1 locus=Glyma.10G072000 ID=Glyma.10G072000.1.Wm82.a2.v1 annot-version=Wm82.a2.v1
XLOC_028123	XLOC_028123	contig58590:1-234	OK	0	47.7786	0	5.57829	5.57829	inf	#NAME?	5e-05	0.0522849	no			Glyma.13G015200.1.p	>lcl|Glyma.13G015200.1.p:1-2 pacid=30506083 transcript=Glyma.13G015200.1 locus=Glyma.13G015200 ID=Glyma.13G015200.1.Wm82.a2.v1 annot-version=Wm82.a2.v1
XLOC_037820	XLOC_037820	contig73153:1-174	OK	0	45.1784	0	5.49756	5.49756	inf	#NAME?	0.00745	0.880516	no
XLOC_030308	XLOC_030308	contig63443:1-1512	OK	0.224375	9.53803	-2.15602	3.25369	5.40971	5.40971	2.63415	0.07675	0.945578	no	AT5G01260.1	Carbohydrate-binding-like fold | chr5:105367-106488 FORWARD LENGTH=306	Glyma.01G115000.3.p	>lcl|Glyma.01G115000.3.p:1-2 pacid=30544453 transcript=Glyma.01G115000.3 locus=Glyma.01G115000 ID=Glyma.01G115000.3.Wm82.a2.v1 annot-version=Wm82.a2.v1
XLOC_040505	XLOC_040505	contig78999:1-364	OK	8.43716	353.467	3.07676	8.46543	5.38867	5.38868	3.16205	0.20125	0.945578	no	AT2G39730.3	RCA | rubisco activase | chr2:16571174-16573345 REVERSE LENGTH=441	Glyma.02G249600.1.p	>lcl|Glyma.02G249600.1.p:1-2 pacid=30506729 transcript=Glyma.02G249600.1 locus=Glyma.02G249600 ID=Glyma.02G249600.1.Wm82.a2.v1 annot-version=Wm82.a2.v1
XLOC_030055	XLOC_030055	contig62901:1-1048	OK	0.905399	37.3674	-0.143374	5.22371	5.36708	5.36708	2.59024	0.13625	0.945578	no	AT4G32480.1	Protein of unknown function (DUF506) | chr4:15676488-15677776 FORWARD LENGTH=287	Glyma.01G231800.1.p	>lcl|Glyma.01G231800.1.p:1-2 pacid=30544143 transcript=Glyma.01G231800.1 locus=Glyma.01G231800 ID=Glyma.01G231800.1.Wm82.a2.v1 annot-version=Wm82.a2.v1
XLOC_031212	XLOC_031212	contig65466:8-1443	OK	0.238359	9.19491	-2.06879	3.20084	5.26963	5.26963	2.59495	0.07695	0.945578	no	AT1G66840.1	PMI2, WEB2 | Plant protein of unknown function (DUF827) | chr1:24933998-24936116 REVERSE LENGTH=607	Glyma.19G001900.2.p	>lcl|Glyma.19G001900.2.p:1-2 pacid=30514501 transcript=Glyma.19G001900.2 locus=Glyma.19G001900 ID=Glyma.19G001900.2.Wm82.a2.v1 annot-version=Wm82.a2.v1
XLOC_040196	XLOC_040196	contig78374:1-1840	OK	0.661763	25.3135	-0.595613	4.66184	5.25745	5.25745	2.68214	0.0062	0.802491	no	AT3G57680.1	Peptidase S41 family protein | chr3:21381054-21383629 FORWARD LENGTH=519	Glyma.10G094900.1.p	>lcl|Glyma.10G094900.1.p:1-2 pacid=30478204 transcript=Glyma.10G094900.1 locus=Glyma.10G094900 ID=Glyma.10G094900.1.Wm82.a2.v1 annot-version=Wm82.a2.v1
XLOC_031314	XLOC_031314	contig65674:1-1321	OK	0.443308	16.8597	-1.17362	4.07551	5.24913	5.24912	2.71433	0.0165	0.945578	no	AT5G45410.3	unknown protein; FUNCTIONS IN: molecular_function unknown; INVOLVED IN: biological_process unknown; LOCATED IN: cellular_component unknown; EXPRESSED IN: 24 plant structures; EXPRESSED DURING: 15 growth stages; BEST Arabidopsis thaliana protein match is: unknown protein (TAIR:AT4G25030.2); Has 124 Blast hits to 124 proteins in 34 species: Archae - 2; Bacteria - 31; Metazoa - 0; Fungi - 0; Plants …	Glyma.09G213200.3.p	>lcl|Glyma.09G213200.3.p:1-2 pacid=30484559 transcript=Glyma.09G213200.3 locus=Glyma.09G213200 ID=Glyma.09G213200.3.Wm82.a2.v1 annot-version=Wm82.a2.v1
XLOC_032764	XLOC_032764	contig67773:1-737	OK	0.13698	5.04904	-2.86796	2.33601	5.20397	5.20397	2.08746	0.20395	0.945578	no	AT3G16520.3	UGT88A1 | UDP-glucosyl transferase 88A1 | chr3:5619355-5620833 REVERSE LENGTH=462	Glyma.16G175900.1.p	>lcl|Glyma.16G175900.1.p:1-2 pacid=30560335 transcript=Glyma.16G175900.1 locus=Glyma.16G175900 ID=Glyma.16G175900.1.Wm82.a2.v1 annot-version=Wm82.a2.v1
XLOC_028281	XLOC_028281	contig59033:1-290	OK	0	35.992	0	5.1696	5.1696	inf	#NAME?	0.0001	0.0936771	no
XLOC_032901	XLOC_032901	contig67927:7-1681	OK	0.449376	15.875	-1.15401	3.98868	5.14269	5.14269	2.52136	0.19035	0.945578	no	AT1G25440.1	B-box type zinc finger protein with CCT domain | chr1:8933939-8935284 REVERSE LENGTH=417	Glyma.07G091400.3.p	>lcl|Glyma.07G091400.3.p:1-2 pacid=30492035 transcript=Glyma.07G091400.3 locus=Glyma.07G091400 ID=Glyma.07G091400.3.Wm82.a2.v1 annot-version=Wm82.a2.v1
XLOC_028734	XLOC_028734	contig60403:1-414	OK	1.02778	36.1651	0.0395315	5.17653	5.13699	5.137	2.87788	0.0475	0.945578	no	AT2G39730.3	RCA | rubisco activase | chr2:16571174-16573345 REVERSE LENGTH=441	Glyma.03G068100.2.p	>lcl|Glyma.03G068100.2.p:1-2 pacid=30515376 transcript=Glyma.03G068100.2 locus=Glyma.03G068100 ID=Glyma.03G068100.2.Wm82.a2.v1 annot-version=Wm82.a2.v1
XLOC_032762	XLOC_032762	contig67771:1-442	OK	0.121582	4.21359	-3.04	2.07505	5.11505	5.11505	1.52527	0.22845	0.945578	no	AT3G16520.2	UGT88A1 | UDP-glucosyl transferase 88A1 | chr3:5618847-5620833 REVERSE LENGTH=446	Glyma.16G175900.1.p	>lcl|Glyma.16G175900.1.p:1-2 pacid=30560335 transcript=Glyma.16G175900.1 locus=Glyma.16G175900 ID=Glyma.16G175900.1.Wm82.a2.v1 annot-version=Wm82.a2.v1
XLOC_033198	XLOC_033198	contig68272:1-1039	OK	0	34.6561	0	5.11504	5.11504	inf	#NAME?	5e-05	0.0522849	no			Glyma.13G011700.1.p	>lcl|Glyma.13G011700.1.p:1-2 pacid=30504698 transcript=Glyma.13G011700.1 locus=Glyma.13G011700 ID=Glyma.13G011700.1.Wm82.a2.v1 annot-version=Wm82.a2.v1
XLOC_027717	XLOC_027717	contig57547:1-719	OK	0.201955	6.67648	-2.30789	2.73909	5.04698	5.04698	2.34873	0.13545	0.945578	no			Glyma.08G326000.2.p	>lcl|Glyma.08G326000.2.p:1-2 pacid=30540847 transcript=Glyma.08G326000.2 locus=Glyma.08G326000 ID=Glyma.08G326000.2.Wm82.a2.v1 annot-version=Wm82.a2.v1
XLOC_032967	XLOC_032967	contig68006:1-716	OK	4.00433	128.727	2.00156	7.00817	5.00661	5.00661	2.58667	0.00315	0.622892	no	AT4G19840.1	ATPP2-A1, ATPP2A-1, PP2-A1 | phloem protein 2-A1 | chr4:10774336-10775701 FORWARD LENGTH=246	Glyma.20G021500.1.p	>lcl|Glyma.20G021500.1.p:1-2 pacid=30523382 transcript=Glyma.20G021500.1 locus=Glyma.20G021500 ID=Glyma.20G021500.1.Wm82.a2.v1 annot-version=Wm82.a2.v1
XLOC_026541	XLOC_026541	contig54778:1-393	OK	0.147325	4.54054	-2.76293	2.18286	4.94579	4.94579	1.52321	0.2258	0.945578	no	AT5G02500.2	HSC70-1, HSP70-1, AT-HSC70-1, HSC70 | heat shock cognate protein 70-1 | chr5:554055-556334 REVERSE LENGTH=521	Glyma.02G205600.1.p	>lcl|Glyma.02G205600.1.p:1-2 pacid=30508393 transcript=Glyma.02G205600.1 locus=Glyma.02G205600 ID=Glyma.02G205600.1.Wm82.a2.v1 annot-version=Wm82.a2.v1
XLOC_034127	XLOC_034127	contig69225:1-1647	OK	0.417296	12.7567	-1.26086	3.67318	4.93404	4.93404	2.71081	0.01035	0.945578	no	AT4G31940.1	CYP82C4 | cytochrome P450, family 82, subfamily C, polypeptide 4 | chr4:15452040-15453966 FORWARD LENGTH=524	Glyma.16G089900.1.p	>lcl|Glyma.16G089900.1.p:1-2 pacid=30562085 transcript=Glyma.16G089900.1 locus=Glyma.16G089900 ID=Glyma.16G089900.1.Wm82.a2.v1 annot-version=Wm82.a2.v1
XLOC_031640	XLOC_031640	contig66235:1-384	OK	0	29.9892	0	4.90637	4.90637	inf	#NAME?	5e-05	0.0522849	no			Glyma.13G015500.1.p	>lcl|Glyma.13G015500.1.p:1-2 pacid=30505644 transcript=Glyma.13G015500.1 locus=Glyma.13G015500 ID=Glyma.13G015500.1.Wm82.a2.v1 annot-version=Wm82.a2.v1
XLOC_028613	XLOC_028613	contig60110:1-215	OK	0	29.9264	0	4.90335	4.90335	inf	#NAME?	0.0007	0.32787	no			Glyma.13G014100.1.p	>lcl|Glyma.13G014100.1.p:1-2 pacid=30503749 transcript=Glyma.13G014100.1 locus=Glyma.13G014100 ID=Glyma.13G014100.1.Wm82.a2.v1 annot-version=Wm82.a2.v1
XLOC_027833	XLOC_027833	contig57959:1-208	OK	0	29.9228	0	4.90317	4.90317	inf	#NAME?	0.00115	0.400851	no
XLOC_026513	XLOC_026513	contig54723:1-553	OK	0	29.28	0	4.87184	4.87184	inf	#NAME?	5e-05	0.0522849	no			Glyma.13G012300.1.p	>lcl|Glyma.13G012300.1.p:1-2 pacid=30500198 transcript=Glyma.13G012300.1 locus=Glyma.13G012300 ID=Glyma.13G012300.1.Wm82.a2.v1 annot-version=Wm82.a2.v1
XLOC_042417	XLOC_042417	contig83425:3-560	OK	0.0853403	2.49238	-3.55063	1.31752	4.86815	4.86815	1.3596	0.2319	0.945578	no	AT5G49660.1	Leucine-rich repeat transmembrane protein kinase family protein | chr5:20161401-20164534 REVERSE LENGTH=966	Glyma.06G090700.1.p	>lcl|Glyma.06G090700.1.p:1-2 pacid=30553648 transcript=Glyma.06G090700.1 locus=Glyma.06G090700 ID=Glyma.06G090700.1.Wm82.a2.v1 annot-version=Wm82.a2.v1
XLOC_033664	XLOC_033664	contig68763:1-1835	OK	3.55621	102.888	1.83034	6.68493	4.85459	4.85459	2.70351	0.2188	0.945578	no	AT5G10170.1	ATMIPS3, MIPS3 | myo-inositol-1-phosphate synthase 3 | chr5:3187538-3190161 REVERSE LENGTH=510	Glyma.08G138200.2.p	>lcl|Glyma.08G138200.2.p:1-2 pacid=30536236 transcript=Glyma.08G138200.2 locus=Glyma.08G138200 ID=Glyma.08G138200.2.Wm82.a2.v1 annot-version=Wm82.a2.v1
XLOC_030307	XLOC_030307	contig63442:15-1665	OK	0.304541	8.53529	-1.71529	3.09344	4.80873	4.80873	2.36024	0.14725	0.945578	no	AT5G01260.2	Carbohydrate-binding-like fold | chr5:105367-107045 FORWARD LENGTH=385	Glyma.01G115000.1.p	>lcl|Glyma.01G115000.1.p:1-2 pacid=30544450 transcript=Glyma.01G115000.1 locus=Glyma.01G115000 ID=Glyma.01G115000.1.Wm82.a2.v1 annot-version=Wm82.a2.v1
XLOC_040303	XLOC_040303	contig78572:10-865	OK	0.11232	3.14306	-3.15431	1.65217	4.80648	4.80648	1.86573	0.20645	0.945578	no	AT3G19490.1	ATNHD1, NHD1 | sodium:hydrogen antiporter 1 | chr3:6754875-6758127 REVERSE LENGTH=576	Glyma.20G129500.3.p	>lcl|Glyma.20G129500.3.p:1-2 pacid=30519698 transcript=Glyma.20G129500.3 locus=Glyma.20G129500 ID=Glyma.20G129500.3.Wm82.a2.v1 annot-version=Wm82.a2.v1
XLOC_038425	XLOC_038425	contig74717:1-506	OK	0.960841	26.6773	-0.0576304	4.73754	4.79517	4.79517	2.65812	0.07725	0.945578	no			Glyma.18G231500.1.p	>lcl|Glyma.18G231500.1.p:1-2 pacid=30557006 transcript=Glyma.18G231500.1 locus=Glyma.18G231500 ID=Glyma.18G231500.1.Wm82.a2.v1 annot-version=Wm82.a2.v1
XLOC_044325	XLOC_044325	contig87571:1-194	OK	0	27.683	0	4.79093	4.79093	inf	#NAME?	0.00125	0.407292	no			Glyma.13G016700.1.p	>lcl|Glyma.13G016700.1.p:1-2 pacid=30503959 transcript=Glyma.13G016700.1 locus=Glyma.13G016700 ID=Glyma.13G016700.1.Wm82.a2.v1 annot-version=Wm82.a2.v1
XLOC_029668	XLOC_029668	contig62183:1-473	OK	0	27.125	0	4.76155	4.76155	inf	#NAME?	5e-05	0.0522849	no			Glyma.13G021700.1.p	>lcl|Glyma.13G021700.1.p:1-2 pacid=30501481 transcript=Glyma.13G021700.1 locus=Glyma.13G021700 ID=Glyma.13G021700.1.Wm82.a2.v1 annot-version=Wm82.a2.v1
XLOC_029035	XLOC_029035	contig60941:1-311	OK	0.638973	16.9761	-0.646173	4.08543	4.73161	4.73161	2.45728	0.20625	0.945578	no
XLOC_029691	XLOC_029691	contig62225:1-281	OK	0	26.4888	0	4.72731	4.72731	inf	#NAME?	0.0001	0.0936771	no			Glyma.13G014100.1.p	>lcl|Glyma.13G014100.1.p:1-2 pacid=30503749 transcript=Glyma.13G014100.1 locus=Glyma.13G014100 ID=Glyma.13G014100.1.Wm82.a2.v1 annot-version=Wm82.a2.v1
XLOC_031994	XLOC_031994	contig66774:1-407	OK	0	26.4236	0	4.72376	4.72376	inf	#NAME?	5e-05	0.0522849	no			Glyma.13G015400.1.p	>lcl|Glyma.13G015400.1.p:1-2 pacid=30504396 transcript=Glyma.13G015400.1 locus=Glyma.13G015400 ID=Glyma.13G015400.1.Wm82.a2.v1 annot-version=Wm82.a2.v1
XLOC_028921	XLOC_028921	contig60744:1-1887	OK	0.174512	4.60319	-2.5186	2.20263	4.72124	4.72123	2.33134	0.07755	0.945578	no	AT1G04920.1	ATSPS3F, SPS3F | sucrose phosphate synthase 3F | chr1:1391674-1395756 REVERSE LENGTH=1062	Glyma.18G108100.1.p	>lcl|Glyma.18G108100.1.p:1-2 pacid=30557165 transcript=Glyma.18G108100.1 locus=Glyma.18G108100 ID=Glyma.18G108100.1.Wm82.a2.v1 annot-version=Wm82.a2.v1
XLOC_042490	XLOC_042490	contig83527:1-681	OK	7.31041	189.052	2.86995	7.56264	4.69269	4.69268	2.32801	0.0967	0.945578	no	AT3G47070.1	LOCATED IN: thylakoid, chloroplast thylakoid membrane, chloroplast, chloroplast envelope; EXPRESSED IN: 22 plant structures; EXPRESSED DURING: 13 growth stages; CONTAINS InterPro DOMAIN/s: Thylakoid soluble phosphoprotein TSP9 (InterPro:IPR021584); Has 37 Blast hits to 37 proteins in 10 species: Archae - 0; Bacteria - 0; Metazoa - 0; Fungi - 0; Plants - 37; Viruses - 0; Other Eukaryotes - 0 (sour…	Glyma.18G065900.1.p	>lcl|Glyma.18G065900.1.p:1-2 pacid=30556853 transcript=Glyma.18G065900.1 locus=Glyma.18G065900 ID=Glyma.18G065900.1.Wm82.a2.v1 annot-version=Wm82.a2.v1
XLOC_037390	XLOC_037390	contig72453:1-200	OK	0	25.5782	0	4.67684	4.67684	inf	#NAME?	0.0032	0.622892	no
XLOC_018833	XLOC_018833	contig39260:1-163	OK	26.8843	675.992	4.74869	9.40086	4.65217	4.65217	3.68542	0.04695	0.945578	no	AT2G39730.3	RCA | rubisco activase | chr2:16571174-16573345 REVERSE LENGTH=441	Glyma.03G068100.2.p	>lcl|Glyma.03G068100.2.p:1-2 pacid=30515376 transcript=Glyma.03G068100.2 locus=Glyma.03G068100 ID=Glyma.03G068100.2.Wm82.a2.v1 annot-version=Wm82.a2.v1
XLOC_032457	XLOC_032457	contig67386:1-835	OK	5.44518	135.866	2.44498	7.08604	4.64106	4.64106	2.35106	0.2284	0.945578	no	AT1G73260.1	ATKTI1, KTI1 | kunitz trypsin inhibitor 1 | chr1:27547410-27548057 REVERSE LENGTH=215	Glyma.08G341300.1.p	>lcl|Glyma.08G341300.1.p:1-2 pacid=30537058 transcript=Glyma.08G341300.1 locus=Glyma.08G341300 ID=Glyma.08G341300.1.Wm82.a2.v1 annot-version=Wm82.a2.v1
XLOC_026936	XLOC_026936	contig55795:1-700	OK	0.334251	8.23882	-1.581	3.04244	4.62343	4.62343	2.297	0.05615	0.945578	no	AT3G12580.1	HSP70, ATHSP70 | heat shock protein 70 | chr3:3991487-3993689 REVERSE LENGTH=650	Glyma.02G205600.1.p	>lcl|Glyma.02G205600.1.p:1-2 pacid=30508393 transcript=Glyma.02G205600.1 locus=Glyma.02G205600 ID=Glyma.02G205600.1.Wm82.a2.v1 annot-version=Wm82.a2.v1
XLOC_042475	XLOC_042475	contig83505:1-1225	OK	0.237732	5.79839	-2.07259	2.53565	4.60824	4.60824	2.38113	0.02385	0.945578	no	AT5G20190.1	Tetratricopeptide repeat (TPR)-like superfamily protein | chr5:6814093-6815171 FORWARD LENGTH=290	Glyma.07G030500.3.p	>lcl|Glyma.07G030500.3.p:1-2 pacid=30491886 transcript=Glyma.07G030500.3 locus=Glyma.07G030500 ID=Glyma.07G030500.3.Wm82.a2.v1 annot-version=Wm82.a2.v1
XLOC_032024	XLOC_032024	contig66813:1-1530	OK	1.35239	32.5496	0.435511	5.02457	4.58906	4.58906	2.21074	0.1921	0.945578	no	AT4G37990.1	ELI3-2, ELI3, ATCAD8, CAD-B2 | elicitor-activated gene 3-2 | chr4:17855964-17857388 FORWARD LENGTH=359	Glyma.01G020900.1.p	>lcl|Glyma.01G020900.1.p:1-2 pacid=30544842 transcript=Glyma.01G020900.1 locus=Glyma.01G020900 ID=Glyma.01G020900.1.Wm82.a2.v1 annot-version=Wm82.a2.v1
XLOC_041414	XLOC_041414	contig81013:4-809	OK	0.243191	5.82196	-2.03984	2.5415	4.58134	4.58134	2.10147	0.0971	0.945578	no	AT5G06570.2	alpha/beta-Hydrolases superfamily protein | chr5:2008075-2011013 REVERSE LENGTH=329	Glyma.19G202900.1.p	>lcl|Glyma.19G202900.1.p:1-2 pacid=30512678 transcript=Glyma.19G202900.1 locus=Glyma.19G202900 ID=Glyma.19G202900.1.Wm82.a2.v1 annot-version=Wm82.a2.v1
XLOC_034067	XLOC_034067	contig69167:29-753	OK	0.701878	16.647	-0.510708	4.05719	4.5679	4.5679	2.41345	0.112	0.945578	no	AT2G29500.1	HSP20-like chaperones superfamily protein | chr2:12633279-12633740 REVERSE LENGTH=153	Glyma.07G200500.1.p	>lcl|Glyma.07G200500.1.p:1-2 pacid=30492592 transcript=Glyma.07G200500.1 locus=Glyma.07G200500 ID=Glyma.07G200500.1.Wm82.a2.v1 annot-version=Wm82.a2.v1
XLOC_044328	XLOC_044328	contig87583:1-682	OK	0.152913	3.62414	-2.70922	1.85764	4.56686	4.56686	1.82159	0.2077	0.945578	no	AT4G27030.1	FAD4, FADA | fatty acid desaturase A | chr4:13571951-13572922 FORWARD LENGTH=323	Glyma.08G314700.1.p	>lcl|Glyma.08G314700.1.p:1-2 pacid=30537095 transcript=Glyma.08G314700.1 locus=Glyma.08G314700 ID=Glyma.08G314700.1.Wm82.a2.v1 annot-version=Wm82.a2.v1
XLOC_033298	XLOC_033298	contig68379:1-1627	OK	1.16789	27.6572	0.223904	4.78958	4.56568	4.56568	2.29307	0.0047	0.711567	no	AT3G14680.1	CYP72A14 | cytochrome P450, family 72, subfamily A, polypeptide 14 | chr3:4934478-4936462 FORWARD LENGTH=512	Glyma.03G226800.1.p	>lcl|Glyma.03G226800.1.p:1-2 pacid=30516454 transcript=Glyma.03G226800.1 locus=Glyma.03G226800 ID=Glyma.03G226800.1.Wm82.a2.v1 annot-version=Wm82.a2.v1
XLOC_028737	XLOC_028737	contig60414:1-2120	OK	0.362003	8.00065	-1.46593	3.00012	4.46604	4.46604	2.24506	0.11255	0.945578	no	AT1G04920.1	ATSPS3F, SPS3F | sucrose phosphate synthase 3F | chr1:1391674-1395756 REVERSE LENGTH=1062	Glyma.18G108100.1.p	>lcl|Glyma.18G108100.1.p:1-2 pacid=30557165 transcript=Glyma.18G108100.1 locus=Glyma.18G108100 ID=Glyma.18G108100.1.Wm82.a2.v1 annot-version=Wm82.a2.v1
XLOC_033655	XLOC_033655	contig68753:58-763	OK	0.1854	4.09071	-2.43129	2.03235	4.46364	4.46364	1.86217	0.1484	0.945578	no	AT1G15170.1	MATE efflux family protein | chr1:5220690-5222756 FORWARD LENGTH=481	Glyma.20G123500.1.p	>lcl|Glyma.20G123500.1.p:1-2 pacid=30523326 transcript=Glyma.20G123500.1 locus=Glyma.20G123500 ID=Glyma.20G123500.1.Wm82.a2.v1 annot-version=Wm82.a2.v1
XLOC_044382	XLOC_044382	contig87738:1-542	OK	0.214973	4.74207	-2.21777	2.24552	4.46329	4.46329	1.88257	0.2072	0.945578	no
XLOC_033012	XLOC_033012	contig68059:1-179	OK	1.08548	23.7861	0.118333	4.57205	4.45371	4.45371	2.39952	0.2373	0.945578	no
XLOC_032686	XLOC_032686	contig67678:1-587	OK	3.23018	70.3739	1.69161	6.13697	4.44535	4.44535	2.36171	0.20445	0.945578	no	AT2G39730.1	RCA | rubisco activase | chr2:16570951-16573345 REVERSE LENGTH=474	Glyma.03G068100.1.p	>lcl|Glyma.03G068100.1.p:1-2 pacid=30515375 transcript=Glyma.03G068100.1 locus=Glyma.03G068100 ID=Glyma.03G068100.1.Wm82.a2.v1 annot-version=Wm82.a2.v1
XLOC_029596	XLOC_029596	contig62024:1-1764	OK	0.715658	15.3183	-0.482658	3.93718	4.41984	4.41984	2.25515	0.0061	0.795033	no	AT3G23880.1	F-box and associated interaction domains-containing protein | chr3:8622061-8623155 REVERSE LENGTH=364	Glyma.13G211000.1.p	>lcl|Glyma.13G211000.1.p:1-2 pacid=30501249 transcript=Glyma.13G211000.1 locus=Glyma.13G211000 ID=Glyma.13G211000.1.Wm82.a2.v1 annot-version=Wm82.a2.v1
XLOC_038087	XLOC_038087	contig73782:1-536	OK	0	21.2752	0	4.4111	4.4111	inf	#NAME?	5e-05	0.0522849	no
XLOC_041997	XLOC_041997	contig82370:1-564	OK	0.202	4.28896	-2.30757	2.10063	4.4082	4.4082	1.83339	0.20845	0.945578	no	AT1G04570.1	Major facilitator superfamily protein | chr1:1246859-1248600 REVERSE LENGTH=542	Glyma.04G119900.1.p	>lcl|Glyma.04G119900.1.p:1-2 pacid=30490850 transcript=Glyma.04G119900.1 locus=Glyma.04G119900 ID=Glyma.04G119900.1.Wm82.a2.v1 annot-version=Wm82.a2.v1
XLOC_031215	XLOC_031215	contig65471:1-1200	OK	3.92295	80.7921	1.97194	6.33614	4.3642	4.3642	2.35476	0.19735	0.945578	no	AT1G64500.1	Glutaredoxin family protein | chr1:23953270-23954376 FORWARD LENGTH=368	Glyma.05G218400.1.p	>lcl|Glyma.05G218400.1.p:1-2 pacid=30526963 transcript=Glyma.05G218400.1 locus=Glyma.05G218400 ID=Glyma.05G218400.1.Wm82.a2.v1 annot-version=Wm82.a2.v1
XLOC_032754	XLOC_032754	contig67762:1-1587	OK	0.212246	4.32663	-2.23619	2.11324	4.34943	4.34943	2.14221	0.07955	0.945578	no	AT3G01060.1	unknown protein; Has 640 Blast hits to 638 proteins in 201 species: Archae - 0; Bacteria - 293; Metazoa - 0; Fungi - 71; Plants - 72; Viruses - 0; Other Eukaryotes - 204 (source: NCBI BLink). | chr3:16831-18782 REVERSE LENGTH=455	Glyma.19G027400.1.p	>lcl|Glyma.19G027400.1.p:1-2 pacid=30514557 transcript=Glyma.19G027400.1 locus=Glyma.19G027400 ID=Glyma.19G027400.1.Wm82.a2.v1 annot-version=Wm82.a2.v1
XLOC_034068	XLOC_034068	contig69168:1-771	OK	0.754211	15.3371	-0.40696	3.93895	4.34591	4.34592	2.27891	0.01535	0.945578	no	AT2G29500.1	HSP20-like chaperones superfamily protein | chr2:12633279-12633740 REVERSE LENGTH=153	Glyma.07G200500.1.p	>lcl|Glyma.07G200500.1.p:1-2 pacid=30492592 transcript=Glyma.07G200500.1 locus=Glyma.07G200500 ID=Glyma.07G200500.1.Wm82.a2.v1 annot-version=Wm82.a2.v1
XLOC_029205	XLOC_029205	contig61210:1-455	OK	0.288032	5.85351	-1.7957	2.5493	4.345	4.345	1.92171	0.2094	0.945578	no	AT5G06380.1	unknown protein; BEST Arabidopsis thaliana protein match is: unknown protein (TAIR:AT3G11690.1); Has 1807 Blast hits to 1807 proteins in 277 species: Archae - 0; Bacteria - 0; Metazoa - 736; Fungi - 347; Plants - 385; Viruses - 0; Other Eukaryotes - 339 (source: NCBI BLink). | chr5:1949632-1950072 FORWARD LENGTH=146	Glyma.03G204500.1.p	>lcl|Glyma.03G204500.1.p:1-2 pacid=30519099 transcript=Glyma.03G204500.1 locus=Glyma.03G204500 ID=Glyma.03G204500.1.Wm82.a2.v1 annot-version=Wm82.a2.v1
XLOC_044263	XLOC_044263	contig87382:29-243	OK	0	20.1383	0	4.33187	4.33187	inf	#NAME?	0.0032	0.622892	no
XLOC_034417	XLOC_034417	contig69515:1-8495	OK	0	19.9226	0	4.31633	4.31633	inf	#NAME?	5e-05	0.0522849	no
XLOC_032708	XLOC_032708	contig67700:1-1052	OK	1.38181	27.2987	0.466559	4.77076	4.3042	4.3042	2.14591	0.2055	0.945578	no	AT1G72030.1	Acyl-CoA N-acyltransferases (NAT) superfamily protein | chr1:27110887-27111825 FORWARD LENGTH=256	Glyma.12G002000.1.p	>lcl|Glyma.12G002000.1.p:1-2 pacid=30548547 transcript=Glyma.12G002000.1 locus=Glyma.12G002000 ID=Glyma.12G002000.1.Wm82.a2.v1 annot-version=Wm82.a2.v1
XLOC_029615	XLOC_029615	contig62064:1-1010	OK	1.58366	31.0415	0.663263	4.95613	4.29286	4.29287	2.07546	0.1764	0.945578	no	AT5G19855.1	Chaperonin-like RbcX protein | chr5:6712166-6713445 REVERSE LENGTH=203	Glyma.08G335500.1.p	>lcl|Glyma.08G335500.1.p:1-2 pacid=30538106 transcript=Glyma.08G335500.1 locus=Glyma.08G335500 ID=Glyma.08G335500.1.Wm82.a2.v1 annot-version=Wm82.a2.v1
XLOC_030187	XLOC_030187	contig63202:1-323	OK	0.58217	11.218	-0.780488	3.48774	4.26823	4.26823	2.13151	0.20535	0.945578	no	AT5G12020.1	HSP17.6II | 17.6 kDa class II heat shock protein | chr5:3882409-3882876 REVERSE LENGTH=155	Glyma.14G099900.1.p	>lcl|Glyma.14G099900.1.p:1-2 pacid=30533505 transcript=Glyma.14G099900.1 locus=Glyma.14G099900 ID=Glyma.14G099900.1.Wm82.a2.v1 annot-version=Wm82.a2.v1
XLOC_019316	XLOC_019316	contig40327:1-175	OK	28.7867	545.474	4.84733	9.09137	4.24404	4.24404	3.32717	0.11265	0.945578	no	AT2G39730.3	RCA | rubisco activase | chr2:16571174-16573345 REVERSE LENGTH=441	Glyma.14G067000.1.p	>lcl|Glyma.14G067000.1.p:1-2 pacid=30532765 transcript=Glyma.14G067000.1 locus=Glyma.14G067000 ID=Glyma.14G067000.1.Wm82.a2.v1 annot-version=Wm82.a2.v1
XLOC_028300	XLOC_028300	contig59060:1-1253	OK	0.489194	9.17296	-1.03152	3.19739	4.22891	4.22891	2.14498	0.16825	0.945578	no	AT5G08460.1	GDSL-like Lipase/Acylhydrolase superfamily protein | chr5:2733220-2735351 FORWARD LENGTH=385	Glyma.06G161800.2.p	>lcl|Glyma.06G161800.2.p:1-2 pacid=30553307 transcript=Glyma.06G161800.2 locus=Glyma.06G161800 ID=Glyma.06G161800.2.Wm82.a2.v1 annot-version=Wm82.a2.v1
XLOC_026722	XLOC_026722	contig55323:25-1822	OK	0.957072	17.9242	-0.0633006	4.16384	4.22714	4.22714	2.11066	0.0155	0.945578	no	AT1G18330.2	EPR1, RVE7 | Homeodomain-like superfamily protein | chr1:6306196-6307718 REVERSE LENGTH=372	Glyma.16G217700.1.p	>lcl|Glyma.16G217700.1.p:1-2 pacid=30561641 transcript=Glyma.16G217700.1 locus=Glyma.16G217700 ID=Glyma.16G217700.1.Wm82.a2.v1 annot-version=Wm82.a2.v1
XLOC_038845	XLOC_038845	contig75406:1-491	OK	0.252557	4.69622	-1.98532	2.2315	4.21682	4.21682	1.81608	0.21055	0.945578	no	AT5G21222.1	protein kinase family protein | chr5:7209422-7213700 FORWARD LENGTH=831	Glyma.05G230700.3.p	>lcl|Glyma.05G230700.3.p:1-2 pacid=30523672 transcript=Glyma.05G230700.3 locus=Glyma.05G230700 ID=Glyma.05G230700.3.Wm82.a2.v1 annot-version=Wm82.a2.v1
XLOC_029748	XLOC_029748	contig62314:1-671	OK	2.18619	39.7427	1.12842	5.31262	4.1842	4.1842	2.192	0.2045	0.945578	no	AT2G39730.3	RCA | rubisco activase | chr2:16571174-16573345 REVERSE LENGTH=441	Glyma.03G068100.2.p	>lcl|Glyma.03G068100.2.p:1-2 pacid=30515376 transcript=Glyma.03G068100.2 locus=Glyma.03G068100 ID=Glyma.03G068100.2.Wm82.a2.v1 annot-version=Wm82.a2.v1
XLOC_031372	XLOC_031372	contig65793:1-534	OK	33.4964	605.037	5.06593	9.24088	4.17495	4.17494	2.64297	0.0022	0.543533	no
XLOC_038039	XLOC_038039	contig73653:1-502	OK	0.243384	4.34236	-2.03869	2.11848	4.15717	4.15718	1.79431	0.2097	0.945578	no	AT2G05160.1	CCCH-type zinc fingerfamily protein with RNA-binding domain | chr2:1859011-1860931 REVERSE LENGTH=536	Glyma.08G326000.2.p	>lcl|Glyma.08G326000.2.p:1-2 pacid=30540847 transcript=Glyma.08G326000.2 locus=Glyma.08G326000 ID=Glyma.08G326000.2.Wm82.a2.v1 annot-version=Wm82.a2.v1
XLOC_038200	XLOC_038200	contig74394:1-1004	OK	47.3243	843.963	5.56451	9.72104	4.15653	4.15653	2.50124	0.0007	0.32787	no	AT1G60950.1	FED A, ATFD2 | 2Fe-2S ferredoxin-like superfamily protein | chr1:22444565-22445011 FORWARD LENGTH=148	Glyma.08G126800.1.p	>lcl|Glyma.08G126800.1.p:1-2 pacid=30539851 transcript=Glyma.08G126800.1 locus=Glyma.08G126800 ID=Glyma.08G126800.1.Wm82.a2.v1 annot-version=Wm82.a2.v1
XLOC_031936	XLOC_031936	contig66693:1-1053	OK	1.06133	18.6881	0.0858733	4.22405	4.13817	4.13817	2.11957	0.0073	0.870675	no	AT4G21320.1	HSA32 | Aldolase-type TIM barrel family protein | chr4:11340492-11341732 FORWARD LENGTH=286	Glyma.08G062300.1.p	>lcl|Glyma.08G062300.1.p:1-2 pacid=30537388 transcript=Glyma.08G062300.1 locus=Glyma.08G062300 ID=Glyma.08G062300.1.Wm82.a2.v1 annot-version=Wm82.a2.v1
XLOC_032933	XLOC_032933	contig67963:1-689	OK	0.451241	7.94355	-1.14803	2.98978	4.13781	4.13782	2.12893	0.04865	0.945578	no	AT5G12020.1	HSP17.6II | 17.6 kDa class II heat shock protein | chr5:3882409-3882876 REVERSE LENGTH=155	Glyma.14G100000.1.p	>lcl|Glyma.14G100000.1.p:1-2 pacid=30534870 transcript=Glyma.14G100000.1 locus=Glyma.14G100000 ID=Glyma.14G100000.1.Wm82.a2.v1 annot-version=Wm82.a2.v1
XLOC_030477	XLOC_030477	contig63789:1-412	OK	0.347389	6.00755	-1.52538	2.58678	4.11215	4.11215	1.88225	0.213	0.945578	no	AT1G32910.1	HXXXD-type acyl-transferase family protein | chr1:11925426-11926908 FORWARD LENGTH=464	Glyma.08G306500.1.p	>lcl|Glyma.08G306500.1.p:1-2 pacid=30535589 transcript=Glyma.08G306500.1 locus=Glyma.08G306500 ID=Glyma.08G306500.1.Wm82.a2.v1 annot-version=Wm82.a2.v1
XLOC_031336	XLOC_031336	contig65731:1-403	OK	0.643075	10.9555	-0.636941	3.45358	4.09052	4.09053	1.91859	0.09865	0.945578	no	AT3G49780.1	ATPSK4, ATPSK3 (FORMER SYMBOL), PSK4 | phytosulfokine 4 precursor | chr3:18465750-18466254 FORWARD LENGTH=79	Glyma.17G159000.1.p	>lcl|Glyma.17G159000.1.p:1-2 pacid=30480257 transcript=Glyma.17G159000.1 locus=Glyma.17G159000 ID=Glyma.17G159000.1.Wm82.a2.v1 annot-version=Wm82.a2.v1
XLOC_026403	XLOC_026403	contig54514:1-376	OK	0.573985	9.68583	-0.800915	3.27588	4.07679	4.07679	1.90944	0.13695	0.945578	no
XLOC_033482	XLOC_033482	contig68572:1-2222	OK	0.72392	12.2056	-0.466098	3.60947	4.07557	4.07557	1.99213	0.1412	0.945578	no	AT5G08720.1	CONTAINS InterPro DOMAIN/s: Streptomyces cyclase/dehydrase (InterPro:IPR005031); BEST Arabidopsis thaliana protein match is: Polyketide cyclase / dehydrase and lipid transport protein (TAIR:AT4G01650.1); Has 30201 Blast hits to 17322 proteins in 780 species: Archae - 12; Bacteria - 1396; Metazoa - 17338; Fungi - 3422; Plants - 5037; Viruses - 0; Other Eukaryotes - 2996 (source: NCBI BLink). | chr…	Glyma.06G158400.1.p	>lcl|Glyma.06G158400.1.p:1-2 pacid=30550089 transcript=Glyma.06G158400.1 locus=Glyma.06G158400 ID=Glyma.06G158400.1.Wm82.a2.v1 annot-version=Wm82.a2.v1
XLOC_026753	XLOC_026753	contig55375:1-689	OK	0	16.8503	0	4.0747	4.0747	inf	#NAME?	0.0382	0.945578	no
XLOC_029754	XLOC_029754	contig62323:1-309	OK	0	16.7295	0	4.06432	4.06432	inf	#NAME?	0.00015	0.127259	no
XLOC_039463	XLOC_039463	contig77115:1-195	OK	6.4634	107.996	2.69229	6.75483	4.06254	4.06255	3.01319	0.1	0.945578	no			Glyma.10G198200.1.p	>lcl|Glyma.10G198200.1.p:1-2 pacid=30473806 transcript=Glyma.10G198200.1 locus=Glyma.10G198200 ID=Glyma.10G198200.1.Wm82.a2.v1 annot-version=Wm82.a2.v1
XLOC_030424	XLOC_030424	contig63688:1-647	OK	0.493596	8.13162	-1.0186	3.02354	4.04214	4.04214	2.0494	0.0503	0.945578	no	AT2G32120.2	HSP70T-2 | heat-shock protein 70T-2 | chr2:13651720-13653411 REVERSE LENGTH=563	Glyma.01G238600.1.p	>lcl|Glyma.01G238600.1.p:1-2 pacid=30545303 transcript=Glyma.01G238600.1 locus=Glyma.01G238600 ID=Glyma.01G238600.1.Wm82.a2.v1 annot-version=Wm82.a2.v1
XLOC_000582	XLOC_000582	contig10924:10-312	OK	0.243412	4.00918	-2.03853	2.00331	4.04183	4.04183	1.39716	0.23785	0.945578	no
XLOC_026771	XLOC_026771	contig55419:1-753	OK	0	16.4558	0	4.04052	4.04052	inf	#NAME?	5e-05	0.0522849	no
XLOC_027515	XLOC_027515	contig57025:1-1222	OK	0.607501	9.78584	-0.719041	3.2907	4.00974	4.00974	2.00763	0.0841	0.945578	no	AT2G41870.1	Remorin family protein | chr2:17471119-17472519 REVERSE LENGTH=274	Glyma.19G141100.1.p	>lcl|Glyma.19G141100.1.p:1-2 pacid=30511577 transcript=Glyma.19G141100.1 locus=Glyma.19G141100 ID=Glyma.19G141100.1.Wm82.a2.v1 annot-version=Wm82.a2.v1
XLOC_042390	XLOC_042390	contig83380:1-466	OK	0.27619	4.41661	-1.85627	2.14294	3.99921	3.9992	1.73163	0.21495	0.945578	no			Glyma.01G115000.1.p	>lcl|Glyma.01G115000.1.p:1-2 pacid=30544450 transcript=Glyma.01G115000.1 locus=Glyma.01G115000 ID=Glyma.01G115000.1.Wm82.a2.v1 annot-version=Wm82.a2.v1
XLOC_037943	XLOC_037943	contig73424:1-383	OK	0.399356	6.31816	-1.32425	2.6595	3.98376	3.98376	1.85555	0.2146	0.945578	no	AT3G62270.1	HCO3- transporter family | chr3:23042528-23045633 REVERSE LENGTH=703	Glyma.03G222300.1.p	>lcl|Glyma.03G222300.1.p:1-2 pacid=30518945 transcript=Glyma.03G222300.1 locus=Glyma.03G222300 ID=Glyma.03G222300.1.Wm82.a2.v1 annot-version=Wm82.a2.v1
XLOC_008110	XLOC_008110	contig23938:13-247	OK	0	15.6856	0	3.97137	3.97137	inf	#NAME?	0.00095	0.358964	no	AT2G29500.1	HSP20-like chaperones superfamily protein | chr2:12633279-12633740 REVERSE LENGTH=153	Glyma.08G068700.1.p	>lcl|Glyma.08G068700.1.p:1-2 pacid=30540457 transcript=Glyma.08G068700.1 locus=Glyma.08G068700 ID=Glyma.08G068700.1.Wm82.a2.v1 annot-version=Wm82.a2.v1
XLOC_033559	XLOC_033559	contig68652:1-2469	OK	1.79859	27.9303	0.846866	4.80376	3.95689	3.95689	1.86248	0.22885	0.945578	no	AT5G49740.1	ATFRO7, FRO7 | ferric reduction oxidase 7 | chr5:20205549-20208628 REVERSE LENGTH=747	Glyma.15G124700.1.p	>lcl|Glyma.15G124700.1.p:1-2 pacid=30498553 transcript=Glyma.15G124700.1 locus=Glyma.15G124700 ID=Glyma.15G124700.1.Wm82.a2.v1 annot-version=Wm82.a2.v1
XLOC_032148	XLOC_032148	contig66982:1-816	OK	0.580114	8.95794	-0.785592	3.16317	3.94876	3.94876	2.04751	0.03235	0.945578	no	AT4G38960.1	B-box type zinc finger family protein | chr4:18161576-18163045 FORWARD LENGTH=183	Glyma.01G168500.2.p	>lcl|Glyma.01G168500.2.p:1-2 pacid=30542613 transcript=Glyma.01G168500.2 locus=Glyma.01G168500 ID=Glyma.01G168500.2.Wm82.a2.v1 annot-version=Wm82.a2.v1
XLOC_033297	XLOC_033297	contig68378:1-1549	OK	1.50799	22.9147	0.592627	4.5182	3.92557	3.92557	1.9679	0.0108	0.945578	no	AT3G14680.1	CYP72A14 | cytochrome P450, family 72, subfamily A, polypeptide 14 | chr3:4934478-4936462 FORWARD LENGTH=512	Glyma.03G226800.1.p	>lcl|Glyma.03G226800.1.p:1-2 pacid=30516454 transcript=Glyma.03G226800.1 locus=Glyma.03G226800 ID=Glyma.03G226800.1.Wm82.a2.v1 annot-version=Wm82.a2.v1
XLOC_039078	XLOC_039078	contig75863:1-492	OK	0.252557	3.80295	-1.98532	1.92712	3.91244	3.91244	1.71492	0.2118	0.945578	no	AT1G31920.1	Tetratricopeptide repeat (TPR)-like superfamily protein | chr1:11461864-11463684 REVERSE LENGTH=606	Glyma.09G209700.1.p	>lcl|Glyma.09G209700.1.p:1-2 pacid=30485988 transcript=Glyma.09G209700.1 locus=Glyma.09G209700 ID=Glyma.09G209700.1.Wm82.a2.v1 annot-version=Wm82.a2.v1
XLOC_026350	XLOC_026350	contig54379:1-509	OK	0.475767	7.11044	-1.07167	2.82994	3.90161	3.90161	1.92679	0.10295	0.945578	no	AT3G47500.1	CDF3 | cycling DOF factor 3 | chr3:17504276-17505964 REVERSE LENGTH=448	Glyma.05G025900.1.p	>lcl|Glyma.05G025900.1.p:1-2 pacid=30525778 transcript=Glyma.05G025900.1 locus=Glyma.05G025900 ID=Glyma.05G025900.1.Wm82.a2.v1 annot-version=Wm82.a2.v1
XLOC_041624	XLOC_041624	contig81372:1-520	OK	0.230443	3.43676	-2.11752	1.78105	3.89857	3.89857	1.64087	0.21475	0.945578	no			Glyma.08G073300.5.p	>lcl|Glyma.08G073300.5.p:1-2 pacid=30539062 transcript=Glyma.08G073300.5 locus=Glyma.08G073300 ID=Glyma.08G073300.5.Wm82.a2.v1 annot-version=Wm82.a2.v1
XLOC_040541	XLOC_040541	contig79074:1-201	OK	0	14.8555	0	3.89293	3.89293	inf	#NAME?	0.0801	0.945578	no	AT3G56070.2	ROC2 | rotamase cyclophilin 2 | chr3:20806987-20807517 REVERSE LENGTH=176	Glyma.04G005300.1.p	>lcl|Glyma.04G005300.1.p:1-2 pacid=30488593 transcript=Glyma.04G005300.1 locus=Glyma.04G005300 ID=Glyma.04G005300.1.Wm82.a2.v1 annot-version=Wm82.a2.v1
XLOC_027957	XLOC_027957	contig58310:1-723	OK	0	14.6524	0	3.87307	3.87307	inf	#NAME?	0.08905	0.945578	no
XLOC_034380	XLOC_034380	contig69480:1-563	OK	1.01278	14.7395	0.0183208	3.88162	3.86329	3.8633	2.0695	0.1169	0.945578	no	AT2G29500.1	HSP20-like chaperones superfamily protein | chr2:12633279-12633740 REVERSE LENGTH=153	Glyma.07G200500.1.p	>lcl|Glyma.07G200500.1.p:1-2 pacid=30492592 transcript=Glyma.07G200500.1 locus=Glyma.07G200500 ID=Glyma.07G200500.1.Wm82.a2.v1 annot-version=Wm82.a2.v1
XLOC_033473	XLOC_033473	contig68562:1-1172	OK	2.30837	33.4251	1.20687	5.06286	3.85599	3.85598	1.93666	0.01255	0.945578	no	AT2G40300.1	ATFER4, FER4 | ferritin 4 | chr2:16831501-16833214 REVERSE LENGTH=259	Glyma.14G056800.1.p	>lcl|Glyma.14G056800.1.p:1-2 pacid=30532899 transcript=Glyma.14G056800.1 locus=Glyma.14G056800 ID=Glyma.14G056800.1.Wm82.a2.v1 annot-version=Wm82.a2.v1
XLOC_044104	XLOC_044104	contig87014:1-427	OK	0.324637	4.65014	-1.6231	2.21727	3.84037	3.84038	1.72732	0.2159	0.945578	no	AT5G52450.1	MATE efflux family protein | chr5:21289042-21291749 REVERSE LENGTH=486	Glyma.09G179000.1.p	>lcl|Glyma.09G179000.1.p:1-2 pacid=30483813 transcript=Glyma.09G179000.1 locus=Glyma.09G179000 ID=Glyma.09G179000.1.Wm82.a2.v1 annot-version=Wm82.a2.v1
XLOC_031620	XLOC_031620	contig66201:1-1621	OK	30.6014	438.062	4.93553	8.77499	3.83947	3.83946	2.27987	0.00155	0.44965	no	AT2G39730.3	RCA | rubisco activase | chr2:16571174-16573345 REVERSE LENGTH=441	Glyma.14G067000.1.p	>lcl|Glyma.14G067000.1.p:1-2 pacid=30532765 transcript=Glyma.14G067000.1 locus=Glyma.14G067000 ID=Glyma.14G067000.1.Wm82.a2.v1 annot-version=Wm82.a2.v1
XLOC_026788	XLOC_026788	contig55453:1-297	OK	0	14.2876	0	3.83669	3.83669	inf	#NAME?	0.0007	0.32787	no
XLOC_029704	XLOC_029704	contig62246:28-705	OK	0.308388	4.39287	-1.69718	2.13516	3.83235	3.83235	1.7841	0.10385	0.945578	no	AT4G27030.1	FAD4, FADA | fatty acid desaturase A | chr4:13571951-13572922 FORWARD LENGTH=323	Glyma.18G099500.1.p	>lcl|Glyma.18G099500.1.p:1-2 pacid=30555773 transcript=Glyma.18G099500.1 locus=Glyma.18G099500 ID=Glyma.18G099500.1.Wm82.a2.v1 annot-version=Wm82.a2.v1
XLOC_041365	XLOC_041365	contig80944:21-325	OK	0.240042	3.40821	-2.05864	1.76901	3.82766	3.82766	1.32291	0.2473	0.945578	no
XLOC_033085	XLOC_033085	contig68141:1-990	OK	1.158	16.3526	0.211635	4.03145	3.81981	3.81981	1.90511	0.15955	0.945578	no	AT1G12060.1	ATBAG5, BAG5 | BCL-2-associated athanogene 5 | chr1:4076334-4076981 FORWARD LENGTH=215	Glyma.18G285100.1.p	>lcl|Glyma.18G285100.1.p:1-2 pacid=30556940 transcript=Glyma.18G285100.1 locus=Glyma.18G285100 ID=Glyma.18G285100.1.Wm82.a2.v1 annot-version=Wm82.a2.v1
XLOC_030246	XLOC_030246	contig63322:1-258	OK	1.09447	15.4103	0.130232	3.94582	3.81559	3.81559	2.22037	0.2185	0.945578	no
XLOC_039625	XLOC_039625	contig77494:1-798	OK	0.615089	8.63907	-0.701133	3.11088	3.81201	3.81201	1.94841	0.11855	0.945578	no	AT1G79770.1	Protein of unknown function (DUF1677) | chr1:30014371-30014874 FORWARD LENGTH=167	Glyma.15G019000.1.p	>lcl|Glyma.15G019000.1.p:1-2 pacid=30499438 transcript=Glyma.15G019000.1 locus=Glyma.15G019000 ID=Glyma.15G019000.1.Wm82.a2.v1 annot-version=Wm82.a2.v1
XLOC_041671	XLOC_041671	contig81464:1-1104	OK	0.488386	6.81278	-1.03391	2.76824	3.80215	3.80215	1.91486	0.15345	0.945578	no	AT5G21222.1	protein kinase family protein | chr5:7209422-7213700 FORWARD LENGTH=831	Glyma.05G230700.3.p	>lcl|Glyma.05G230700.3.p:1-2 pacid=30523672 transcript=Glyma.05G230700.3 locus=Glyma.05G230700 ID=Glyma.05G230700.3.Wm82.a2.v1 annot-version=Wm82.a2.v1
XLOC_044395	XLOC_044395	contig87778:1-212	OK	0	13.897	0	3.7967	3.7967	inf	#NAME?	0.01965	0.945578	no
XLOC_008210	XLOC_008210	contig24043:1-1571	OK	5.85366	81.0206	2.54934	6.34022	3.79088	3.79088	2.13715	0.08415	0.945578	no	AT5G62790.1	DXR, PDE129 | 1-deoxy-D-xylulose 5-phosphate reductoisomerase | chr5:25214358-25217292 REVERSE LENGTH=477	Glyma.05G037500.1.p	>lcl|Glyma.05G037500.1.p:1-2 pacid=30523925 transcript=Glyma.05G037500.1 locus=Glyma.05G037500 ID=Glyma.05G037500.1.Wm82.a2.v1 annot-version=Wm82.a2.v1
XLOC_034158	XLOC_034158	contig69255:1-1099	OK	0.491101	6.75094	-1.02591	2.75509	3.781	3.781	1.89004	0.1534	0.945578	no	AT5G24120.1	SIGE, SIG5, ATSIG5 | sigma factor E | chr5:8157794-8159746 REVERSE LENGTH=517	Glyma.14G160600.1.p	>lcl|Glyma.14G160600.1.p:1-2 pacid=30534426 transcript=Glyma.14G160600.1 locus=Glyma.14G160600 ID=Glyma.14G160600.1.Wm82.a2.v1 annot-version=Wm82.a2.v1
XLOC_043786	XLOC_043786	contig86440:1-445	OK	0.300918	4.12508	-1.73256	2.04442	3.77698	3.77698	1.67465	0.21825	0.945578	no	AT5G53990.1	UDP-Glycosyltransferase superfamily protein | chr5:21915707-21917050 REVERSE LENGTH=447	Glyma.13G289000.1.p	>lcl|Glyma.13G289000.1.p:1-2 pacid=30502836 transcript=Glyma.13G289000.1 locus=Glyma.13G289000 ID=Glyma.13G289000.1.Wm82.a2.v1 annot-version=Wm82.a2.v1
XLOC_042168	XLOC_042168	contig83024:1-1255	OK	0.658287	8.98077	-0.603211	3.16684	3.77005	3.77005	1.84342	0.11965	0.945578	no	AT1G69160.1	unknown protein; BEST Arabidopsis thaliana protein match is: unknown protein (TAIR:AT3G13980.1); Has 173 Blast hits to 172 proteins in 54 species: Archae - 0; Bacteria - 0; Metazoa - 25; Fungi - 33; Plants - 84; Viruses - 2; Other Eukaryotes - 29 (source: NCBI BLink). | chr1:26000315-26001280 FORWARD LENGTH=321	Glyma.01G063800.1.p	>lcl|Glyma.01G063800.1.p:1-2 pacid=30544679 transcript=Glyma.01G063800.1 locus=Glyma.01G063800 ID=Glyma.01G063800.1.Wm82.a2.v1 annot-version=Wm82.a2.v1
XLOC_044177	XLOC_044177	contig87163:27-332	OK	0.671371	9.1028	-0.574818	3.18631	3.76113	3.76113	1.96712	0.219	0.945578	no			Glyma.08G308500.1.p	>lcl|Glyma.08G308500.1.p:1-2 pacid=30539843 transcript=Glyma.08G308500.1 locus=Glyma.08G308500 ID=Glyma.08G308500.1.Wm82.a2.v1 annot-version=Wm82.a2.v1
XLOC_034066	XLOC_034066	contig69166:1-732	OK	2.11225	28.6062	1.07878	4.83826	3.75948	3.75948	1.92938	0.0133	0.945578	no	AT2G29500.1	HSP20-like chaperones superfamily protein | chr2:12633279-12633740 REVERSE LENGTH=153	Glyma.08G068700.1.p	>lcl|Glyma.08G068700.1.p:1-2 pacid=30540457 transcript=Glyma.08G068700.1 locus=Glyma.08G068700 ID=Glyma.08G068700.1.Wm82.a2.v1 annot-version=Wm82.a2.v1
XLOC_040125	XLOC_040125	contig78252:1-1351	OK	0.511495	6.91201	-0.967208	2.78911	3.75631	3.75631	1.89423	0.18725	0.945578	no	AT3G22640.1	PAP85 | cupin family protein | chr3:8011902-8013883 REVERSE LENGTH=486	Glyma.02G145700.1.p	>lcl|Glyma.02G145700.1.p:1-2 pacid=30507647 transcript=Glyma.02G145700.1 locus=Glyma.02G145700 ID=Glyma.02G145700.1.Wm82.a2.v1 annot-version=Wm82.a2.v1
XLOC_027286	XLOC_027286	contig56626:1-612	OK	0.610241	8.24395	-0.712549	3.04334	3.75588	3.75588	1.91645	0.0479	0.945578	no	AT1G65480.1	FT | PEBP (phosphatidylethanolamine-binding protein) family protein | chr1:24331510-24333689 FORWARD LENGTH=175	Glyma.08G363100.1.p	>lcl|Glyma.08G363100.1.p:1-2 pacid=30538097 transcript=Glyma.08G363100.1 locus=Glyma.08G363100 ID=Glyma.08G363100.1.Wm82.a2.v1 annot-version=Wm82.a2.v1
XLOC_027821	XLOC_027821	contig57918:16-440	OK	0	13.4847	0	3.75325	3.75325	inf	#NAME?	0.00025	0.172942	no
XLOC_031619	XLOC_031619	contig66200:1-1844	OK	57.9832	775.577	5.85756	9.59913	3.74156	3.74156	2.27012	0.0013	0.414571	no	AT2G39730.1	RCA | rubisco activase | chr2:16570951-16573345 REVERSE LENGTH=474	Glyma.14G067000.1.p	>lcl|Glyma.14G067000.1.p:1-2 pacid=30532765 transcript=Glyma.14G067000.1 locus=Glyma.14G067000 ID=Glyma.14G067000.1.Wm82.a2.v1 annot-version=Wm82.a2.v1
XLOC_030057	XLOC_030057	contig62906:2-466	OK	0.278271	3.71185	-1.84544	1.89214	3.73758	3.73757	1.5907	0.21905	0.945578	no	AT5G61270.1	PIF7 | phytochrome-interacting factor7 | chr5:24638873-24640439 REVERSE LENGTH=366	Glyma.06G199600.2.p	>lcl|Glyma.06G199600.2.p:1-2 pacid=30551894 transcript=Glyma.06G199600.2 locus=Glyma.06G199600 ID=Glyma.06G199600.2.Wm82.a2.v1 annot-version=Wm82.a2.v1
XLOC_038356	XLOC_038356	contig74620:1-1107	OK	6.88546	91.2637	2.78355	6.51197	3.72842	3.72842	1.78988	0.22235	0.945578	no	AT5G01600.1	ATFER1, FER1 | ferretin 1 | chr5:228149-229594 REVERSE LENGTH=255	Glyma.18G205800.1.p	>lcl|Glyma.18G205800.1.p:1-2 pacid=30557270 transcript=Glyma.18G205800.1 locus=Glyma.18G205800 ID=Glyma.18G205800.1.Wm82.a2.v1 annot-version=Wm82.a2.v1
XLOC_028558	XLOC_028558	contig59860:1-521	OK	0.417111	5.51739	-1.2615	2.46399	3.72548	3.72548	1.76729	0.105	0.945578	no	AT5G10300.1	ATMES5, MES5, HNL | methyl esterase 5 | chr5:3239684-3240724 FORWARD LENGTH=258	Glyma.11G059600.1.p	>lcl|Glyma.11G059600.1.p:1-2 pacid=30530010 transcript=Glyma.11G059600.1 locus=Glyma.11G059600 ID=Glyma.11G059600.1.Wm82.a2.v1 annot-version=Wm82.a2.v1
XLOC_030896	XLOC_030896	contig64724:1-1225	OK	0	13.0987	0	3.71135	3.71135	inf	#NAME?	5e-05	0.0522849	no			Glyma.16G094000.1.p	>lcl|Glyma.16G094000.1.p:1-2 pacid=30562285 transcript=Glyma.16G094000.1 locus=Glyma.16G094000 ID=Glyma.16G094000.1.Wm82.a2.v1 annot-version=Wm82.a2.v1
XLOC_033554	XLOC_033554	contig68647:1-859	OK	99.2562	1287.46	6.63309	10.3303	3.69723	3.69722	1.91545	0.02305	0.945578	no	AT1G70890.1	MLP43 | MLP-like protein 43 | chr1:26725912-26726489 REVERSE LENGTH=158	Glyma.15G274300.1.p	>lcl|Glyma.15G274300.1.p:1-2 pacid=30495919 transcript=Glyma.15G274300.1 locus=Glyma.15G274300 ID=Glyma.15G274300.1.Wm82.a2.v1 annot-version=Wm82.a2.v1
XLOC_032444	XLOC_032444	contig67371:1-1936	OK	1.42685	18.21	0.512834	4.18666	3.67383	3.67382	1.80719	0.07665	0.945578	no	AT3G47500.1	CDF3 | cycling DOF factor 3 | chr3:17504276-17505964 REVERSE LENGTH=448	Glyma.04G168300.1.p	>lcl|Glyma.04G168300.1.p:1-2 pacid=30488521 transcript=Glyma.04G168300.1 locus=Glyma.04G168300 ID=Glyma.04G168300.1.Wm82.a2.v1 annot-version=Wm82.a2.v1
XLOC_032490	XLOC_032490	contig67433:13-651	OK	0.335819	4.28169	-1.57424	2.09818	3.67242	3.67242	1.7619	0.1052	0.945578	no
XLOC_038368	XLOC_038368	contig74636:1-400	OK	0.366153	4.6219	-1.44948	2.20849	3.65797	3.65797	1.7121	0.2148	0.945578	no	AT1G12110.1	NRT1.1, CHL1-1, NRT1, B-1, ATNRT1, CHL1 | nitrate transporter 1.1 | chr1:4105341-4109290 FORWARD LENGTH=590	Glyma.05G056900.1.p	>lcl|Glyma.05G056900.1.p:1-2 pacid=30525431 transcript=Glyma.05G056900.1 locus=Glyma.05G056900 ID=Glyma.05G056900.1.Wm82.a2.v1 annot-version=Wm82.a2.v1
XLOC_040052	XLOC_040052	contig78124:39-553	OK	0.234104	2.94754	-2.09478	1.55951	3.65429	3.65429	1.54781	0.21345	0.945578	no	AT1G16030.1	Hsp70b | heat shock protein 70B | chr1:5502386-5504326 REVERSE LENGTH=646	Glyma.17G072400.1.p	>lcl|Glyma.17G072400.1.p:1-2 pacid=30478562 transcript=Glyma.17G072400.1 locus=Glyma.17G072400 ID=Glyma.17G072400.1.Wm82.a2.v1 annot-version=Wm82.a2.v1
XLOC_039838	XLOC_039838	contig77795:1-621	OK	0.349365	4.37476	-1.51719	2.1292	3.6464	3.6464	1.74168	0.10635	0.945578	no	AT3G19490.1	ATNHD1, NHD1 | sodium:hydrogen antiporter 1 | chr3:6754875-6758127 REVERSE LENGTH=576	Glyma.20G129500.3.p	>lcl|Glyma.20G129500.3.p:1-2 pacid=30519698 transcript=Glyma.20G129500.3 locus=Glyma.20G129500 ID=Glyma.20G129500.3.Wm82.a2.v1 annot-version=Wm82.a2.v1
XLOC_026622	XLOC_026622	contig55028:1-202	OK	0	12.4685	0	3.64022	3.64022	inf	#NAME?	0.0811	0.945578	no
XLOC_033780	XLOC_033780	contig68877:1-2047	OK	2.24013	27.6266	1.16358	4.78799	3.6244	3.6244	1.71994	0.19615	0.945578	no	AT1G64780.1	ATAMT1;2, AMT1;2 | ammonium transporter 1;2 | chr1:24061021-24062565 REVERSE LENGTH=514	Glyma.10G167800.1.p	>lcl|Glyma.10G167800.1.p:1-2 pacid=30476884 transcript=Glyma.10G167800.1 locus=Glyma.10G167800 ID=Glyma.10G167800.1.Wm82.a2.v1 annot-version=Wm82.a2.v1
XLOC_038195	XLOC_038195	contig74389:1-1418	OK	0.691168	8.49236	-0.532892	3.08617	3.61906	3.61906	1.80234	0.1562	0.945578	no	AT2G30140.1	UDP-Glycosyltransferase superfamily protein | chr2:12872200-12873691 FORWARD LENGTH=455	Glyma.11G164600.1.p	>lcl|Glyma.11G164600.1.p:1-2 pacid=30529677 transcript=Glyma.11G164600.1 locus=Glyma.11G164600 ID=Glyma.11G164600.1.Wm82.a2.v1 annot-version=Wm82.a2.v1
XLOC_030251	XLOC_030251	contig63340:1-505	OK	0.241787	2.95693	-2.04819	1.5641	3.61229	3.61229	1.53894	0.21995	0.945578	no			Glyma.01G234600.6.p	>lcl|Glyma.01G234600.6.p:1-2 pacid=30544404 transcript=Glyma.01G234600.6 locus=Glyma.01G234600 ID=Glyma.01G234600.6.Wm82.a2.v1 annot-version=Wm82.a2.v1
XLOC_028501	XLOC_028501	contig59674:9-749	OK	0.27244	3.29859	-1.87599	1.72185	3.59784	3.59784	1.66076	0.10805	0.945578	no	AT1G10150.1	Carbohydrate-binding protein | chr1:3326160-3327404 FORWARD LENGTH=414	Glyma.11G046100.1.p	>lcl|Glyma.11G046100.1.p:1-2 pacid=30531432 transcript=Glyma.11G046100.1 locus=Glyma.11G046100 ID=Glyma.11G046100.1.Wm82.a2.v1 annot-version=Wm82.a2.v1
XLOC_043235	XLOC_043235	contig85263:1-301	OK	1.38939	16.7708	0.474452	4.06788	3.59343	3.59343	2.1362	0.10145	0.945578	no			Glyma.16G173600.4.p	>lcl|Glyma.16G173600.4.p:1-2 pacid=30560724 transcript=Glyma.16G173600.4 locus=Glyma.16G173600 ID=Glyma.16G173600.4.Wm82.a2.v1 annot-version=Wm82.a2.v1
XLOC_026723	XLOC_026723	contig55325:3-217	OK	0	12.0604	0	3.59221	3.59221	inf	#NAME?	0.003	0.621636	no			Glyma.13G142000.1.p	>lcl|Glyma.13G142000.1.p:1-2 pacid=30505618 transcript=Glyma.13G142000.1 locus=Glyma.13G142000 ID=Glyma.13G142000.1.Wm82.a2.v1 annot-version=Wm82.a2.v1
XLOC_038363	XLOC_038363	contig74629:1-329	OK	0	12.0529	0	3.59131	3.59131	inf	#NAME?	0.09905	0.945578	no
XLOC_039047	XLOC_039047	contig75799:149-379	OK	0.945143	11.381	-0.0813955	3.50856	3.58995	3.58996	1.83516	0.22925	0.945578	no
XLOC_030060	XLOC_030060	contig62917:70-266	OK	0	12.0161	0	3.5869	3.5869	inf	#NAME?	0.06735	0.945578	no			Glyma.07G013900.7.p	>lcl|Glyma.07G013900.7.p:1-2 pacid=30495532 transcript=Glyma.07G013900.7 locus=Glyma.07G013900 ID=Glyma.07G013900.7.Wm82.a2.v1 annot-version=Wm82.a2.v1
XLOC_037975	XLOC_037975	contig73491:1-339	OK	0.519692	6.24452	-0.944271	2.64259	3.58686	3.58686	1.78261	0.214	0.945578	no			Glyma.04G153400.1.p	>lcl|Glyma.04G153400.1.p:1-2 pacid=30489870 transcript=Glyma.04G153400.1 locus=Glyma.04G153400 ID=Glyma.04G153400.1.Wm82.a2.v1 annot-version=Wm82.a2.v1
XLOC_039051	XLOC_039051	contig75805:1-339	OK	0.519692	6.11908	-0.944271	2.61331	3.55759	3.55759	1.74664	0.2204	0.945578	no	AT5G59400.2	FUNCTIONS IN: molecular_function unknown; INVOLVED IN: biological_process unknown; LOCATED IN: chloroplast; EXPRESSED IN: 23 plant structures; EXPRESSED DURING: 13 growth stages; BEST Arabidopsis thaliana protein match is: PGR5-like B (TAIR:AT4G11960.1); Has 30201 Blast hits to 17322 proteins in 780 species: Archae - 12; Bacteria - 1396; Metazoa - 17338; Fungi - 3422; Plants - 5037; Viruses - 0; …	Glyma.12G062600.1.p	>lcl|Glyma.12G062600.1.p:1-2 pacid=30546803 transcript=Glyma.12G062600.1 locus=Glyma.12G062600 ID=Glyma.12G062600.1.Wm82.a2.v1 annot-version=Wm82.a2.v1
XLOC_038565	XLOC_038565	contig74928:1-725	OK	0.560434	6.57898	-0.835384	2.71786	3.55325	3.55325	1.83909	0.0814	0.945578	no	AT5G65730.1	XTH6 | xyloglucan endotransglucosylase/hydrolase 6 | chr5:26299080-26300290 FORWARD LENGTH=292	Glyma.17G157400.1.p	>lcl|Glyma.17G157400.1.p:1-2 pacid=30482282 transcript=Glyma.17G157400.1 locus=Glyma.17G157400 ID=Glyma.17G157400.1.Wm82.a2.v1 annot-version=Wm82.a2.v1
XLOC_026567	XLOC_026567	contig54826:1-589	OK	0.37807	4.42327	-1.40327	2.14511	3.54839	3.54839	1.69778	0.1113	0.945578	no			Glyma.18G279700.1.p	>lcl|Glyma.18G279700.1.p:1-2 pacid=30558587 transcript=Glyma.18G279700.1 locus=Glyma.18G279700 ID=Glyma.18G279700.1.Wm82.a2.v1 annot-version=Wm82.a2.v1
XLOC_032050	XLOC_032050	contig66852:1-1015	OK	1.32837	15.3187	0.409657	3.93722	3.52756	3.52757	1.84991	0.01835	0.945578	no	AT4G17030.1	ATEXLB1, EXPR, AT-EXPR, ATEXPR1, ATHEXP BETA 3.1, EXLB1 | expansin-like B1 | chr4:9581817-9583181 REVERSE LENGTH=250	Glyma.01G204800.1.p	>lcl|Glyma.01G204800.1.p:1-2 pacid=30542893 transcript=Glyma.01G204800.1 locus=Glyma.01G204800 ID=Glyma.01G204800.1.Wm82.a2.v1 annot-version=Wm82.a2.v1
XLOC_043123	XLOC_043123	contig84817:1-371	OK	0.426518	4.90109	-1.22932	2.2931	3.52242	3.52243	1.65116	0.22785	0.945578	no	AT5G64170.2	dentin sialophosphoprotein-related | chr5:25672904-25675934 REVERSE LENGTH=616	Glyma.08G073300.5.p	>lcl|Glyma.08G073300.5.p:1-2 pacid=30539062 transcript=Glyma.08G073300.5 locus=Glyma.08G073300 ID=Glyma.08G073300.5.Wm82.a2.v1 annot-version=Wm82.a2.v1
XLOC_041191	XLOC_041191	contig80670:16-293	OK	0.294541	3.37339	-1.76346	1.7542	3.51766	3.51766	1.40816	0.3259	0.945578	no
XLOC_044088	XLOC_044088	contig86987:1-207	OK	0	11.4456	0	3.51672	3.51672	inf	#NAME?	0.00795	0.907289	no
XLOC_031026	XLOC_031026	contig65050:6-528	OK	0	11.3842	0	3.50896	3.50896	inf	#NAME?	0.0499	0.945578	no	AT5G03240.3	UBQ3 | polyubiquitin 3 | chr5:771976-772896 REVERSE LENGTH=306	Glyma.20G141600.2.p	>lcl|Glyma.20G141600.2.p:1-2 pacid=30520988 transcript=Glyma.20G141600.2 locus=Glyma.20G141600 ID=Glyma.20G141600.2.Wm82.a2.v1 annot-version=Wm82.a2.v1
XLOC_039831	XLOC_039831	contig77787:1-366	OK	0.438909	4.97201	-1.18801	2.31383	3.50184	3.50183	1.64056	0.21375	0.945578	no			Glyma.14G162100.3.p	>lcl|Glyma.14G162100.3.p:1-2 pacid=30534219 transcript=Glyma.14G162100.3 locus=Glyma.14G162100 ID=Glyma.14G162100.3.Wm82.a2.v1 annot-version=Wm82.a2.v1
XLOC_026348	XLOC_026348	contig54369:1-390	OK	0.386992	4.33006	-1.36962	2.11439	3.48401	3.48401	1.61365	0.2173	0.945578	no	AT1G27300.1	unknown protein; Has 54 Blast hits to 54 proteins in 19 species: Archae - 0; Bacteria - 0; Metazoa - 11; Fungi - 6; Plants - 34; Viruses - 0; Other Eukaryotes - 3 (source: NCBI BLink). | chr1:9483324-9484194 FORWARD LENGTH=200	Glyma.18G005200.1.p	>lcl|Glyma.18G005200.1.p:1-2 pacid=30555390 transcript=Glyma.18G005200.1 locus=Glyma.18G005200 ID=Glyma.18G005200.1.Wm82.a2.v1 annot-version=Wm82.a2.v1
XLOC_040317	XLOC_040317	contig78601:2-285	OK	0	11.0138	0	3.46124	3.46124	inf	#NAME?	0.0015	0.44965	no	AT5G24120.1	SIGE, SIG5, ATSIG5 | sigma factor E | chr5:8157794-8159746 REVERSE LENGTH=517	Glyma.14G160600.1.p	>lcl|Glyma.14G160600.1.p:1-2 pacid=30534426 transcript=Glyma.14G160600.1 locus=Glyma.14G160600 ID=Glyma.14G160600.1.Wm82.a2.v1 annot-version=Wm82.a2.v1
XLOC_031674	XLOC_031674	contig66292:1-1143	OK	3.68159	40.3827	1.88033	5.33567	3.45534	3.45533	1.68513	0.1789	0.945578	no	AT5G58770.1	Undecaprenyl pyrophosphate synthetase family protein | chr5:23734396-23735495 FORWARD LENGTH=310	Glyma.14G193000.1.p	>lcl|Glyma.14G193000.1.p:1-2 pacid=30531821 transcript=Glyma.14G193000.1 locus=Glyma.14G193000 ID=Glyma.14G193000.1.Wm82.a2.v1 annot-version=Wm82.a2.v1
XLOC_028141	XLOC_028141	contig58624:1-1027	OK	0.623559	6.70305	-0.681402	2.74482	3.42622	3.42622	1.76275	0.1755	0.945578	no	AT1G44000.1	unknown protein; BEST Arabidopsis thaliana protein match is: unknown protein (TAIR:AT4G11911.1); Has 216 Blast hits to 212 proteins in 76 species: Archae - 0; Bacteria - 96; Metazoa - 0; Fungi - 0; Plants - 118; Viruses - 0; Other Eukaryotes - 2 (source: NCBI BLink). | chr1:16708201-16709521 REVERSE LENGTH=260	Glyma.06G119500.1.p	>lcl|Glyma.06G119500.1.p:1-2 pacid=30550110 transcript=Glyma.06G119500.1 locus=Glyma.06G119500 ID=Glyma.06G119500.1.Wm82.a2.v1 annot-version=Wm82.a2.v1
XLOC_038818	XLOC_038818	contig75360:1-429	OK	0.44758	4.79701	-1.15978	2.26214	3.42192	3.42192	1.53947	0.1549	0.945578	no	AT4G27300.1	S-locus lectin protein kinase family protein | chr4:13669308-13672348 REVERSE LENGTH=815	Glyma.06G258900.2.p	>lcl|Glyma.06G258900.2.p:1-2 pacid=30550377 transcript=Glyma.06G258900.2 locus=Glyma.06G258900 ID=Glyma.06G258900.2.Wm82.a2.v1 annot-version=Wm82.a2.v1
XLOC_032393	XLOC_032393	contig67314:1-585	OK	1.87818	19.9399	0.909335	4.31759	3.40825	3.40825	1.73105	0.0216	0.945578	no			Glyma.12G204100.1.p	>lcl|Glyma.12G204100.1.p:1-2 pacid=30548050 transcript=Glyma.12G204100.1 locus=Glyma.12G204100 ID=Glyma.12G204100.1.Wm82.a2.v1 annot-version=Wm82.a2.v1
XLOC_030339	XLOC_030339	contig63521:1-418	OK	0	10.6151	0	3.40805	3.40805	inf	#NAME?	0.0004	0.236658	no	AT3G26330.1	CYP71B37 | cytochrome P450, family 71, subfamily B, polypeptide 37 | chr3:9646873-9648536 REVERSE LENGTH=500	Glyma.03G029900.1.p	>lcl|Glyma.03G029900.1.p:1-2 pacid=30518505 transcript=Glyma.03G029900.1 locus=Glyma.03G029900 ID=Glyma.03G029900.1.Wm82.a2.v1 annot-version=Wm82.a2.v1
XLOC_027851	XLOC_027851	contig58041:1-418	OK	0	10.5688	0	3.40174	3.40174	inf	#NAME?	0.0306	0.945578	no
XLOC_033330	XLOC_033330	contig68414:1-3260	OK	2.06936	21.7905	1.04918	4.44563	3.39644	3.39644	1.64757	0.059	0.945578	no	AT4G15530.6	PPDK | pyruvate orthophosphate dikinase | chr4:8864828-8870748 REVERSE LENGTH=963	Glyma.17G020600.1.p	>lcl|Glyma.17G020600.1.p:1-2 pacid=30482258 transcript=Glyma.17G020600.1 locus=Glyma.17G020600 ID=Glyma.17G020600.1.Wm82.a2.v1 annot-version=Wm82.a2.v1
XLOC_043896	XLOC_043896	contig86613:16-544	OK	0.448264	4.71102	-1.15758	2.23604	3.39362	3.39362	1.63784	0.11175	0.945578	no	AT3G22640.1	PAP85 | cupin family protein | chr3:8011902-8013883 REVERSE LENGTH=486	Glyma.10G028300.2.p	>lcl|Glyma.10G028300.2.p:1-2 pacid=30477723 transcript=Glyma.10G028300.2 locus=Glyma.10G028300 ID=Glyma.10G028300.2.Wm82.a2.v1 annot-version=Wm82.a2.v1
XLOC_026297	XLOC_026297	contig54267:1-1545	OK	0.656615	6.85216	-0.60688	2.77656	3.38344	3.38344	1.71698	0.2129	0.945578	no	AT3G49190.1	O-acyltransferase (WSD1-like) family protein | chr3:18231988-18234376 REVERSE LENGTH=522	Glyma.12G114900.1.p	>lcl|Glyma.12G114900.1.p:1-2 pacid=30549014 transcript=Glyma.12G114900.1 locus=Glyma.12G114900 ID=Glyma.12G114900.1.Wm82.a2.v1 annot-version=Wm82.a2.v1
XLOC_039519	XLOC_039519	contig77349:1-233	OK	0	10.4189	0	3.38113	3.38113	inf	#NAME?	0.00255	0.575639	no			Glyma.20G158500.1.p	>lcl|Glyma.20G158500.1.p:1-2 pacid=30520438 transcript=Glyma.20G158500.1 locus=Glyma.20G158500 ID=Glyma.20G158500.1.Wm82.a2.v1 annot-version=Wm82.a2.v1
XLOC_042059	XLOC_042059	contig82677:1-310	OK	1.93251	19.9713	0.950476	4.31986	3.36938	3.36938	2.06699	0.06075	0.945578	no	AT5G59720.1	HSP18.2 | heat shock protein 18.2 | chr5:24062632-24063117 FORWARD LENGTH=161	Glyma.13G176300.1.p	>lcl|Glyma.13G176300.1.p:1-2 pacid=30501559 transcript=Glyma.13G176300.1 locus=Glyma.13G176300 ID=Glyma.13G176300.1.Wm82.a2.v1 annot-version=Wm82.a2.v1
XLOC_032769	XLOC_032769	contig67783:1-1505	OK	0	10.3328	0	3.36916	3.36916	inf	#NAME?	0.0584	0.945578	no	AT5G60390.3	GTP binding Elongation factor Tu family protein | chr5:24289226-24290675 FORWARD LENGTH=449	Glyma.19G052400.2.p	>lcl|Glyma.19G052400.2.p:1-2 pacid=30515147 transcript=Glyma.19G052400.2 locus=Glyma.19G052400 ID=Glyma.19G052400.2.Wm82.a2.v1 annot-version=Wm82.a2.v1
XLOC_033099	XLOC_033099	contig68158:1-5414	OK	0	10.3143	0	3.36657	3.36657	inf	#NAME?	5e-05	0.0522849	no
XLOC_043944	XLOC_043944	contig86695:1-701	OK	0	10.3023	0	3.36489	3.36489	inf	#NAME?	0.0967	0.945578	no
XLOC_034071	XLOC_034071	contig69171:31-560	OK	0.670357	6.84853	-0.576998	2.77579	3.35279	3.35279	1.78199	0.0595	0.945578	no	AT2G29500.1	HSP20-like chaperones superfamily protein | chr2:12633279-12633740 REVERSE LENGTH=153	Glyma.07G200500.1.p	>lcl|Glyma.07G200500.1.p:1-2 pacid=30492592 transcript=Glyma.07G200500.1 locus=Glyma.07G200500 ID=Glyma.07G200500.1.Wm82.a2.v1 annot-version=Wm82.a2.v1
XLOC_029499	XLOC_029499	contig61849:1-236	OK	0	10.164	0	3.3454	3.3454	inf	#NAME?	0.00585	0.789926	no	AT1G78550.1	2-oxoglutarate (2OG) and Fe(II)-dependent oxygenase superfamily protein | chr1:29545031-29546360 REVERSE LENGTH=356	Glyma.15G240600.1.p	>lcl|Glyma.15G240600.1.p:1-2 pacid=30497355 transcript=Glyma.15G240600.1 locus=Glyma.15G240600 ID=Glyma.15G240600.1.Wm82.a2.v1 annot-version=Wm82.a2.v1
XLOC_037597	XLOC_037597	contig72777:1-390	OK	0.385003	3.87848	-1.37706	1.95549	3.33255	3.33255	1.51776	0.23465	0.945578	no			Glyma.07G030500.2.p	>lcl|Glyma.07G030500.2.p:1-2 pacid=30491889 transcript=Glyma.07G030500.2 locus=Glyma.07G030500 ID=Glyma.07G030500.2.Wm82.a2.v1 annot-version=Wm82.a2.v1
XLOC_031375	XLOC_031375	contig65798:17-2388	OK	0.832269	8.38026	-0.264878	3.067	3.33187	3.33187	1.82148	0.02775	0.945578	no	AT4G24120.1	YSL1, ATYSL1 | YELLOW STRIPE like 1 | chr4:12524581-12527023 FORWARD LENGTH=673	Glyma.20G217400.3.p	>lcl|Glyma.20G217400.3.p:1-2 pacid=30521631 transcript=Glyma.20G217400.3 locus=Glyma.20G217400 ID=Glyma.20G217400.3.Wm82.a2.v1 annot-version=Wm82.a2.v1
XLOC_034377	XLOC_034377	contig69477:2-675	OK	1.72807	17.3252	0.789162	4.1148	3.32564	3.32564	1.79731	0.02305	0.945578	no	AT2G29500.1	HSP20-like chaperones superfamily protein | chr2:12633279-12633740 REVERSE LENGTH=153	Glyma.08G068700.1.p	>lcl|Glyma.08G068700.1.p:1-2 pacid=30540457 transcript=Glyma.08G068700.1 locus=Glyma.08G068700 ID=Glyma.08G068700.1.Wm82.a2.v1 annot-version=Wm82.a2.v1
XLOC_033377	XLOC_033377	contig68467:9-1018	OK	1.45521	14.5867	0.541227	3.86658	3.32535	3.32535	1.70528	0.21585	0.945578	no	AT4G26270.1	PFK3 | phosphofructokinase 3 | chr4:13301094-13304030 REVERSE LENGTH=489	Glyma.07G014300.1.p	>lcl|Glyma.07G014300.1.p:1-2 pacid=30492161 transcript=Glyma.07G014300.1 locus=Glyma.07G014300 ID=Glyma.07G014300.1.Wm82.a2.v1 annot-version=Wm82.a2.v1
XLOC_029444	XLOC_029444	contig61737:1-1225	OK	0.349936	3.50166	-1.51484	1.80804	3.32288	3.32287	1.70238	0.04405	0.945578	no	AT3G48270.1	CYP71A26 | cytochrome P450, family 71, subfamily A, polypeptide 26 | chr3:17876571-17878173 FORWARD LENGTH=489	Glyma.05G042600.1.p	>lcl|Glyma.05G042600.1.p:1-2 pacid=30526202 transcript=Glyma.05G042600.1 locus=Glyma.05G042600 ID=Glyma.05G042600.1.Wm82.a2.v1 annot-version=Wm82.a2.v1
XLOC_026347	XLOC_026347	contig54368:27-418	OK	0.383034	3.83025	-1.38446	1.93744	3.32189	3.32189	1.53558	0.2266	0.945578	no	AT5G58490.1	NAD(P)-binding Rossmann-fold superfamily protein | chr5:23643068-23644455 FORWARD LENGTH=324	Glyma.11G164700.2.p	>lcl|Glyma.11G164700.2.p:1-2 pacid=30527941 transcript=Glyma.11G164700.2 locus=Glyma.11G164700 ID=Glyma.11G164700.2.Wm82.a2.v1 annot-version=Wm82.a2.v1
XLOC_030810	XLOC_030810	contig64526:1-825	OK	0.370224	3.68202	-1.43353	1.8805	3.31403	3.31403	1.48806	0.08175	0.945578	no	AT4G14620.1	Protein of unknown function (DUF506) | chr4:8389246-8390448 REVERSE LENGTH=341	Glyma.05G190100.2.p	>lcl|Glyma.05G190100.2.p:1-2 pacid=30525585 transcript=Glyma.05G190100.2 locus=Glyma.05G190100 ID=Glyma.05G190100.2.Wm82.a2.v1 annot-version=Wm82.a2.v1
XLOC_030705	XLOC_030705	contig64286:1-252	OK	0	9.90007	0	3.30744	3.30744	inf	#NAME?	0.09795	0.945578	no
XLOC_031882	XLOC_031882	contig66610:25-261	OK	0.879923	8.58092	-0.184551	3.10113	3.28568	3.28568	1.6547	0.24955	0.945578	no
XLOC_043336	XLOC_043336	contig85717:1-946	OK	0.918169	8.95161	-0.123168	3.16215	3.28532	3.28532	1.71986	0.0225	0.945578	no	AT5G10580.1	Protein of unknown function, DUF599 | chr5:3347511-3348657 FORWARD LENGTH=246	Glyma.10G175200.1.p	>lcl|Glyma.10G175200.1.p:1-2 pacid=30474034 transcript=Glyma.10G175200.1 locus=Glyma.10G175200 ID=Glyma.10G175200.1.Wm82.a2.v1 annot-version=Wm82.a2.v1
XLOC_043343	XLOC_043343	contig85726:1-709	OK	4.08576	39.8052	2.0306	5.31489	3.28428	3.28428	1.65693	0.1555	0.945578	no	AT2G05620.1	PGR5 | proton gradient regulation 5 | chr2:2081204-2081687 REVERSE LENGTH=133	Glyma.20G085900.1.p	>lcl|Glyma.20G085900.1.p:1-2 pacid=30520143 transcript=Glyma.20G085900.1 locus=Glyma.20G085900 ID=Glyma.20G085900.1.Wm82.a2.v1 annot-version=Wm82.a2.v1
XLOC_032259	XLOC_032259	contig67170:4-425	OK	1.32756	12.9308	0.408777	3.69274	3.28396	3.28396	1.83283	0.09555	0.945578	no			Glyma.19G118700.1.p	>lcl|Glyma.19G118700.1.p:1-2 pacid=30512236 transcript=Glyma.19G118700.1 locus=Glyma.19G118700 ID=Glyma.19G118700.1.Wm82.a2.v1 annot-version=Wm82.a2.v1
XLOC_040040	XLOC_040040	contig78105:56-271	OK	0	9.73488	0	3.28316	3.28316	inf	#NAME?	0.00535	0.747089	no	AT4G10330.1	glycine-rich protein | chr4:6406551-6407136 FORWARD LENGTH=130	Glyma.09G154800.1.p	>lcl|Glyma.09G154800.1.p:1-2 pacid=30486980 transcript=Glyma.09G154800.1 locus=Glyma.09G154800 ID=Glyma.09G154800.1.Wm82.a2.v1 annot-version=Wm82.a2.v1
XLOC_028591	XLOC_028591	contig59987:1-946	OK	0.394508	3.7926	-1.34187	1.92319	3.26506	3.26506	1.65947	0.09045	0.945578	no	AT1G01800.1	NAD(P)-binding Rossmann-fold superfamily protein | chr1:293396-294888 FORWARD LENGTH=295	Glyma.07G074400.3.p	>lcl|Glyma.07G074400.3.p:1-2 pacid=30495071 transcript=Glyma.07G074400.3 locus=Glyma.07G074400 ID=Glyma.07G074400.3.Wm82.a2.v1 annot-version=Wm82.a2.v1
XLOC_044189	XLOC_044189	contig87183:1-518	OK	0.326023	3.11563	-1.61695	1.63952	3.25648	3.25648	1.47067	0.16245	0.945578	no	AT5G16530.1	PIN5 | Auxin efflux carrier family protein | chr5:5400735-5402626 FORWARD LENGTH=351	Glyma.18G241000.1.p	>lcl|Glyma.18G241000.1.p:1-2 pacid=30554688 transcript=Glyma.18G241000.1 locus=Glyma.18G241000 ID=Glyma.18G241000.1.Wm82.a2.v1 annot-version=Wm82.a2.v1
XLOC_038764	XLOC_038764	contig75260:1-221	OK	0	9.52295	0	3.25141	3.25141	inf	#NAME?	0.00415	0.666446	no	AT3G53690.1	RING/U-box superfamily protein | chr3:19898997-19900044 REVERSE LENGTH=320	Glyma.09G074200.1.p	>lcl|Glyma.09G074200.1.p:1-2 pacid=30484408 transcript=Glyma.09G074200.1 locus=Glyma.09G074200 ID=Glyma.09G074200.1.Wm82.a2.v1 annot-version=Wm82.a2.v1
XLOC_041586	XLOC_041586	contig81295:1-216	OK	0	9.45703	0	3.24139	3.24139	inf	#NAME?	0.06925	0.945578	no	AT1G75780.1	TUB1 | tubulin beta-1 chain | chr1:28451378-28453602 REVERSE LENGTH=447	Glyma.08G081100.1.p	>lcl|Glyma.08G081100.1.p:1-2 pacid=30537240 transcript=Glyma.08G081100.1 locus=Glyma.08G081100 ID=Glyma.08G081100.1.Wm82.a2.v1 annot-version=Wm82.a2.v1
XLOC_034157	XLOC_034157	contig69254:1-1644	OK	0.809455	7.62912	-0.304977	2.93152	3.23649	3.23649	1.59904	0.12835	0.945578	no	AT5G24120.1	SIGE, SIG5, ATSIG5 | sigma factor E | chr5:8157794-8159746 REVERSE LENGTH=517	Glyma.13G041200.1.p	>lcl|Glyma.13G041200.1.p:1-2 pacid=30503154 transcript=Glyma.13G041200.1 locus=Glyma.13G041200 ID=Glyma.13G041200.1.Wm82.a2.v1 annot-version=Wm82.a2.v1
XLOC_030364	XLOC_030364	contig63579:1-362	OK	0.44933	4.23246	-1.15415	2.0815	3.23565	3.23565	1.50061	0.2401	0.945578	no	AT3G42180.1	Exostosin family protein | chr3:14324300-14328644 REVERSE LENGTH=470	Glyma.17G110300.1.p	>lcl|Glyma.17G110300.1.p:1-2 pacid=30480323 transcript=Glyma.17G110300.1 locus=Glyma.17G110300 ID=Glyma.17G110300.1.Wm82.a2.v1 annot-version=Wm82.a2.v1
XLOC_043282	XLOC_043282	contig85535:11-231	OK	1.07503	10.1126	0.104377	3.33808	3.23371	3.23372	1.67848	0.2543	0.945578	no
XLOC_031505	XLOC_031505	contig66017:1-955	OK	0	9.3745	0	3.22874	3.22874	inf	#NAME?	5e-05	0.0522849	no	AT4G31500.1	CYP83B1, SUR2, RNT1, RED1, ATR4 | cytochrome P450, family 83, subfamily B, polypeptide 1 | chr4:15273677-15275271 REVERSE LENGTH=499	Glyma.03G029900.1.p	>lcl|Glyma.03G029900.1.p:1-2 pacid=30518505 transcript=Glyma.03G029900.1 locus=Glyma.03G029900 ID=Glyma.03G029900.1.Wm82.a2.v1 annot-version=Wm82.a2.v1
XLOC_026850	XLOC_026850	contig55627:25-296	OK	0.619849	5.76796	-0.690011	2.52806	3.21807	3.21807	1.53241	0.24205	0.945578	no
XLOC_033841	XLOC_033841	contig68937:8-1662	OK	1.94577	18.0977	0.960341	4.17773	3.21739	3.21739	1.52483	0.22895	0.945578	no	AT4G26270.1	PFK3 | phosphofructokinase 3 | chr4:13301094-13304030 REVERSE LENGTH=489	Glyma.07G014300.1.p	>lcl|Glyma.07G014300.1.p:1-2 pacid=30492161 transcript=Glyma.07G014300.1 locus=Glyma.07G014300 ID=Glyma.07G014300.1.Wm82.a2.v1 annot-version=Wm82.a2.v1
XLOC_028329	XLOC_028329	contig59124:1-1130	OK	4.21785	38.7869	2.07651	5.2775	3.20099	3.20099	1.53858	0.2209	0.945578	no	AT2G41250.1	Haloacid dehalogenase-like hydrolase (HAD) superfamily protein | chr2:17200862-17202551 REVERSE LENGTH=290	Glyma.03G130300.1.p	>lcl|Glyma.03G130300.1.p:1-2 pacid=30518029 transcript=Glyma.03G130300.1 locus=Glyma.03G130300 ID=Glyma.03G130300.1.Wm82.a2.v1 annot-version=Wm82.a2.v1
XLOC_028974	XLOC_028974	contig60854:1-380	OK	0.405829	3.72939	-1.30106	1.89894	3.2	3.2	1.465	0.2406	0.945578	no	AT2G47160.2	BOR1 | HCO3- transporter family | chr2:19357740-19360787 REVERSE LENGTH=729	Glyma.19G219500.1.p	>lcl|Glyma.19G219500.1.p:1-2 pacid=30511866 transcript=Glyma.19G219500.1 locus=Glyma.19G219500 ID=Glyma.19G219500.1.Wm82.a2.v1 annot-version=Wm82.a2.v1
XLOC_038422	XLOC_038422	contig74713:22-379	OK	0.463037	4.23632	-1.1108	2.08281	3.19361	3.19361	1.53068	0.22235	0.945578	no	AT5G63350.1	unknown protein; BEST Arabidopsis thaliana protein match is: unknown protein (TAIR:AT3G48510.1); Has 103 Blast hits to 102 proteins in 13 species: Archae - 0; Bacteria - 0; Metazoa - 2; Fungi - 0; Plants - 101; Viruses - 0; Other Eukaryotes - 0 (source: NCBI BLink). | chr5:25380216-25381124 REVERSE LENGTH=302	Glyma.05G045800.1.p	>lcl|Glyma.05G045800.1.p:1-2 pacid=30526758 transcript=Glyma.05G045800.1 locus=Glyma.05G045800 ID=Glyma.05G045800.1.Wm82.a2.v1 annot-version=Wm82.a2.v1
XLOC_033150	XLOC_033150	contig68219:1-1226	OK	2.86892	26.2122	1.52051	4.71217	3.19166	3.19166	1.56619	0.2528	0.945578	no	AT2G42750.1	DNAJ heat shock N-terminal domain-containing protein | chr2:17793404-17795419 FORWARD LENGTH=344	Glyma.13G289600.1.p	>lcl|Glyma.13G289600.1.p:1-2 pacid=30501196 transcript=Glyma.13G289600.1 locus=Glyma.13G289600 ID=Glyma.13G289600.1.Wm82.a2.v1 annot-version=Wm82.a2.v1
XLOC_029219	XLOC_029219	contig61233:1-286	OK	0.796981	7.27773	-0.327383	2.86349	3.19087	3.19087	1.75489	0.2245	0.945578	no	AT1G65480.1	FT | PEBP (phosphatidylethanolamine-binding protein) family protein | chr1:24331510-24333689 FORWARD LENGTH=175	Glyma.08G363100.1.p	>lcl|Glyma.08G363100.1.p:1-2 pacid=30538097 transcript=Glyma.08G363100.1 locus=Glyma.08G363100 ID=Glyma.08G363100.1.Wm82.a2.v1 annot-version=Wm82.a2.v1
XLOC_008960	XLOC_008960	contig24863:1-533	OK	1.76618	15.9109	0.820632	3.99194	3.17131	3.17131	1.72285	0.19885	0.945578	no	AT5G13630.1	GUN5, CCH, CHLH, CCH1, ABAR | magnesium-chelatase subunit chlH, chloroplast, putative / Mg-protoporphyrin IX chelatase, putative (CHLH) | chr5:4387567-4392082 REVERSE LENGTH=1381	Glyma.19G139300.1.p	>lcl|Glyma.19G139300.1.p:1-2 pacid=30512238 transcript=Glyma.19G139300.1 locus=Glyma.19G139300 ID=Glyma.19G139300.1.Wm82.a2.v1 annot-version=Wm82.a2.v1
XLOC_027232	XLOC_027232	contig56428:1-805	OK	0	8.94495	0	3.16107	3.16107	inf	#NAME?	0.10875	0.945578	no
XLOC_033833	XLOC_033833	contig68929:1-1147	OK	1.78718	15.9528	0.837685	3.99574	3.15805	3.15805	1.60877	0.2219	0.945578	no	AT2G29340.1	NAD-dependent epimerase/dehydratase family protein | chr2:12597131-12599009 FORWARD LENGTH=307	Glyma.18G186800.1.p	>lcl|Glyma.18G186800.1.p:1-2 pacid=30554638 transcript=Glyma.18G186800.1 locus=Glyma.18G186800 ID=Glyma.18G186800.1.Wm82.a2.v1 annot-version=Wm82.a2.v1
XLOC_009161	XLOC_009161	contig2507:1-458	OK	6.49243	57.9052	2.69876	5.85562	3.15686	3.15686	1.61769	0.1686	0.945578	no	AT1G64500.1	Glutaredoxin family protein | chr1:23953270-23954376 FORWARD LENGTH=368	Glyma.05G218400.1.p	>lcl|Glyma.05G218400.1.p:1-2 pacid=30526963 transcript=Glyma.05G218400.1 locus=Glyma.05G218400 ID=Glyma.05G218400.1.Wm82.a2.v1 annot-version=Wm82.a2.v1
XLOC_032761	XLOC_032761	contig67770:1-377	OK	0.412507	3.67809	-1.27751	1.87896	3.15647	3.15647	1.42394	0.21805	0.945578	no	AT3G16520.2	UGT88A1 | UDP-glucosyl transferase 88A1 | chr3:5618847-5620833 REVERSE LENGTH=446	Glyma.16G175900.1.p	>lcl|Glyma.16G175900.1.p:1-2 pacid=30560335 transcript=Glyma.16G175900.1 locus=Glyma.16G175900 ID=Glyma.16G175900.1.Wm82.a2.v1 annot-version=Wm82.a2.v1
XLOC_032790	XLOC_032790	contig67805:1-658	OK	0.321169	2.84542	-1.6386	1.50864	3.14724	3.14724	1.461	0.1234	0.945578	no	AT3G09600.2	Homeodomain-like superfamily protein | chr3:2946459-2948200 FORWARD LENGTH=282	Glyma.19G178000.1.p	>lcl|Glyma.19G178000.1.p:1-2 pacid=30513461 transcript=Glyma.19G178000.1 locus=Glyma.19G178000 ID=Glyma.19G178000.1.Wm82.a2.v1 annot-version=Wm82.a2.v1
XLOC_043806	XLOC_043806	contig86470:1-983	OK	37.8817	334.523	5.24343	8.38596	3.14253	3.14253	1.84712	0.00425	0.675269	no	AT5G64040.1	PSAN | photosystem I reaction center subunit PSI-N, chloroplast, putative / PSI-N, putative (PSAN) | chr5:25628724-25629409 REVERSE LENGTH=171	Glyma.06G150300.1.p	>lcl|Glyma.06G150300.1.p:1-2 pacid=30549236 transcript=Glyma.06G150300.1 locus=Glyma.06G150300 ID=Glyma.06G150300.1.Wm82.a2.v1 annot-version=Wm82.a2.v1
XLOC_030702	XLOC_030702	contig64281:79-682	OK	0.364951	3.19818	-1.45423	1.67725	3.13148	3.13147	1.472	0.12635	0.945578	no	AT3G09050.1	unknown protein; FUNCTIONS IN: molecular_function unknown; INVOLVED IN: biological_process unknown; LOCATED IN: chloroplast thylakoid membrane, chloroplast; EXPRESSED IN: 21 plant structures; EXPRESSED DURING: 13 growth stages; Has 120 Blast hits to 120 proteins in 47 species: Archae - 4; Bacteria - 10; Metazoa - 33; Fungi - 2; Plants - 44; Viruses - 0; Other Eukaryotes - 27 (source: NCBI BLink).…	Glyma.07G145800.1.p	>lcl|Glyma.07G145800.1.p:1-2 pacid=30492706 transcript=Glyma.07G145800.1 locus=Glyma.07G145800 ID=Glyma.07G145800.1.Wm82.a2.v1 annot-version=Wm82.a2.v1
XLOC_030536	XLOC_030536	contig63906:1-550	OK	0	8.763	0	3.13142	3.13142	inf	#NAME?	0.00035	0.212672	no	AT1G56300.1	Chaperone DnaJ-domain superfamily protein | chr1:21079022-21080168 REVERSE LENGTH=156	Glyma.03G216900.1.p	>lcl|Glyma.03G216900.1.p:1-2 pacid=30518076 transcript=Glyma.03G216900.1 locus=Glyma.03G216900 ID=Glyma.03G216900.1.Wm82.a2.v1 annot-version=Wm82.a2.v1
XLOC_031258	XLOC_031258	contig65573:1-453	OK	0.40677	3.54925	-1.29771	1.82751	3.12523	3.12523	1.40124	0.1662	0.945578	no	AT1G55610.2	BRL1 | BRI1 like | chr1:20779874-20783374 REVERSE LENGTH=1166	Glyma.04G115700.1.p	>lcl|Glyma.04G115700.1.p:1-2 pacid=30488232 transcript=Glyma.04G115700.1 locus=Glyma.04G115700 ID=Glyma.04G115700.1.Wm82.a2.v1 annot-version=Wm82.a2.v1
XLOC_038933	XLOC_038933	contig75566:18-244	OK	0	8.69002	0	3.11936	3.11936	inf	#NAME?	0.00415	0.666446	no			Glyma.10G241400.4.p	>lcl|Glyma.10G241400.4.p:1-2 pacid=30474722 transcript=Glyma.10G241400.4 locus=Glyma.10G241400 ID=Glyma.10G241400.4.Wm82.a2.v1 annot-version=Wm82.a2.v1
XLOC_029629	XLOC_029629	contig62090:1-815	OK	0.649384	5.63113	-0.622856	2.49342	3.11628	3.11628	1.55169	0.0516	0.945578	no	AT4G11530.1	CRK34 | cysteine-rich RLK (RECEPTOR-like protein kinase) 34 | chr4:6987093-6989599 FORWARD LENGTH=669	Glyma.20G139900.3.p	>lcl|Glyma.20G139900.3.p:1-2 pacid=30520232 transcript=Glyma.20G139900.3 locus=Glyma.20G139900 ID=Glyma.20G139900.3.Wm82.a2.v1 annot-version=Wm82.a2.v1
XLOC_027266	XLOC_027266	contig56528:1-1567	OK	0.639628	5.5292	-0.644695	2.46707	3.11177	3.11176	1.56451	0.06985	0.945578	no	AT5G03795.1	Exostosin family protein | chr5:1007554-1010373 REVERSE LENGTH=518	Glyma.19G189300.1.p	>lcl|Glyma.19G189300.1.p:1-2 pacid=30514134 transcript=Glyma.19G189300.1 locus=Glyma.19G189300 ID=Glyma.19G189300.1.Wm82.a2.v1 annot-version=Wm82.a2.v1
XLOC_041743	XLOC_041743	contig81608:6-381	OK	0.417078	3.58215	-1.26161	1.84083	3.10244	3.10244	1.45341	0.2346	0.945578	no			Glyma.06G289300.1.p	>lcl|Glyma.06G289300.1.p:1-2 pacid=30552178 transcript=Glyma.06G289300.1 locus=Glyma.06G289300 ID=Glyma.06G289300.1.Wm82.a2.v1 annot-version=Wm82.a2.v1
XLOC_032620	XLOC_032620	contig67599:1-2086	OK	2.6666	22.8309	1.415	4.51292	3.09791	3.09792	1.50793	0.2341	0.945578	no	AT1G58290.1	HEMA1 | Glutamyl-tRNA reductase family protein | chr1:21624028-21626051 REVERSE LENGTH=543	Glyma.14G185700.1.p	>lcl|Glyma.14G185700.1.p:1-2 pacid=30533527 transcript=Glyma.14G185700.1 locus=Glyma.14G185700 ID=Glyma.14G185700.1.Wm82.a2.v1 annot-version=Wm82.a2.v1
XLOC_040914	XLOC_040914	contig80265:1-594	OK	29.8314	254.736	4.89876	7.99286	3.0941	3.0941	1.73147	0.1742	0.945578	no	AT4G38970.1	FBA2 | fructose-bisphosphate aldolase 2 | chr4:18163714-18165659 REVERSE LENGTH=398	Glyma.11G111100.1.p	>lcl|Glyma.11G111100.1.p:1-2 pacid=30529259 transcript=Glyma.11G111100.1 locus=Glyma.11G111100 ID=Glyma.11G111100.1.Wm82.a2.v1 annot-version=Wm82.a2.v1
XLOC_044176	XLOC_044176	contig87159:1-246	OK	0	8.5031	0	3.08799	3.08799	inf	#NAME?	0.00385	0.664256	no			Glyma.19G260700.2.p	>lcl|Glyma.19G260700.2.p:1-2 pacid=30514036 transcript=Glyma.19G260700.2 locus=Glyma.19G260700 ID=Glyma.19G260700.2.Wm82.a2.v1 annot-version=Wm82.a2.v1
XLOC_038291	XLOC_038291	contig74522:1-354	OK	0.471649	4.0068	-1.08421	2.00245	3.08666	3.08667	1.48338	0.23575	0.945578	no			Glyma.11G056700.1.p	>lcl|Glyma.11G056700.1.p:1-2 pacid=30528930 transcript=Glyma.11G056700.1 locus=Glyma.11G056700 ID=Glyma.11G056700.1.Wm82.a2.v1 annot-version=Wm82.a2.v1
XLOC_029474	XLOC_029474	contig61807:1-976	OK	14.4277	122.383	3.85077	6.93526	3.08449	3.08449	1.71033	0.1668	0.945578	no	AT5G16400.1	TRXF2, ATF2 | thioredoxin F2 | chr5:5363905-5365249 REVERSE LENGTH=185	Glyma.09G249200.1.p	>lcl|Glyma.09G249200.1.p:1-2 pacid=30486256 transcript=Glyma.09G249200.1 locus=Glyma.09G249200 ID=Glyma.09G249200.1.Wm82.a2.v1 annot-version=Wm82.a2.v1
XLOC_030423	XLOC_030423	contig63687:13-340	OK	0.565274	4.78616	-0.822978	2.25887	3.08185	3.08185	1.50026	0.2432	0.945578	no	AT2G32120.2	HSP70T-2 | heat-shock protein 70T-2 | chr2:13651720-13653411 REVERSE LENGTH=563	Glyma.01G238600.1.p	>lcl|Glyma.01G238600.1.p:1-2 pacid=30545303 transcript=Glyma.01G238600.1 locus=Glyma.01G238600 ID=Glyma.01G238600.1.Wm82.a2.v1 annot-version=Wm82.a2.v1
XLOC_042422	XLOC_042422	contig83430:1-504	OK	0.922982	7.81231	-0.115626	2.96575	3.08137	3.08137	1.58061	0.0818	0.945578	no	AT1G66180.1	Eukaryotic aspartyl protease family protein | chr1:24647221-24648513 FORWARD LENGTH=430	Glyma.14G212700.1.p	>lcl|Glyma.14G212700.1.p:1-2 pacid=30532584 transcript=Glyma.14G212700.1 locus=Glyma.14G212700 ID=Glyma.14G212700.1.Wm82.a2.v1 annot-version=Wm82.a2.v1
XLOC_041768	XLOC_041768	contig81673:6-461	OK	0.576063	4.8462	-0.795701	2.27685	3.07256	3.07255	1.52963	0.1288	0.945578	no			Glyma.06G119800.1.p	>lcl|Glyma.06G119800.1.p:1-2 pacid=30554046 transcript=Glyma.06G119800.1 locus=Glyma.06G119800 ID=Glyma.06G119800.1.Wm82.a2.v1 annot-version=Wm82.a2.v1
XLOC_032054	XLOC_032054	contig66857:1-533	OK	0	8.40739	0	3.07166	3.07166	inf	#NAME?	0.00015	0.127259	no
XLOC_031662	XLOC_031662	contig66278:1-1549	OK	1.30281	10.8861	0.381627	3.44442	3.06279	3.06279	1.52803	0.17755	0.945578	no	AT5G10770.1	Eukaryotic aspartyl protease family protein | chr5:3403331-3405331 REVERSE LENGTH=474	Glyma.08G321200.1.p	>lcl|Glyma.08G321200.1.p:1-2 pacid=30537930 transcript=Glyma.08G321200.1 locus=Glyma.08G321200 ID=Glyma.08G321200.1.Wm82.a2.v1 annot-version=Wm82.a2.v1
XLOC_032489	XLOC_032489	contig67432:1-714	OK	0.572417	4.77292	-0.804862	2.25487	3.05973	3.05973	1.60134	0.09555	0.945578	no
XLOC_039288	XLOC_039288	contig76359:7-339	OK	0.545403	4.5402	-0.874605	2.18276	3.05736	3.05736	1.4655	0.2481	0.945578	no	AT2G36895.2	unknown protein; FUNCTIONS IN: molecular_function unknown; INVOLVED IN: biological_process unknown; LOCATED IN: chloroplast; Has 32 Blast hits to 32 proteins in 14 species: Archae - 0; Bacteria - 0; Metazoa - 0; Fungi - 0; Plants - 32; Viruses - 0; Other Eukaryotes - 0 (source: NCBI BLink). | chr2:15489176-15490296 REVERSE LENGTH=231	Glyma.13G142000.1.p	>lcl|Glyma.13G142000.1.p:1-2 pacid=30505618 transcript=Glyma.13G142000.1 locus=Glyma.13G142000 ID=Glyma.13G142000.1.Wm82.a2.v1 annot-version=Wm82.a2.v1
XLOC_029716	XLOC_029716	contig62263:14-739	OK	0.560434	4.6487	-0.835384	2.21683	3.05221	3.05221	1.58466	0.0975	0.945578	no	AT4G11530.1	CRK34 | cysteine-rich RLK (RECEPTOR-like protein kinase) 34 | chr4:6987093-6989599 FORWARD LENGTH=669	Glyma.10G253000.1.p	>lcl|Glyma.10G253000.1.p:1-2 pacid=30474750 transcript=Glyma.10G253000.1 locus=Glyma.10G253000 ID=Glyma.10G253000.1.Wm82.a2.v1 annot-version=Wm82.a2.v1
XLOC_028629	XLOC_028629	contig60161:1-1192	OK	0.774196	6.35172	-0.369229	2.66715	3.03638	3.03638	1.50968	0.15525	0.945578	no	AT1G15460.1	ATBOR4, BOR4 | HCO3- transporter family | chr1:5310196-5313376 REVERSE LENGTH=683	Glyma.15G011200.2.p	>lcl|Glyma.15G011200.2.p:1-2 pacid=30496855 transcript=Glyma.15G011200.2 locus=Glyma.15G011200 ID=Glyma.15G011200.2.Wm82.a2.v1 annot-version=Wm82.a2.v1
XLOC_039142	XLOC_039142	contig75996:1-490	OK	0.506851	4.15113	-0.980366	2.0535	3.03387	3.03387	1.49441	0.1307	0.945578	no	AT5G59400.1	FUNCTIONS IN: molecular_function unknown; INVOLVED IN: biological_process unknown; LOCATED IN: chloroplast; EXPRESSED IN: 23 plant structures; EXPRESSED DURING: 13 growth stages; BEST Arabidopsis thaliana protein match is: PGR5-like B (TAIR:AT4G11960.1); Has 97 Blast hits to 97 proteins in 19 species: Archae - 0; Bacteria - 0; Metazoa - 0; Fungi - 0; Plants - 97; Viruses - 0; Other Eukaryotes - 0…	Glyma.12G062600.1.p	>lcl|Glyma.12G062600.1.p:1-2 pacid=30546803 transcript=Glyma.12G062600.1 locus=Glyma.12G062600 ID=Glyma.12G062600.1.Wm82.a2.v1 annot-version=Wm82.a2.v1
XLOC_040464	XLOC_040464	contig78924:15-480	OK	0.389007	3.1798	-1.36213	1.66894	3.03107	3.03107	1.38437	0.15875	0.945578	no	AT1G66840.1	PMI2, WEB2 | Plant protein of unknown function (DUF827) | chr1:24933998-24936116 REVERSE LENGTH=607	Glyma.02G089100.4.p	>lcl|Glyma.02G089100.4.p:1-2 pacid=30510069 transcript=Glyma.02G089100.4 locus=Glyma.02G089100 ID=Glyma.02G089100.4.Wm82.a2.v1 annot-version=Wm82.a2.v1
XLOC_026575	XLOC_026575	contig54843:6-330	OK	0.788525	6.43096	-0.342772	2.68503	3.02781	3.02781	1.39051	0.16715	0.945578	no			Glyma.01G199400.1.p	>lcl|Glyma.01G199400.1.p:1-2 pacid=30544658 transcript=Glyma.01G199400.1 locus=Glyma.01G199400 ID=Glyma.01G199400.1.Wm82.a2.v1 annot-version=Wm82.a2.v1
XLOC_039434	XLOC_039434	contig76936:6-276	OK	0	8.132	0	3.02361	3.02361	inf	#NAME?	0.00175	0.468385	no			Glyma.05G230700.2.p	>lcl|Glyma.05G230700.2.p:1-2 pacid=30523670 transcript=Glyma.05G230700.2 locus=Glyma.05G230700 ID=Glyma.05G230700.2.Wm82.a2.v1 annot-version=Wm82.a2.v1
XLOC_028380	XLOC_028380	contig59249:11-349	OK	0.523224	4.24808	-0.934499	2.08681	3.02131	3.02131	1.45944	0.24245	0.945578	no	AT3G07720.1	Galactose oxidase/kelch repeat superfamily protein | chr3:2465439-2467033 FORWARD LENGTH=329	Glyma.08G169800.1.p	>lcl|Glyma.08G169800.1.p:1-2 pacid=30537458 transcript=Glyma.08G169800.1 locus=Glyma.08G169800 ID=Glyma.08G169800.1.Wm82.a2.v1 annot-version=Wm82.a2.v1
XLOC_029681	XLOC_029681	contig62213:1-758	OK	1.86317	15.0772	0.897759	3.9143	3.01654	3.01653	1.62024	0.03255	0.945578	no	AT2G18250.1	ATCOAD, COAD | 4-phosphopantetheine adenylyltransferase | chr2:7940025-7941499 FORWARD LENGTH=176	Glyma.02G276900.1.p	>lcl|Glyma.02G276900.1.p:1-2 pacid=30511088 transcript=Glyma.02G276900.1 locus=Glyma.02G276900 ID=Glyma.02G276900.1.Wm82.a2.v1 annot-version=Wm82.a2.v1
XLOC_043010	XLOC_043010	contig84506:5-261	OK	1.10816	8.96165	0.148166	3.16376	3.0156	3.0156	1.69201	0.2496	0.945578	no	AT5G40470.1	RNI-like superfamily protein | chr5:16208255-16209745 REVERSE LENGTH=496	Glyma.19G068600.1.p	>lcl|Glyma.19G068600.1.p:1-2 pacid=30515260 transcript=Glyma.19G068600.1 locus=Glyma.19G068600 ID=Glyma.19G068600.1.Wm82.a2.v1 annot-version=Wm82.a2.v1
XLOC_029964	XLOC_029964	contig62711:1-779	OK	0.88936	7.12547	-0.169161	2.83299	3.00215	3.00215	1.59191	0.18475	0.945578	no	AT3G02100.1	UDP-Glycosyltransferase superfamily protein | chr3:368840-370484 REVERSE LENGTH=464	Glyma.01G085700.1.p	>lcl|Glyma.01G085700.1.p:1-2 pacid=30544270 transcript=Glyma.01G085700.1 locus=Glyma.01G085700 ID=Glyma.01G085700.1.Wm82.a2.v1 annot-version=Wm82.a2.v1
XLOC_033579	XLOC_033579	contig68674:1-750	OK	0	7.96776	0	2.99417	2.99417	inf	#NAME?	0.04975	0.945578	no
XLOC_033588	XLOC_033588	contig68682:1-794	OK	0	7.94907	0	2.99079	2.99079	inf	#NAME?	0.02805	0.945578	no
XLOC_038190	XLOC_038190	contig74382:1-821	OK	0.881482	7.00515	-0.181997	2.80842	2.99041	2.99041	1.51383	0.0494	0.945578	no	AT2G28200.1	C2H2-type zinc finger family protein | chr2:12024321-12025181 FORWARD LENGTH=286	Glyma.11G192600.1.p	>lcl|Glyma.11G192600.1.p:1-2 pacid=30531483 transcript=Glyma.11G192600.1 locus=Glyma.11G192600 ID=Glyma.11G192600.1.Wm82.a2.v1 annot-version=Wm82.a2.v1
XLOC_031220	XLOC_031220	contig65487:1-272	OK	1.22903	9.59734	0.29752	3.26263	2.96511	2.96511	1.64781	0.15485	0.945578	no
XLOC_032811	XLOC_032811	contig67828:1-1726	OK	2.23985	17.4848	1.1634	4.12803	2.96463	2.96462	1.41007	0.255	0.945578	no	AT4G25650.1	ACD1-LIKE, PTC52, TIC55-IV | ACD1-like | chr4:13081021-13083153 REVERSE LENGTH=536	Glyma.05G156300.1.p	>lcl|Glyma.05G156300.1.p:1-2 pacid=30523624 transcript=Glyma.05G156300.1 locus=Glyma.05G156300 ID=Glyma.05G156300.1.Wm82.a2.v1 annot-version=Wm82.a2.v1
XLOC_041929	XLOC_041929	contig82156:1-298	OK	0.713185	5.56091	-0.487652	2.47532	2.96297	2.96297	1.57679	0.2325	0.945578	no
XLOC_044198	XLOC_044198	contig87197:6-343	OK	0.526802	4.09068	-0.924667	2.03234	2.95701	2.95701	1.45041	0.25	0.945578	no	AT5G62220.1	ATGT18, GT18 | glycosyltransferase 18 | chr5:24988456-24990009 REVERSE LENGTH=517	Glyma.20G152000.1.p	>lcl|Glyma.20G152000.1.p:1-2 pacid=30521749 transcript=Glyma.20G152000.1 locus=Glyma.20G152000 ID=Glyma.20G152000.1.Wm82.a2.v1 annot-version=Wm82.a2.v1
XLOC_041581	XLOC_041581	contig81288:7-333	OK	0.569412	4.42121	-0.812455	2.14444	2.9569	2.9569	1.43568	0.2556	0.945578	no			Glyma.07G016900.1.p	>lcl|Glyma.07G016900.1.p:1-2 pacid=30494374 transcript=Glyma.07G016900.1 locus=Glyma.07G016900 ID=Glyma.07G016900.1.Wm82.a2.v1 annot-version=Wm82.a2.v1
XLOC_041890	XLOC_041890	contig82039:9-271	OK	0	7.72815	0	2.95012	2.95012	inf	#NAME?	0.0931	0.945578	no	AT5G15200.2	Ribosomal protein S4 | chr5:4935602-4936334 REVERSE LENGTH=156	Glyma.06G192500.1.p	>lcl|Glyma.06G192500.1.p:1-2 pacid=30551158 transcript=Glyma.06G192500.1 locus=Glyma.06G192500 ID=Glyma.06G192500.1.Wm82.a2.v1 annot-version=Wm82.a2.v1
XLOC_043616	XLOC_043616	contig86150:28-338	OK	0.64417	4.94162	-0.634487	2.30498	2.93947	2.93947	1.46411	0.25605	0.945578	no	AT3G45130.1	LAS1 | lanosterol synthase 1 | chr3:16512552-16517522 REVERSE LENGTH=756	Glyma.20G192700.4.p	>lcl|Glyma.20G192700.4.p:1-2 pacid=30521009 transcript=Glyma.20G192700.4 locus=Glyma.20G192700 ID=Glyma.20G192700.4.Wm82.a2.v1 annot-version=Wm82.a2.v1
XLOC_028428	XLOC_028428	contig59423:1-596	OK	1.67128	12.7973	0.740953	3.67777	2.93681	2.93681	1.58268	0.22015	0.945578	no	AT1G73680.2	ALPHA DOX2 | alpha dioxygenase | chr1:27704221-27707417 REVERSE LENGTH=640	Glyma.08G051700.1.p	>lcl|Glyma.08G051700.1.p:1-2 pacid=30539740 transcript=Glyma.08G051700.1 locus=Glyma.08G051700 ID=Glyma.08G051700.1.Wm82.a2.v1 annot-version=Wm82.a2.v1
XLOC_042042	XLOC_042042	contig82580:10-379	OK	0.59605	4.56027	-0.746495	2.18912	2.93561	2.93562	1.36983	0.1663	0.945578	no			Glyma.04G243500.1.p	>lcl|Glyma.04G243500.1.p:1-2 pacid=30487463 transcript=Glyma.04G243500.1 locus=Glyma.04G243500 ID=Glyma.04G243500.1.Wm82.a2.v1 annot-version=Wm82.a2.v1
XLOC_031980	XLOC_031980	contig66754:1-410	OK	4.11332	31.1574	2.0403	4.9615	2.9212	2.9212	1.51988	0.07195	0.945578	no	AT5G54940.2	Translation initiation factor SUI1 family protein | chr5:22308420-22308758 REVERSE LENGTH=112	Glyma.14G023300.1.p	>lcl|Glyma.14G023300.1.p:1-2 pacid=30533007 transcript=Glyma.14G023300.1 locus=Glyma.14G023300 ID=Glyma.14G023300.1.Wm82.a2.v1 annot-version=Wm82.a2.v1
XLOC_032260	XLOC_032260	contig67171:1-648	OK	3.65491	27.5715	1.86984	4.78511	2.91527	2.91527	1.49643	0.12175	0.945578	no			Glyma.19G118700.1.p	>lcl|Glyma.19G118700.1.p:1-2 pacid=30512236 transcript=Glyma.19G118700.1 locus=Glyma.19G118700 ID=Glyma.19G118700.1.Wm82.a2.v1 annot-version=Wm82.a2.v1
XLOC_031794	XLOC_031794	contig66478:1-714	OK	1.00173	7.54278	0.00249371	2.9151	2.9126	2.9126	1.48992	0.17895	0.945578	no	AT5G50360.1	unknown protein; BEST Arabidopsis thaliana protein match is: unknown protein (TAIR:AT3G48510.1); Has 1807 Blast hits to 1807 proteins in 277 species: Archae - 0; Bacteria - 0; Metazoa - 736; Fungi - 347; Plants - 385; Viruses - 0; Other Eukaryotes - 339 (source: NCBI BLink). | chr5:20505433-20506308 REVERSE LENGTH=291	Glyma.05G045800.1.p	>lcl|Glyma.05G045800.1.p:1-2 pacid=30526758 transcript=Glyma.05G045800.1 locus=Glyma.05G045800 ID=Glyma.05G045800.1.Wm82.a2.v1 annot-version=Wm82.a2.v1
XLOC_039273	XLOC_039273	contig76315:1-352	OK	0.477561	3.59545	-1.06624	1.84617	2.91242	2.91241	1.41679	0.2405	0.945578	no	AT4G27450.1	Aluminium induced protein with YGL and LRDR motifs | chr4:13727665-13728683 REVERSE LENGTH=250	Glyma.15G073100.1.p	>lcl|Glyma.15G073100.1.p:1-2 pacid=30495861 transcript=Glyma.15G073100.1 locus=Glyma.15G073100 ID=Glyma.15G073100.1.Wm82.a2.v1 annot-version=Wm82.a2.v1
XLOC_029102	XLOC_029102	contig61051:1-1780	OK	1.48518	11.172	0.570638	3.48182	2.91118	2.91117	1.42152	0.21355	0.945578	no	AT1G68830.1	STN7 | STT7 homolog STN7 | chr1:25872654-25875473 REVERSE LENGTH=562	Glyma.01G087900.1.p	>lcl|Glyma.01G087900.1.p:1-2 pacid=30543531 transcript=Glyma.01G087900.1 locus=Glyma.01G087900 ID=Glyma.01G087900.1.Wm82.a2.v1 annot-version=Wm82.a2.v1
XLOC_031516	XLOC_031516	contig66036:1-839	OK	6.54017	48.9118	2.70933	5.61211	2.90278	2.90278	1.42408	0.2226	0.945578	no	AT5G39950.1	ATTRX2, ATH2, ATTRXH2, TRXH2, TRX2 | thioredoxin 2 | chr5:15990885-15991881 REVERSE LENGTH=133	Glyma.01G040700.1.p	>lcl|Glyma.01G040700.1.p:1-2 pacid=30544090 transcript=Glyma.01G040700.1 locus=Glyma.01G040700 ID=Glyma.01G040700.1.Wm82.a2.v1 annot-version=Wm82.a2.v1
XLOC_027859	XLOC_027859	contig58062:4-376	OK	0.586396	4.38118	-0.770053	2.13132	2.90137	2.90137	1.26657	0.1551	0.945578	no	AT3G28130.2	nodulin MtN21 /EamA-like transporter family protein | chr3:10465587-10468704 FORWARD LENGTH=355	Glyma.02G032400.2.p	>lcl|Glyma.02G032400.2.p:1-2 pacid=30508203 transcript=Glyma.02G032400.2 locus=Glyma.02G032400 ID=Glyma.02G032400.2.Wm82.a2.v1 annot-version=Wm82.a2.v1
XLOC_043990	XLOC_043990	contig86789:5-420	OK	0.682045	5.08449	-0.552061	2.3461	2.89816	2.89816	1.46476	0.14075	0.945578	no	AT5G44190.1	GLK2, ATGLK2, GPRI2 | GOLDEN2-like 2 | chr5:17798435-17800647 FORWARD LENGTH=386	Glyma.06G289300.1.p	>lcl|Glyma.06G289300.1.p:1-2 pacid=30552178 transcript=Glyma.06G289300.1 locus=Glyma.06G289300 ID=Glyma.06G289300.1.Wm82.a2.v1 annot-version=Wm82.a2.v1
XLOC_037333	XLOC_037333	contig72373:1-2183	OK	1.94235	14.4325	0.957803	3.85125	2.89345	2.89344	1.40261	0.23185	0.945578	no	AT3G51895.1	SULTR3;1, AST12 | sulfate transporter 3;1 | chr3:19251503-19255677 REVERSE LENGTH=658	Glyma.10G028900.1.p	>lcl|Glyma.10G028900.1.p:1-2 pacid=30474487 transcript=Glyma.10G028900.1 locus=Glyma.10G028900 ID=Glyma.10G028900.1.Wm82.a2.v1 annot-version=Wm82.a2.v1
XLOC_034614	XLOC_034614	contig69713:1-4519	OK	2.32379	17.2658	1.21648	4.10985	2.89337	2.89336	1.37609	0.22105	0.945578	no	AT5G13630.1	GUN5, CCH, CHLH, CCH1, ABAR | magnesium-chelatase subunit chlH, chloroplast, putative / Mg-protoporphyrin IX chelatase, putative (CHLH) | chr5:4387567-4392082 REVERSE LENGTH=1381	Glyma.19G139300.1.p	>lcl|Glyma.19G139300.1.p:1-2 pacid=30512238 transcript=Glyma.19G139300.1 locus=Glyma.19G139300 ID=Glyma.19G139300.1.Wm82.a2.v1 annot-version=Wm82.a2.v1
XLOC_026932	XLOC_026932	contig55791:1-508	OK	0.715963	5.31654	-0.482043	2.41049	2.89253	2.89253	1.51155	0.076	0.945578	no	AT1G75210.1	HAD-superfamily hydrolase, subfamily IG, 5'-nucleotidase | chr1:28223990-28228751 FORWARD LENGTH=642	Glyma.04G031800.2.p	>lcl|Glyma.04G031800.2.p:1-2 pacid=30490069 transcript=Glyma.04G031800.2 locus=Glyma.04G031800 ID=Glyma.04G031800.2.Wm82.a2.v1 annot-version=Wm82.a2.v1
XLOC_026389	XLOC_026389	contig54491:48-313	OK	0	7.40902	0	2.88928	2.88928	inf	#NAME?	0.0049	0.722389	no	AT5G64170.2	dentin sialophosphoprotein-related | chr5:25672904-25675934 REVERSE LENGTH=616	Glyma.08G073300.5.p	>lcl|Glyma.08G073300.5.p:1-2 pacid=30539062 transcript=Glyma.08G073300.5 locus=Glyma.08G073300 ID=Glyma.08G073300.5.Wm82.a2.v1 annot-version=Wm82.a2.v1
XLOC_031067	XLOC_031067	contig65134:1-425	OK	0.652125	4.83024	-0.61678	2.27209	2.88887	2.88888	1.53346	0.13045	0.945578	no
XLOC_026792	XLOC_026792	contig55458:15-296	OK	0	7.38496	0	2.88459	2.88459	inf	#NAME?	0.00075	0.330625	no			Glyma.18G121000.1.p	>lcl|Glyma.18G121000.1.p:1-2 pacid=30556016 transcript=Glyma.18G121000.1 locus=Glyma.18G121000 ID=Glyma.18G121000.1.Wm82.a2.v1 annot-version=Wm82.a2.v1
XLOC_037786	XLOC_037786	contig73097:21-319	OK	0.75129	5.52489	-0.412558	2.46595	2.8785	2.8785	1.44894	0.1936	0.945578	no	AT4G16110.1	ARR2, RR2 | response regulator 2 | chr4:9112979-9115785 FORWARD LENGTH=664	Glyma.07G243300.1.p	>lcl|Glyma.07G243300.1.p:1-2 pacid=30494510 transcript=Glyma.07G243300.1 locus=Glyma.07G243300 ID=Glyma.07G243300.1.Wm82.a2.v1 annot-version=Wm82.a2.v1
XLOC_028762	XLOC_028762	contig60467:2-247	OK	0	7.35329	0	2.87839	2.87839	inf	#NAME?	0.00265	0.575639	no	AT1G43170.8	RP1 | ribosomal protein 1 | chr1:16266992-16268631 FORWARD LENGTH=389	Glyma.20G168100.1.p	>lcl|Glyma.20G168100.1.p:1-2 pacid=30520618 transcript=Glyma.20G168100.1 locus=Glyma.20G168100 ID=Glyma.20G168100.1.Wm82.a2.v1 annot-version=Wm82.a2.v1
XLOC_026603	XLOC_026603	contig54950:1-366	OK	0.877819	6.44419	-0.188005	2.688	2.876	2.876	1.55749	0.13395	0.945578	no	AT4G31380.1	FLP1 | FPF1-like protein 1 | chr4:15229837-15230382 FORWARD LENGTH=181	Glyma.17G025700.1.p	>lcl|Glyma.17G025700.1.p:1-2 pacid=30479091 transcript=Glyma.17G025700.1 locus=Glyma.17G025700 ID=Glyma.17G025700.1.Wm82.a2.v1 annot-version=Wm82.a2.v1
XLOC_040651	XLOC_040651	contig79353:10-277	OK	0.972318	7.12892	-0.0404999	2.83368	2.87418	2.87418	1.5563	0.2598	0.945578	no
XLOC_030692	XLOC_030692	contig64259:1-327	OK	0.82738	6.04519	-0.273378	2.59579	2.86917	2.86916	1.48122	0.1592	0.945578	no
XLOC_032518	XLOC_032518	contig67472:3-1299	OK	2.82005	20.5551	1.49572	4.36142	2.8657	2.8657	1.44032	0.2561	0.945578	no	AT1G59960.1	NAD(P)-linked oxidoreductase superfamily protein | chr1:22071410-22073067 REVERSE LENGTH=326	Glyma.16G219500.1.p	>lcl|Glyma.16G219500.1.p:1-2 pacid=30560605 transcript=Glyma.16G219500.1 locus=Glyma.16G219500 ID=Glyma.16G219500.1.Wm82.a2.v1 annot-version=Wm82.a2.v1
XLOC_028008	XLOC_028008	contig58396:1-1101	OK	0.916674	6.67565	-0.125519	2.73891	2.86443	2.86443	1.51088	0.0676	0.945578	no	AT5G06570.2	alpha/beta-Hydrolases superfamily protein | chr5:2008075-2011013 REVERSE LENGTH=329	Glyma.06G308500.1.p	>lcl|Glyma.06G308500.1.p:1-2 pacid=30552103 transcript=Glyma.06G308500.1 locus=Glyma.06G308500 ID=Glyma.06G308500.1.Wm82.a2.v1 annot-version=Wm82.a2.v1
XLOC_033553	XLOC_033553	contig68646:3-851	OK	41.2318	299.544	5.36569	8.22662	2.86094	2.86094	1.46163	0.0637	0.945578	no	AT1G70890.1	MLP43 | MLP-like protein 43 | chr1:26725912-26726489 REVERSE LENGTH=158	Glyma.15G274200.1.p	>lcl|Glyma.15G274200.1.p:1-2 pacid=30497358 transcript=Glyma.15G274200.1 locus=Glyma.15G274200 ID=Glyma.15G274200.1.Wm82.a2.v1 annot-version=Wm82.a2.v1
XLOC_029962	XLOC_029962	contig62708:1-355	OK	0.471649	3.41791	-1.08421	1.77311	2.85733	2.85733	1.34878	0.25605	0.945578	no	AT3G18290.1	EMB2454, BTS | zinc finger protein-related | chr3:6274308-6280174 FORWARD LENGTH=1254	Glyma.05G237500.1.p	>lcl|Glyma.05G237500.1.p:1-2 pacid=30525546 transcript=Glyma.05G237500.1 locus=Glyma.05G237500 ID=Glyma.05G237500.1.Wm82.a2.v1 annot-version=Wm82.a2.v1
XLOC_040750	XLOC_040750	contig79688:22-255	OK	1.36723	9.8474	0.451256	3.29974	2.84849	2.84848	1.55446	0.2034	0.945578	no
XLOC_033237	XLOC_033237	contig68312:1-1935	OK	1.52229	10.9572	0.606243	3.45381	2.84756	2.84757	1.40762	0.217	0.945578	no	AT1G62960.1	ACS10 | ACC synthase 10 | chr1:23318271-23320229 REVERSE LENGTH=557	Glyma.11G028200.1.p	>lcl|Glyma.11G028200.1.p:1-2 pacid=30530398 transcript=Glyma.11G028200.1 locus=Glyma.11G028200 ID=Glyma.11G028200.1.Wm82.a2.v1 annot-version=Wm82.a2.v1
XLOC_033121	XLOC_033121	contig68181:1-399	OK	0.735913	5.29634	-0.442393	2.405	2.84739	2.84739	1.40279	0.20785	0.945578	no	AT3G02100.1	UDP-Glycosyltransferase superfamily protein | chr3:368840-370484 REVERSE LENGTH=464	Glyma.01G085800.1.p	>lcl|Glyma.01G085800.1.p:1-2 pacid=30542828 transcript=Glyma.01G085800.1 locus=Glyma.01G085800 ID=Glyma.01G085800.1.Wm82.a2.v1 annot-version=Wm82.a2.v1
XLOC_039701	XLOC_039701	contig77606:1-293	OK	2.98428	21.4579	1.57738	4.42344	2.84605	2.84606	1.78985	0.1061	0.945578	no	AT3G54820.1	PIP2D, PIP2;5 | plasma membrane intrinsic protein 2;5 | chr3:20302117-20303738 FORWARD LENGTH=286	Glyma.02G073600.1.p	>lcl|Glyma.02G073600.1.p:1-2 pacid=30507514 transcript=Glyma.02G073600.1 locus=Glyma.02G073600 ID=Glyma.02G073600.1.Wm82.a2.v1 annot-version=Wm82.a2.v1
XLOC_040993	XLOC_040993	contig80375:8-311	OK	0.924567	6.62582	-0.11315	2.7281	2.84125	2.84125	1.28697	0.1879	0.945578	no
XLOC_042829	XLOC_042829	contig84108:1-683	OK	0.738006	5.27938	-0.438296	2.40037	2.83866	2.83866	1.46599	0.08155	0.945578	no	AT1G76980.2	FUNCTIONS IN: molecular_function unknown; INVOLVED IN: biological_process unknown; LOCATED IN: cellular_component unknown; BEST Arabidopsis thaliana protein match is: embryo defective 2170 (TAIR:AT1G21390.1); Has 61 Blast hits to 61 proteins in 18 species: Archae - 0; Bacteria - 8; Metazoa - 8; Fungi - 2; Plants - 40; Viruses - 3; Other Eukaryotes - 0 (source: NCBI BLink). | chr1:28926086-2892724…	Glyma.06G119800.1.p	>lcl|Glyma.06G119800.1.p:1-2 pacid=30554046 transcript=Glyma.06G119800.1 locus=Glyma.06G119800 ID=Glyma.06G119800.1.Wm82.a2.v1 annot-version=Wm82.a2.v1
XLOC_028955	XLOC_028955	contig60808:1-451	OK	0.585179	4.1783	-0.77305	2.06292	2.83597	2.83597	1.40927	0.14385	0.945578	no
XLOC_043077	XLOC_043077	contig84678:1-499	OK	0.491639	3.49394	-1.02433	1.80485	2.82918	2.82918	1.41029	0.13785	0.945578	no	AT4G30420.1	nodulin MtN21 /EamA-like transporter family protein | chr4:14877069-14878914 FORWARD LENGTH=373	Glyma.13G091100.2.p	>lcl|Glyma.13G091100.2.p:1-2 pacid=30505971 transcript=Glyma.13G091100.2 locus=Glyma.13G091100 ID=Glyma.13G091100.2.Wm82.a2.v1 annot-version=Wm82.a2.v1
XLOC_043976	XLOC_043976	contig86761:1-491	OK	0.505115	3.58316	-0.985316	1.84123	2.82655	2.82655	1.37282	0.14605	0.945578	no	AT2G32290.1	BMY5, BAM6 | beta-amylase 6 | chr2:13714643-13716906 REVERSE LENGTH=577	Glyma.12G197100.2.p	>lcl|Glyma.12G197100.2.p:1-2 pacid=30546182 transcript=Glyma.12G197100.2 locus=Glyma.12G197100 ID=Glyma.12G197100.2.Wm82.a2.v1 annot-version=Wm82.a2.v1
XLOC_043275	XLOC_043275	contig85501:1-266	OK	0	7.0519	0	2.81801	2.81801	inf	#NAME?	0.00255	0.575639	no			Glyma.20G127800.2.p	>lcl|Glyma.20G127800.2.p:1-2 pacid=30519839 transcript=Glyma.20G127800.2 locus=Glyma.20G127800 ID=Glyma.20G127800.2.Wm82.a2.v1 annot-version=Wm82.a2.v1
XLOC_038824	XLOC_038824	contig75372:1-292	OK	0.752978	5.29507	-0.40932	2.40465	2.81397	2.81397	1.4469	0.26045	0.945578	no	AT4G18520.1	Pentatricopeptide repeat (PPR) superfamily protein | chr4:10215250-10217103 REVERSE LENGTH=617	Glyma.20G023100.1.p	>lcl|Glyma.20G023100.1.p:1-2 pacid=30523165 transcript=Glyma.20G023100.1 locus=Glyma.20G023100 ID=Glyma.20G023100.1.Wm82.a2.v1 annot-version=Wm82.a2.v1
XLOC_043349	XLOC_043349	contig85735:1-541	OK	2.09465	14.716	1.06671	3.87931	2.8126	2.8126	1.52178	0.06725	0.945578	no			Glyma.04G168400.1.p	>lcl|Glyma.04G168400.1.p:1-2 pacid=30487963 transcript=Glyma.04G168400.1 locus=Glyma.04G168400 ID=Glyma.04G168400.1.Wm82.a2.v1 annot-version=Wm82.a2.v1
XLOC_030675	XLOC_030675	contig64230:15-345	OK	0	6.9643	0	2.79998	2.79998	inf	#NAME?	0.0021	0.533483	no	AT3G16360.2	AHP4 | HPT phosphotransmitter 4 | chr3:5554351-5555518 FORWARD LENGTH=145	Glyma.08G201100.2.p	>lcl|Glyma.08G201100.2.p:1-2 pacid=30537640 transcript=Glyma.08G201100.2 locus=Glyma.08G201100 ID=Glyma.08G201100.2.Wm82.a2.v1 annot-version=Wm82.a2.v1
XLOC_037939	XLOC_037939	contig73412:5-842	OK	0.461966	3.21036	-1.11414	1.68274	2.79688	2.79688	1.41722	0.107	0.945578	no	AT3G62270.1	HCO3- transporter family | chr3:23042528-23045633 REVERSE LENGTH=703	Glyma.19G219500.1.p	>lcl|Glyma.19G219500.1.p:1-2 pacid=30511866 transcript=Glyma.19G219500.1 locus=Glyma.19G219500 ID=Glyma.19G219500.1.Wm82.a2.v1 annot-version=Wm82.a2.v1
XLOC_021350	XLOC_021350	contig44123:2-192	OK	3.67563	25.5231	1.87799	4.67373	2.79574	2.79574	2.02138	0.2474	0.945578	no
XLOC_026337	XLOC_026337	contig54344:48-281	OK	1.36723	9.47501	0.451256	3.24413	2.79287	2.79287	1.56403	0.201	0.945578	no
XLOC_030647	XLOC_030647	contig64143:1-235	OK	0	6.90894	0	2.78846	2.78846	inf	#NAME?	0.0745	0.945578	no			Glyma.12G217300.3.p	>lcl|Glyma.12G217300.3.p:1-2 pacid=30548762 transcript=Glyma.12G217300.3 locus=Glyma.12G217300 ID=Glyma.12G217300.3.Wm82.a2.v1 annot-version=Wm82.a2.v1
XLOC_008549	XLOC_008549	contig24424:10-1209	OK	5.92503	40.8632	2.56682	5.35273	2.78591	2.78591	1.3368	0.26545	0.945578	no	AT5G13630.1	GUN5, CCH, CHLH, CCH1, ABAR | magnesium-chelatase subunit chlH, chloroplast, putative / Mg-protoporphyrin IX chelatase, putative (CHLH) | chr5:4387567-4392082 REVERSE LENGTH=1381	Glyma.10G097800.1.p	>lcl|Glyma.10G097800.1.p:1-2 pacid=30475046 transcript=Glyma.10G097800.1 locus=Glyma.10G097800 ID=Glyma.10G097800.1.Wm82.a2.v1 annot-version=Wm82.a2.v1
XLOC_043278	XLOC_043278	contig85508:1-264	OK	0	6.84375	0	2.77479	2.77479	inf	#NAME?	0.00795	0.907289	no			Glyma.08G125100.2.p	>lcl|Glyma.08G125100.2.p:1-2 pacid=30536570 transcript=Glyma.08G125100.2 locus=Glyma.08G125100 ID=Glyma.08G125100.2.Wm82.a2.v1 annot-version=Wm82.a2.v1
XLOC_041239	XLOC_041239	contig80743:1-495	OK	0.498286	3.39988	-1.00495	1.76548	2.77044	2.77044	1.35507	0.15505	0.945578	no	AT5G55050.1	GDSL-like Lipase/Acylhydrolase superfamily protein | chr5:22337745-22339741 FORWARD LENGTH=376	Glyma.14G022500.1.p	>lcl|Glyma.14G022500.1.p:1-2 pacid=30534868 transcript=Glyma.14G022500.1 locus=Glyma.14G022500 ID=Glyma.14G022500.1.Wm82.a2.v1 annot-version=Wm82.a2.v1
XLOC_027433	XLOC_027433	contig56907:1-595	OK	0	6.79441	0	2.76435	2.76435	inf	#NAME?	0.09325	0.945578	no	AT5G19780.1	TUA5 | tubulin alpha-5 | chr5:6687212-6688926 FORWARD LENGTH=450	Glyma.11G044200.2.p	>lcl|Glyma.11G044200.2.p:1-2 pacid=30528695 transcript=Glyma.11G044200.2 locus=Glyma.11G044200 ID=Glyma.11G044200.2.Wm82.a2.v1 annot-version=Wm82.a2.v1
XLOC_038256	XLOC_038256	contig74477:1-289	OK	0	6.76439	0	2.75796	2.75796	inf	#NAME?	0.09795	0.945578	no	AT4G34870.1	ROC5, ATCYP1 | rotamase cyclophilin 5 | chr4:16614451-16614969 FORWARD LENGTH=172	Glyma.04G005300.1.p	>lcl|Glyma.04G005300.1.p:1-2 pacid=30488593 transcript=Glyma.04G005300.1 locus=Glyma.04G005300 ID=Glyma.04G005300.1.Wm82.a2.v1 annot-version=Wm82.a2.v1
XLOC_038497	XLOC_038497	contig74816:1-730	OK	2.12017	14.3028	1.08418	3.83823	2.75405	2.75405	1.41519	0.0379	0.945578	no	AT4G32690.1	GLB3, ATGLB3 | hemoglobin 3 | chr4:15765486-15766862 FORWARD LENGTH=175	Glyma.14G140400.1.p	>lcl|Glyma.14G140400.1.p:1-2 pacid=30532050 transcript=Glyma.14G140400.1 locus=Glyma.14G140400 ID=Glyma.14G140400.1.Wm82.a2.v1 annot-version=Wm82.a2.v1
XLOC_043581	XLOC_043581	contig86095:1-638	OK	0.503728	3.38911	-0.989283	1.76091	2.75019	2.75019	1.381	0.0693	0.945578	no	AT1G22730.1	MA3 domain-containing protein | chr1:8046511-8048769 FORWARD LENGTH=693	Glyma.16G160000.1.p	>lcl|Glyma.16G160000.1.p:1-2 pacid=30559157 transcript=Glyma.16G160000.1 locus=Glyma.16G160000 ID=Glyma.16G160000.1.Wm82.a2.v1 annot-version=Wm82.a2.v1
XLOC_038114	XLOC_038114	contig73891:1-247	OK	0	6.71784	0	2.748	2.748	inf	#NAME?	0.07295	0.945578	no	AT4G30800.1	Nucleic acid-binding, OB-fold-like protein | chr4:15001216-15002392 FORWARD LENGTH=159	Glyma.09G094200.1.p	>lcl|Glyma.09G094200.1.p:1-2 pacid=30486122 transcript=Glyma.09G094200.1 locus=Glyma.09G094200 ID=Glyma.09G094200.1.Wm82.a2.v1 annot-version=Wm82.a2.v1
XLOC_042491	XLOC_042491	contig83529:1-325	OK	1.14721	7.69333	0.19813	2.94361	2.74548	2.74548	1.54434	0.1552	0.945578	no	AT5G41761.1	unknown protein; FUNCTIONS IN: molecular_function unknown; INVOLVED IN: biological_process unknown; LOCATED IN: cellular_component unknown; BEST Arabidopsis thaliana protein match is: unknown protein (TAIR:AT3G55570.1); Has 30201 Blast hits to 17322 proteins in 780 species: Archae - 12; Bacteria - 1396; Metazoa - 17338; Fungi - 3422; Plants - 5037; Viruses - 0; Other Eukaryotes - 2996 (source: NC…	Glyma.16G079500.1.p	>lcl|Glyma.16G079500.1.p:1-2 pacid=30560930 transcript=Glyma.16G079500.1 locus=Glyma.16G079500 ID=Glyma.16G079500.1.Wm82.a2.v1 annot-version=Wm82.a2.v1
XLOC_037958	XLOC_037958	contig73451:1-433	OK	6.17076	41.3135	2.62545	5.36854	2.74309	2.7431	1.43944	0.03035	0.945578	no	AT2G23110.2	Late embryogenesis abundant protein, group 6 | chr2:9840552-9840830 FORWARD LENGTH=92	Glyma.17G164200.1.p	>lcl|Glyma.17G164200.1.p:1-2 pacid=30481119 transcript=Glyma.17G164200.1 locus=Glyma.17G164200 ID=Glyma.17G164200.1.Wm82.a2.v1 annot-version=Wm82.a2.v1
XLOC_042226	XLOC_042226	contig83126:1-426	OK	0.649273	4.33327	-0.623103	2.11546	2.73856	2.73856	1.39927	0.15175	0.945578	no	AT3G13610.1	2-oxoglutarate (2OG) and Fe(II)-dependent oxygenase superfamily protein | chr3:4449448-4450616 FORWARD LENGTH=361	Glyma.18G111000.1.p	>lcl|Glyma.18G111000.1.p:1-2 pacid=30555880 transcript=Glyma.18G111000.1 locus=Glyma.18G111000 ID=Glyma.18G111000.1.Wm82.a2.v1 annot-version=Wm82.a2.v1
XLOC_029142	XLOC_029142	contig61122:1-1636	OK	1.47416	9.80877	0.559893	3.29407	2.73418	2.73418	1.3544	0.1382	0.945578	no	AT1G07250.1	UGT71C4 | UDP-glucosyl transferase 71C4 | chr1:2225963-2227402 FORWARD LENGTH=479	Glyma.02G226000.1.p	>lcl|Glyma.02G226000.1.p:1-2 pacid=30508582 transcript=Glyma.02G226000.1 locus=Glyma.02G226000 ID=Glyma.02G226000.1.Wm82.a2.v1 annot-version=Wm82.a2.v1
XLOC_042895	XLOC_042895	contig84250:1-503	OK	0.683378	4.54641	-0.549244	2.18473	2.73397	2.73397	1.28713	0.1457	0.945578	no	AT4G31240.2	protein kinase C-like zinc finger protein | chr4:15176637-15177986 REVERSE LENGTH=392	Glyma.06G078100.2.p	>lcl|Glyma.06G078100.2.p:1-2 pacid=30550646 transcript=Glyma.06G078100.2 locus=Glyma.06G078100 ID=Glyma.06G078100.2.Wm82.a2.v1 annot-version=Wm82.a2.v1
XLOC_029566	XLOC_029566	contig61972:34-653	OK	0.702061	4.66685	-0.510332	2.22245	2.73278	2.73278	1.42732	0.1142	0.945578	no	AT1G13280.1	AOC4 | allene oxide cyclase 4 | chr1:4547624-4548552 FORWARD LENGTH=254	Glyma.08G256600.1.p	>lcl|Glyma.08G256600.1.p:1-2 pacid=30536859 transcript=Glyma.08G256600.1 locus=Glyma.08G256600 ID=Glyma.08G256600.1.Wm82.a2.v1 annot-version=Wm82.a2.v1
XLOC_044430	XLOC_044430	contig87965:1-332	OK	0.545403	3.61723	-0.874605	1.85489	2.72949	2.72949	1.32061	0.2446	0.945578	no
XLOC_039311	XLOC_039311	contig76434:1-421	OK	0.663779	4.39509	-0.591225	2.13589	2.72712	2.72712	1.43786	0.14475	0.945578	no			Glyma.16G094600.2.p	>lcl|Glyma.16G094600.2.p:1-2 pacid=30561745 transcript=Glyma.16G094600.2 locus=Glyma.16G094600 ID=Glyma.16G094600.2.Wm82.a2.v1 annot-version=Wm82.a2.v1
XLOC_030465	XLOC_030465	contig63771:1-1601	OK	0.804875	5.30974	-0.313163	2.40864	2.7218	2.7218	1.38068	0.04285	0.945578	no	AT5G03795.1	Exostosin family protein | chr5:1007554-1010373 REVERSE LENGTH=518	Glyma.19G189300.1.p	>lcl|Glyma.19G189300.1.p:1-2 pacid=30514134 transcript=Glyma.19G189300.1 locus=Glyma.19G189300 ID=Glyma.19G189300.1.Wm82.a2.v1 annot-version=Wm82.a2.v1
XLOC_031703	XLOC_031703	contig66345:1-2343	OK	1.63708	10.7671	0.711125	3.42856	2.71743	2.71744	1.3286	0.18395	0.945578	no	AT1G79600.1	Protein kinase superfamily protein | chr1:29950105-29952516 REVERSE LENGTH=711	Glyma.01G079100.2.p	>lcl|Glyma.01G079100.2.p:1-2 pacid=30541766 transcript=Glyma.01G079100.2 locus=Glyma.01G079100 ID=Glyma.01G079100.2.Wm82.a2.v1 annot-version=Wm82.a2.v1
XLOC_026712	XLOC_026712	contig55307:1-315	OK	0	6.55465	0	2.71252	2.71252	inf	#NAME?	0.00135	0.424495	no	AT3G02100.1	UDP-Glycosyltransferase superfamily protein | chr3:368840-370484 REVERSE LENGTH=464	Glyma.19G029700.1.p	>lcl|Glyma.19G029700.1.p:1-2 pacid=30514558 transcript=Glyma.19G029700.1 locus=Glyma.19G029700 ID=Glyma.19G029700.1.Wm82.a2.v1 annot-version=Wm82.a2.v1
XLOC_034616	XLOC_034616	contig69715:3-4677	OK	2.75509	18.0052	1.4621	4.17034	2.70824	2.70824	1.3028	0.23005	0.945578	no	AT5G13630.1	GUN5, CCH, CHLH, CCH1, ABAR | magnesium-chelatase subunit chlH, chloroplast, putative / Mg-protoporphyrin IX chelatase, putative (CHLH) | chr5:4387567-4392082 REVERSE LENGTH=1381	Glyma.19G139300.1.p	>lcl|Glyma.19G139300.1.p:1-2 pacid=30512238 transcript=Glyma.19G139300.1 locus=Glyma.19G139300 ID=Glyma.19G139300.1.Wm82.a2.v1 annot-version=Wm82.a2.v1
XLOC_031392	XLOC_031392	contig65826:11-377	OK	0.438909	2.86295	-1.18801	1.5175	2.70551	2.70551	1.24018	0.2459	0.945578	no	AT3G03250.1	UGP, UGP1, AtUGP1 | UDP-GLUCOSE PYROPHOSPHORYLASE 1 | chr3:749761-754014 REVERSE LENGTH=469	Glyma.06G001900.2.p	>lcl|Glyma.06G001900.2.p:1-2 pacid=30552583 transcript=Glyma.06G001900.2 locus=Glyma.06G001900 ID=Glyma.06G001900.2.Wm82.a2.v1 annot-version=Wm82.a2.v1
XLOC_043258	XLOC_043258	contig85386:31-315	OK	0	6.51988	0	2.70485	2.70485	inf	#NAME?	0.0036	0.659126	no
XLOC_029206	XLOC_029206	contig61211:5-1050	OK	0.609546	3.96293	-0.714193	1.98657	2.70076	2.70076	1.37866	0.1986	0.945578	no	AT3G61220.1	NAD(P)-binding Rossmann-fold superfamily protein | chr3:22663025-22664316 FORWARD LENGTH=296	Glyma.07G074400.3.p	>lcl|Glyma.07G074400.3.p:1-2 pacid=30495071 transcript=Glyma.07G074400.3 locus=Glyma.07G074400 ID=Glyma.07G074400.3.Wm82.a2.v1 annot-version=Wm82.a2.v1
XLOC_028518	XLOC_028518	contig59737:8-306	OK	0.713185	4.61473	-0.487652	2.20625	2.6939	2.6939	1.3012	0.2368	0.945578	no	AT5G01720.1	RNI-like superfamily protein | chr5:267118-270391 REVERSE LENGTH=665	Glyma.03G042600.1.p	>lcl|Glyma.03G042600.1.p:1-2 pacid=30516457 transcript=Glyma.03G042600.1 locus=Glyma.03G042600 ID=Glyma.03G042600.1.Wm82.a2.v1 annot-version=Wm82.a2.v1
XLOC_031824	XLOC_031824	contig66528:1-975	OK	0	6.46415	0	2.69246	2.69246	inf	#NAME?	5e-05	0.0522849	no	AT5G54160.1	ATOMT1, OMT1 | O-methyltransferase 1 | chr5:21982075-21984167 FORWARD LENGTH=363	Glyma.19G260700.1.p	>lcl|Glyma.19G260700.1.p:1-2 pacid=30514035 transcript=Glyma.19G260700.1 locus=Glyma.19G260700 ID=Glyma.19G260700.1.Wm82.a2.v1 annot-version=Wm82.a2.v1
XLOC_042509	XLOC_042509	contig83554:1-295	OK	0.732591	4.70041	-0.44892	2.23279	2.68171	2.68171	1.38909	0.2643	0.945578	no	AT2G07050.1	CAS1 | cycloartenol synthase 1 | chr2:2924629-2930295 FORWARD LENGTH=759	Glyma.20G192700.4.p	>lcl|Glyma.20G192700.4.p:1-2 pacid=30521009 transcript=Glyma.20G192700.4 locus=Glyma.20G192700 ID=Glyma.20G192700.4.Wm82.a2.v1 annot-version=Wm82.a2.v1
XLOC_030303	XLOC_030303	contig63438:2-907	OK	0	6.41483	0	2.68141	2.68141	inf	#NAME?	5e-05	0.0522849	no	AT3G02380.1	COL2, ATCOL2 | CONSTANS-like 2 | chr3:487438-488624 REVERSE LENGTH=347	Glyma.18G278100.2.p	>lcl|Glyma.18G278100.2.p:1-2 pacid=30554997 transcript=Glyma.18G278100.2 locus=Glyma.18G278100 ID=Glyma.18G278100.2.Wm82.a2.v1 annot-version=Wm82.a2.v1
XLOC_038539	XLOC_038539	contig74889:26-275	OK	0	6.41045	0	2.68043	2.68043	inf	#NAME?	0.00415	0.666446	no	AT1G07430.1	HAI2 | highly ABA-induced PP2C gene 2 | chr1:2281151-2282656 REVERSE LENGTH=442	Glyma.14G162100.2.p	>lcl|Glyma.14G162100.2.p:1-2 pacid=30534218 transcript=Glyma.14G162100.2 locus=Glyma.14G162100 ID=Glyma.14G162100.2.Wm82.a2.v1 annot-version=Wm82.a2.v1
XLOC_029494	XLOC_029494	contig61843:1-481	OK	0	6.39968	0	2.678	2.678	inf	#NAME?	0.00035	0.212672	no	AT3G53720.1	ATCHX20, CHX20 | cation/H+ exchanger 20 | chr3:19905826-19910027 REVERSE LENGTH=842	Glyma.03G171700.1.p	>lcl|Glyma.03G171700.1.p:1-2 pacid=30518077 transcript=Glyma.03G171700.1 locus=Glyma.03G171700 ID=Glyma.03G171700.1.Wm82.a2.v1 annot-version=Wm82.a2.v1
XLOC_043332	XLOC_043332	contig85713:1-1112	OK	1.2454	7.9586	0.316609	2.99251	2.67591	2.6759	1.32741	0.19565	0.945578	no	AT5G37820.1	NIP4;2, NLM5 | NOD26-like intrinsic protein 4;2 | chr5:15050261-15051542 FORWARD LENGTH=283	Glyma.18G259500.1.p	>lcl|Glyma.18G259500.1.p:1-2 pacid=30558469 transcript=Glyma.18G259500.1 locus=Glyma.18G259500 ID=Glyma.18G259500.1.Wm82.a2.v1 annot-version=Wm82.a2.v1
XLOC_039158	XLOC_039158	contig76036:1-343	OK	0.694531	4.41998	-0.525889	2.14404	2.66993	2.66993	1.23359	0.19585	0.945578	no			Glyma.09G037000.1.p	>lcl|Glyma.09G037000.1.p:1-2 pacid=30482640 transcript=Glyma.09G037000.1 locus=Glyma.09G037000 ID=Glyma.09G037000.1.Wm82.a2.v1 annot-version=Wm82.a2.v1
XLOC_043633	XLOC_043633	contig86178:22-380	OK	0.920464	5.85673	-0.119567	2.5501	2.66966	2.66966	1.45806	0.1556	0.945578	no	AT3G25810.1	Terpenoid cyclases/Protein prenyltransferases superfamily protein | chr3:9430805-9433844 FORWARD LENGTH=598	Glyma.13G321100.1.p	>lcl|Glyma.13G321100.1.p:1-2 pacid=30505282 transcript=Glyma.13G321100.1 locus=Glyma.13G321100 ID=Glyma.13G321100.1.Wm82.a2.v1 annot-version=Wm82.a2.v1
XLOC_042590	XLOC_042590	contig83673:1-282	OK	0.828976	5.26432	-0.270598	2.39625	2.66684	2.66684	1.32226	0.2369	0.945578	no	AT2G38740.1	Haloacid dehalogenase-like hydrolase (HAD) superfamily protein | chr2:16194639-16195995 REVERSE LENGTH=244	Glyma.11G040800.2.p	>lcl|Glyma.11G040800.2.p:1-2 pacid=30528070 transcript=Glyma.11G040800.2 locus=Glyma.11G040800 ID=Glyma.11G040800.2.Wm82.a2.v1 annot-version=Wm82.a2.v1
XLOC_038364	XLOC_038364	contig74631:1-282	OK	0	6.35014	0	2.66679	2.66679	inf	#NAME?	0.0931	0.945578	no
XLOC_031915	XLOC_031915	contig66664:1-333	OK	0.741174	4.70415	-0.432116	2.23393	2.66605	2.66605	1.23432	0.19585	0.945578	no	AT4G29820.1	CFIM-25, ATCFIM-25 | homolog of CFIM-25 | chr4:14596047-14597317 REVERSE LENGTH=222	Glyma.09G066700.3.p	>lcl|Glyma.09G066700.3.p:1-2 pacid=30483872 transcript=Glyma.09G066700.3 locus=Glyma.09G066700 ID=Glyma.09G066700.3.Wm82.a2.v1 annot-version=Wm82.a2.v1
XLOC_038431	XLOC_038431	contig74727:88-418	OK	0.81262	5.14638	-0.299347	2.36356	2.66291	2.66291	1.39708	0.1688	0.945578	no
XLOC_028467	XLOC_028467	contig59581:1-837	OK	0.627054	3.96821	-0.673338	1.98849	2.66183	2.66183	1.33624	0.084	0.945578	no	AT5G37540.1	Eukaryotic aspartyl protease family protein | chr5:14912862-14914190 FORWARD LENGTH=442	Glyma.02G243600.1.p	>lcl|Glyma.02G243600.1.p:1-2 pacid=30510778 transcript=Glyma.02G243600.1 locus=Glyma.02G243600 ID=Glyma.02G243600.1.Wm82.a2.v1 annot-version=Wm82.a2.v1
XLOC_032360	XLOC_032360	contig67276:23-323	OK	0.700761	4.43418	-0.513006	2.14867	2.66167	2.66167	1.3686	0.2612	0.945578	no	AT1G02850.5	BGLU11 | beta glucosidase 11 | chr1:630569-633085 FORWARD LENGTH=520	Glyma.02G018700.3.p	>lcl|Glyma.02G018700.3.p:1-2 pacid=30507704 transcript=Glyma.02G018700.3 locus=Glyma.02G018700 ID=Glyma.02G018700.3.Wm82.a2.v1 annot-version=Wm82.a2.v1
XLOC_031233	XLOC_031233	contig65518:27-425	OK	0.369778	2.33423	-1.43527	1.22295	2.65822	2.65822	1.20813	0.26195	0.945578	no	AT5G24850.1	CRY3 | cryptochrome 3 | chr5:8535399-8538016 REVERSE LENGTH=526	Glyma.04G074500.1.p	>lcl|Glyma.04G074500.1.p:1-2 pacid=30487816 transcript=Glyma.04G074500.1 locus=Glyma.04G074500 ID=Glyma.04G074500.1.Wm82.a2.v1 annot-version=Wm82.a2.v1
XLOC_044459	XLOC_044459	contig88156:1-290	OK	0	6.31198	0	2.65809	2.65809	inf	#NAME?	0.0941	0.945578	no	AT5G09810.1	ACT7 | actin 7 | chr5:3052809-3054220 FORWARD LENGTH=377	Glyma.08G182200.1.p	>lcl|Glyma.08G182200.1.p:1-2 pacid=30540209 transcript=Glyma.08G182200.1 locus=Glyma.08G182200 ID=Glyma.08G182200.1.Wm82.a2.v1 annot-version=Wm82.a2.v1
XLOC_032619	XLOC_032619	contig67598:1-441	OK	0	6.29385	0	2.65394	2.65394	inf	#NAME?	0.08995	0.945578	no	AT1G20010.1	TUB5 | tubulin beta-5 chain | chr1:6938033-6940481 REVERSE LENGTH=449	Glyma.08G081100.2.p	>lcl|Glyma.08G081100.2.p:1-2 pacid=30537241 transcript=Glyma.08G081100.2 locus=Glyma.08G081100 ID=Glyma.08G081100.2.Wm82.a2.v1 annot-version=Wm82.a2.v1
XLOC_042853	XLOC_042853	contig84159:41-326	OK	0.804769	5.06444	-0.313353	2.3404	2.65376	2.65375	1.44347	0.25095	0.945578	no	AT2G30520.3	RPT2 | Phototropic-responsive NPH3 family protein | chr2:13002920-13005153 REVERSE LENGTH=545	Glyma.18G050800.1.p	>lcl|Glyma.18G050800.1.p:1-2 pacid=30557864 transcript=Glyma.18G050800.1 locus=Glyma.18G050800 ID=Glyma.18G050800.1.Wm82.a2.v1 annot-version=Wm82.a2.v1
XLOC_041272	XLOC_041272	contig80793:14-621	OK	0.979033	6.15252	-0.0305706	2.62118	2.65175	2.65175	1.32768	0.08675	0.945578	no	AT1G80530.1	Major facilitator superfamily protein | chr1:30278224-30280247 REVERSE LENGTH=561	Glyma.13G164100.1.p	>lcl|Glyma.13G164100.1.p:1-2 pacid=30501470 transcript=Glyma.13G164100.1 locus=Glyma.13G164100 ID=Glyma.13G164100.1.Wm82.a2.v1 annot-version=Wm82.a2.v1
XLOC_037395	XLOC_037395	contig72460:6-293	OK	0	6.28081	0	2.65095	2.65095	inf	#NAME?	0.03795	0.945578	no
XLOC_042083	XLOC_042083	contig82906:1-335	OK	1.0682	6.68652	0.0951818	2.74126	2.64607	2.64608	1.48225	0.1404	0.945578	no			Glyma.11G147800.1.p	>lcl|Glyma.11G147800.1.p:1-2 pacid=30531189 transcript=Glyma.11G147800.1 locus=Glyma.11G147800 ID=Glyma.11G147800.1.Wm82.a2.v1 annot-version=Wm82.a2.v1
XLOC_028559	XLOC_028559	contig59861:1-825	OK	1.21088	7.56164	0.276056	2.9187	2.64264	2.64265	1.36435	0.0597	0.945578	no	AT2G23620.1	ATMES1, MES1 | methyl esterase 1 | chr2:10047462-10049248 REVERSE LENGTH=263	Glyma.11G059600.1.p	>lcl|Glyma.11G059600.1.p:1-2 pacid=30530010 transcript=Glyma.11G059600.1 locus=Glyma.11G059600 ID=Glyma.11G059600.1.Wm82.a2.v1 annot-version=Wm82.a2.v1
XLOC_037594	XLOC_037594	contig72774:1-508	OK	0.954617	5.95183	-0.0670061	2.57333	2.64034	2.64034	1.46455	0.1038	0.945578	no	AT3G21510.1	AHP1 | histidine-containing phosphotransmitter 1 | chr3:7578432-7579537 REVERSE LENGTH=154	Glyma.20G230800.2.p	>lcl|Glyma.20G230800.2.p:1-2 pacid=30521512 transcript=Glyma.20G230800.2 locus=Glyma.20G230800 ID=Glyma.20G230800.2.Wm82.a2.v1 annot-version=Wm82.a2.v1
XLOC_031042	XLOC_031042	contig65078:1-1479	OK	1.4291	8.87334	0.515107	3.14948	2.63437	2.63437	1.422	0.0555	0.945578	no	AT5G53970.1	Tyrosine transaminase family protein | chr5:21910676-21912594 FORWARD LENGTH=414	Glyma.06G235500.7.p	>lcl|Glyma.06G235500.7.p:1-2 pacid=30549885 transcript=Glyma.06G235500.7 locus=Glyma.06G235500 ID=Glyma.06G235500.7.Wm82.a2.v1 annot-version=Wm82.a2.v1
XLOC_030072	XLOC_030072	contig62944:1-914	OK	1.33958	8.30576	0.421781	3.05411	2.63233	2.63234	1.35013	0.2449	0.945578	no	AT4G03500.1	Ankyrin repeat family protein | chr4:1553453-1556571 FORWARD LENGTH=652	Glyma.12G112400.1.p	>lcl|Glyma.12G112400.1.p:1-2 pacid=30548056 transcript=Glyma.12G112400.1 locus=Glyma.12G112400 ID=Glyma.12G112400.1.Wm82.a2.v1 annot-version=Wm82.a2.v1
XLOC_037433	XLOC_037433	contig72512:7-300	OK	0	6.15895	0	2.62268	2.62268	inf	#NAME?	0.00155	0.44965	no	AT3G14770.1	SWEET2, AtSWEET2 | Nodulin MtN3 family protein | chr3:4957787-4959202 REVERSE LENGTH=236	Glyma.13G264400.1.p	>lcl|Glyma.13G264400.1.p:1-2 pacid=30503266 transcript=Glyma.13G264400.1 locus=Glyma.13G264400 ID=Glyma.13G264400.1.Wm82.a2.v1 annot-version=Wm82.a2.v1
XLOC_028969	XLOC_028969	contig60843:1-620	OK	221.334	1362.21	7.79008	10.4117	2.62165	2.62165	1.62831	0.0431	0.945578	no			Glyma.06G177600.1.p	>lcl|Glyma.06G177600.1.p:1-2 pacid=30552910 transcript=Glyma.06G177600.1 locus=Glyma.06G177600 ID=Glyma.06G177600.1.Wm82.a2.v1 annot-version=Wm82.a2.v1
XLOC_030495	XLOC_030495	contig63826:1-356	OK	0	6.14713	0	2.61991	2.61991	inf	#NAME?	0.00155	0.44965	no			Glyma.15G094600.2.p	>lcl|Glyma.15G094600.2.p:1-2 pacid=30496419 transcript=Glyma.15G094600.2 locus=Glyma.15G094600 ID=Glyma.15G094600.2.Wm82.a2.v1 annot-version=Wm82.a2.v1
XLOC_026611	XLOC_026611	contig54996:3-235	OK	1.3837	8.49808	0.468531	3.08714	2.61861	2.61861	1.42741	0.21645	0.945578	no
XLOC_032942	XLOC_032942	contig67971:1-883	OK	0.493858	3.00332	-1.01783	1.58656	2.60439	2.60439	1.26439	0.11835	0.945578	no	AT4G14620.1	Protein of unknown function (DUF506) | chr4:8389246-8390448 REVERSE LENGTH=341	Glyma.05G190100.2.p	>lcl|Glyma.05G190100.2.p:1-2 pacid=30525585 transcript=Glyma.05G190100.2 locus=Glyma.05G190100 ID=Glyma.05G190100.2.Wm82.a2.v1 annot-version=Wm82.a2.v1
XLOC_029323	XLOC_029323	contig61431:1-288	OK	0	6.07325	0	2.60247	2.60247	inf	#NAME?	0.0931	0.945578	no	AT4G38740.1	ROC1 | rotamase CYP 1 | chr4:18083620-18084138 REVERSE LENGTH=172	Glyma.18G062900.1.p	>lcl|Glyma.18G062900.1.p:1-2 pacid=30557591 transcript=Glyma.18G062900.1 locus=Glyma.18G062900 ID=Glyma.18G062900.1.Wm82.a2.v1 annot-version=Wm82.a2.v1
XLOC_031634	XLOC_031634	contig66223:7-304	OK	0.719549	4.36562	-0.474835	2.12619	2.60102	2.60102	1.25719	0.2425	0.945578	no			Glyma.10G235300.5.p	>lcl|Glyma.10G235300.5.p:1-2 pacid=30476001 transcript=Glyma.10G235300.5 locus=Glyma.10G235300 ID=Glyma.10G235300.5.Wm82.a2.v1 annot-version=Wm82.a2.v1
XLOC_042606	XLOC_042606	contig83700:2-286	OK	0.834925	5.0539	-0.260281	2.3374	2.59768	2.59768	1.31448	0.20825	0.945578	no
XLOC_028929	XLOC_028929	contig60758:1-258	OK	1.74468	10.535	0.802962	3.39712	2.59416	2.59416	1.59134	0.1445	0.945578	no
XLOC_032194	XLOC_032194	contig67056:1-1312	OK	3.06501	18.5026	1.61589	4.20966	2.59376	2.59376	1.27265	0.2341	0.945578	no	AT2G42750.1	DNAJ heat shock N-terminal domain-containing protein | chr2:17793404-17795419 FORWARD LENGTH=344	Glyma.13G289600.1.p	>lcl|Glyma.13G289600.1.p:1-2 pacid=30501196 transcript=Glyma.13G289600.1 locus=Glyma.13G289600 ID=Glyma.13G289600.1.Wm82.a2.v1 annot-version=Wm82.a2.v1
XLOC_014883	XLOC_014883	contig32290:1-227	OK	5.05118	30.4505	2.33662	4.92839	2.59177	2.59178	1.75615	0.0656	0.945578	no			Glyma.05G218400.1.p	>lcl|Glyma.05G218400.1.p:1-2 pacid=30526963 transcript=Glyma.05G218400.1 locus=Glyma.05G218400 ID=Glyma.05G218400.1.Wm82.a2.v1 annot-version=Wm82.a2.v1
XLOC_029317	XLOC_029317	contig61414:1-929	OK	6.07166	36.4632	2.60209	5.18837	2.58628	2.58628	1.27688	0.225	0.945578	no	AT4G09350.1	Chaperone DnaJ-domain superfamily protein | chr4:5931317-5932152 REVERSE LENGTH=249	Glyma.08G238600.1.p	>lcl|Glyma.08G238600.1.p:1-2 pacid=30541391 transcript=Glyma.08G238600.1 locus=Glyma.08G238600 ID=Glyma.08G238600.1.Wm82.a2.v1 annot-version=Wm82.a2.v1
XLOC_027389	XLOC_027389	contig56827:29-1510	OK	0.919211	5.50962	-0.121532	2.46195	2.58348	2.58348	1.32577	0.2384	0.945578	no	AT2G02950.1	PKS1 | phytochrome kinase substrate 1 | chr2:855149-856468 REVERSE LENGTH=439	Glyma.08G300500.1.p	>lcl|Glyma.08G300500.1.p:1-2 pacid=30540432 transcript=Glyma.08G300500.1 locus=Glyma.08G300500 ID=Glyma.08G300500.1.Wm82.a2.v1 annot-version=Wm82.a2.v1
XLOC_039291	XLOC_039291	contig76362:1-646	OK	0	5.98372	0	2.58104	2.58104	inf	#NAME?	0.06195	0.945578	no	AT4G16720.1	Ribosomal protein L23/L15e family protein | chr4:9400156-9401315 REVERSE LENGTH=204	Glyma.05G061400.1.p	>lcl|Glyma.05G061400.1.p:1-2 pacid=30525467 transcript=Glyma.05G061400.1 locus=Glyma.05G061400 ID=Glyma.05G061400.1.Wm82.a2.v1 annot-version=Wm82.a2.v1
XLOC_039042	XLOC_039042	contig75789:2-303	OK	0.939828	5.6228	-0.0895313	2.49129	2.58082	2.58082	1.19364	0.21485	0.945578	no
XLOC_043909	XLOC_043909	contig86631:1-412	OK	0	5.98143	0	2.58049	2.58049	inf	#NAME?	0.00095	0.358964	no	AT3G62690.1	ATL5 | AtL5 | chr3:23185829-23186602 REVERSE LENGTH=257	Glyma.07G078800.1.p	>lcl|Glyma.07G078800.1.p:1-2 pacid=30493890 transcript=Glyma.07G078800.1 locus=Glyma.07G078800 ID=Glyma.07G078800.1.Wm82.a2.v1 annot-version=Wm82.a2.v1
XLOC_032201	XLOC_032201	contig67069:15-473	OK	0	5.97784	0	2.57962	2.57962	inf	#NAME?	0.0007	0.32787	no	AT2G25620.1	AtDBP1, DBP1 | DNA-binding protein phosphatase 1 | chr2:10903154-10904978 REVERSE LENGTH=392	Glyma.15G201300.2.p	>lcl|Glyma.15G201300.2.p:1-2 pacid=30498909 transcript=Glyma.15G201300.2 locus=Glyma.15G201300 ID=Glyma.15G201300.2.Wm82.a2.v1 annot-version=Wm82.a2.v1
XLOC_029409	XLOC_029409	contig61662:1-331	OK	0.549272	3.2785	-0.864407	1.71304	2.57744	2.57744	1.2423	0.26165	0.945578	no	AT4G32060.2	calcium-binding EF hand family protein | chr4:15501134-15503302 FORWARD LENGTH=454	Glyma.13G163900.1.p	>lcl|Glyma.13G163900.1.p:1-2 pacid=30505561 transcript=Glyma.13G163900.1 locus=Glyma.13G163900 ID=Glyma.13G163900.1.Wm82.a2.v1 annot-version=Wm82.a2.v1
XLOC_044446	XLOC_044446	contig88070:1-267	OK	1.93542	11.5306	0.952647	3.5274	2.57475	2.57475	1.26627	0.1342	0.945578	no	AT2G21590.2	APL4 | Glucose-1-phosphate adenylyltransferase family protein | chr2:9239362-9242150 FORWARD LENGTH=523	Glyma.06G011700.1.p	>lcl|Glyma.06G011700.1.p:1-2 pacid=30554185 transcript=Glyma.06G011700.1 locus=Glyma.06G011700 ID=Glyma.06G011700.1.Wm82.a2.v1 annot-version=Wm82.a2.v1
XLOC_026706	XLOC_026706	contig55298:1-922	OK	9.2176	54.9086	3.20439	5.77896	2.57457	2.57457	1.25691	0.2322	0.945578	no	AT5G57040.1	Lactoylglutathione lyase / glyoxalase I family protein | chr5:23084035-23085116 REVERSE LENGTH=197	Glyma.17G052700.1.p	>lcl|Glyma.17G052700.1.p:1-2 pacid=30481550 transcript=Glyma.17G052700.1 locus=Glyma.17G052700 ID=Glyma.17G052700.1.Wm82.a2.v1 annot-version=Wm82.a2.v1
XLOC_039198	XLOC_039198	contig76133:1-671	OK	1.09309	6.50727	0.128412	2.70205	2.57364	2.57363	1.38456	0.20215	0.945578	no	AT3G23820.1	GAE6 | UDP-D-glucuronate 4-epimerase 6 | chr3:8603645-8605027 FORWARD LENGTH=460	Glyma.08G109100.1.p	>lcl|Glyma.08G109100.1.p:1-2 pacid=30535489 transcript=Glyma.08G109100.1 locus=Glyma.08G109100 ID=Glyma.08G109100.1.Wm82.a2.v1 annot-version=Wm82.a2.v1
XLOC_039767	XLOC_039767	contig77699:1-1315	OK	1.71809	10.2101	0.780806	3.35193	2.57112	2.57112	1.34564	0.04255	0.945578	no	AT4G08300.1	nodulin MtN21 /EamA-like transporter family protein | chr4:5245024-5248153 FORWARD LENGTH=373	Glyma.06G112200.1.p	>lcl|Glyma.06G112200.1.p:1-2 pacid=30550564 transcript=Glyma.06G112200.1 locus=Glyma.06G112200 ID=Glyma.06G112200.1.Wm82.a2.v1 annot-version=Wm82.a2.v1
XLOC_039577	XLOC_039577	contig77427:1-412	OK	0	5.94177	0	2.57089	2.57089	inf	#NAME?	0.00105	0.380752	no	AT5G08720.1	CONTAINS InterPro DOMAIN/s: Streptomyces cyclase/dehydrase (InterPro:IPR005031); BEST Arabidopsis thaliana protein match is: Polyketide cyclase / dehydrase and lipid transport protein (TAIR:AT4G01650.1); Has 30201 Blast hits to 17322 proteins in 780 species: Archae - 12; Bacteria - 1396; Metazoa - 17338; Fungi - 3422; Plants - 5037; Viruses - 0; Other Eukaryotes - 2996 (source: NCBI BLink). | chr…	Glyma.06G158400.2.p	>lcl|Glyma.06G158400.2.p:1-2 pacid=30550090 transcript=Glyma.06G158400.2 locus=Glyma.06G158400 ID=Glyma.06G158400.2.Wm82.a2.v1 annot-version=Wm82.a2.v1
XLOC_028408	XLOC_028408	contig59337:6-294	OK	0.809298	4.7897	-0.305257	2.25994	2.56519	2.56519	1.26196	0.2083	0.945578	no
XLOC_030999	XLOC_030999	contig64979:1-271	OK	0	5.88122	0	2.55612	2.55612	inf	#NAME?	0.00405	0.666446	no
XLOC_044444	XLOC_044444	contig88049:1-320	OK	0	5.86895	0	2.5531	2.5531	inf	#NAME?	0.0664	0.945578	no	ATMG01360.1	COX1 | cytochrome oxidase | chrM:349830-351413 REVERSE LENGTH=527	Glyma.03G094400.1.p	>lcl|Glyma.03G094400.1.p:1-2 pacid=30515819 transcript=Glyma.03G094400.1 locus=Glyma.03G094400 ID=Glyma.03G094400.1.Wm82.a2.v1 annot-version=Wm82.a2.v1
XLOC_031859	XLOC_031859	contig66573:10-519	OK	0.475767	2.78046	-1.07167	1.47532	2.547	2.54699	1.27023	0.1676	0.945578	no	AT1G30610.2	EMB2279 | pentatricopeptide (PPR) repeat-containing protein | chr1:10846676-10850517 FORWARD LENGTH=978	Glyma.11G110600.1.p	>lcl|Glyma.11G110600.1.p:1-2 pacid=30528901 transcript=Glyma.11G110600.1 locus=Glyma.11G110600 ID=Glyma.11G110600.1.Wm82.a2.v1 annot-version=Wm82.a2.v1
XLOC_039441	XLOC_039441	contig76962:1-268	OK	0.961422	5.60605	-0.0567583	2.48698	2.54374	2.54374	1.37053	0.28075	0.945578	no	AT1G78970.1	LUP1, ATLUP1 | lupeol synthase 1 | chr1:29703414-29707715 FORWARD LENGTH=757	Glyma.20G192700.4.p	>lcl|Glyma.20G192700.4.p:1-2 pacid=30521009 transcript=Glyma.20G192700.4 locus=Glyma.20G192700 ID=Glyma.20G192700.4.Wm82.a2.v1 annot-version=Wm82.a2.v1
XLOC_026300	XLOC_026300	contig54274:1-565	OK	88.6671	516.591	6.47033	9.01288	2.54255	2.54255	1.30211	0.0991	0.945578	no			Glyma.05G128500.2.p	>lcl|Glyma.05G128500.2.p:1-2 pacid=30526845 transcript=Glyma.05G128500.2 locus=Glyma.05G128500 ID=Glyma.05G128500.2.Wm82.a2.v1 annot-version=Wm82.a2.v1
XLOC_032138	XLOC_032138	contig66971:1-686	OK	0	5.82229	0	2.54159	2.54159	inf	#NAME?	0.1009	0.945578	no	AT4G23800.2	HMG (high mobility group) box protein | chr4:12390228-12392516 FORWARD LENGTH=450	Glyma.01G136100.1.p	>lcl|Glyma.01G136100.1.p:1-2 pacid=30541688 transcript=Glyma.01G136100.1 locus=Glyma.01G136100 ID=Glyma.01G136100.1.Wm82.a2.v1 annot-version=Wm82.a2.v1
XLOC_030981	XLOC_030981	contig64936:1-759	OK	0.263187	1.53139	-1.92584	0.614842	2.54068	2.54068	1.1609	0.1754	0.945578	no	AT4G17360.1	Formyl transferase | chr4:9703698-9705468 REVERSE LENGTH=328	Glyma.01G208000.1.p	>lcl|Glyma.01G208000.1.p:1-2 pacid=30543576 transcript=Glyma.01G208000.1 locus=Glyma.01G208000 ID=Glyma.01G208000.1.Wm82.a2.v1 annot-version=Wm82.a2.v1
XLOC_032755	XLOC_032755	contig67763:1-1594	OK	1.63665	9.50531	0.710746	3.24873	2.53799	2.53799	1.27922	0.2667	0.945578	no	AT3G01060.1	unknown protein; Has 640 Blast hits to 638 proteins in 201 species: Archae - 0; Bacteria - 293; Metazoa - 0; Fungi - 71; Plants - 72; Viruses - 0; Other Eukaryotes - 204 (source: NCBI BLink). | chr3:16831-18782 REVERSE LENGTH=455	Glyma.13G059000.1.p	>lcl|Glyma.13G059000.1.p:1-2 pacid=30502075 transcript=Glyma.13G059000.1 locus=Glyma.13G059000 ID=Glyma.13G059000.1.Wm82.a2.v1 annot-version=Wm82.a2.v1
XLOC_027766	XLOC_027766	contig57730:1-259	OK	17.5434	101.65	4.13286	6.66747	2.53461	2.53462	1.48991	0.07355	0.945578	no	AT5G54940.2	Translation initiation factor SUI1 family protein | chr5:22308420-22308758 REVERSE LENGTH=112	Glyma.14G023300.1.p	>lcl|Glyma.14G023300.1.p:1-2 pacid=30533007 transcript=Glyma.14G023300.1 locus=Glyma.14G023300 ID=Glyma.14G023300.1.Wm82.a2.v1 annot-version=Wm82.a2.v1
XLOC_031566	XLOC_031566	contig66126:1-795	OK	5.75758	33.268	2.52546	5.05606	2.5306	2.5306	1.27087	0.1995	0.945578	no	AT2G44310.1	Calcium-binding EF-hand family protein | chr2:18309285-18309713 FORWARD LENGTH=142	Glyma.08G232400.1.p	>lcl|Glyma.08G232400.1.p:1-2 pacid=30535867 transcript=Glyma.08G232400.1 locus=Glyma.08G232400 ID=Glyma.08G232400.1.Wm82.a2.v1 annot-version=Wm82.a2.v1
XLOC_027456	XLOC_027456	contig56940:7-816	OK	0.96638	5.57427	-0.0493375	2.47878	2.52812	2.52812	1.30112	0.2231	0.945578	no	AT5G53390.1	O-acyltransferase (WSD1-like) family protein | chr5:21656951-21659207 REVERSE LENGTH=486	Glyma.12G114900.3.p	>lcl|Glyma.12G114900.3.p:1-2 pacid=30549016 transcript=Glyma.12G114900.3 locus=Glyma.12G114900 ID=Glyma.12G114900.3.Wm82.a2.v1 annot-version=Wm82.a2.v1
XLOC_029339	XLOC_029339	contig61483:1-319	OK	1.20006	6.91112	0.263107	2.78892	2.52581	2.52581	1.46676	0.17025	0.945578	no	AT2G47710.1	Adenine nucleotide alpha hydrolases-like superfamily protein | chr2:19555045-19555956 REVERSE LENGTH=162	Glyma.19G211000.1.p	>lcl|Glyma.19G211000.1.p:1-2 pacid=30513220 transcript=Glyma.19G211000.1 locus=Glyma.19G211000 ID=Glyma.19G211000.1.Wm82.a2.v1 annot-version=Wm82.a2.v1
XLOC_037797	XLOC_037797	contig73114:1-340	OK	0.7125	4.10151	-0.489038	2.03616	2.52519	2.52519	1.18353	0.20125	0.945578	no	AT1G69610.1	Protein of unknown function (DUF1666) | chr1:26186954-26189349 FORWARD LENGTH=636	Glyma.02G107200.1.p	>lcl|Glyma.02G107200.1.p:1-2 pacid=30509213 transcript=Glyma.02G107200.1 locus=Glyma.02G107200 ID=Glyma.02G107200.1.Wm82.a2.v1 annot-version=Wm82.a2.v1
XLOC_032309	XLOC_032309	contig67224:1-449	OK	18.2322	104.804	4.18842	6.71155	2.52313	2.52313	1.4417	0.0631	0.945578	no
XLOC_038328	XLOC_038328	contig74583:1-472	OK	0.810384	4.64516	-0.303322	2.21573	2.51905	2.51905	1.31758	0.09775	0.945578	no	AT2G37790.1	NAD(P)-linked oxidoreductase superfamily protein | chr2:15838838-15840752 FORWARD LENGTH=314	Glyma.03G070100.1.p	>lcl|Glyma.03G070100.1.p:1-2 pacid=30515552 transcript=Glyma.03G070100.1 locus=Glyma.03G070100 ID=Glyma.03G070100.1.Wm82.a2.v1 annot-version=Wm82.a2.v1
XLOC_039808	XLOC_039808	contig77753:11-303	OK	0	5.7266	0	2.51768	2.51768	inf	#NAME?	0.03525	0.945578	no
XLOC_029261	XLOC_029261	contig61316:1-639	OK	0	5.72601	0	2.51753	2.51753	inf	#NAME?	0.00015	0.127259	no	AT2G46680.2	ATHB-7, ATHB7, HB-7 | homeobox 7 | chr2:19165777-19166773 REVERSE LENGTH=256	Glyma.07G052100.1.p	>lcl|Glyma.07G052100.1.p:1-2 pacid=30491667 transcript=Glyma.07G052100.1 locus=Glyma.07G052100 ID=Glyma.07G052100.1.Wm82.a2.v1 annot-version=Wm82.a2.v1
XLOC_029466	XLOC_029466	contig61791:1-715	OK	0.856959	4.90572	-0.222702	2.29446	2.51717	2.51717	1.31323	0.19505	0.945578	no	AT4G32060.1	calcium-binding EF hand family protein | chr4:15501134-15503321 FORWARD LENGTH=498	Glyma.13G163900.1.p	>lcl|Glyma.13G163900.1.p:1-2 pacid=30505561 transcript=Glyma.13G163900.1 locus=Glyma.13G163900 ID=Glyma.13G163900.1.Wm82.a2.v1 annot-version=Wm82.a2.v1
XLOC_044156	XLOC_044156	contig87103:1-370	OK	0.857884	4.90683	-0.221146	2.29479	2.51594	2.51594	1.33194	0.17825	0.945578	no	AT1G67900.3	Phototropic-responsive NPH3 family protein | chr1:25467737-25469888 FORWARD LENGTH=631	Glyma.18G145000.2.p	>lcl|Glyma.18G145000.2.p:1-2 pacid=30558515 transcript=Glyma.18G145000.2 locus=Glyma.18G145000 ID=Glyma.18G145000.2.Wm82.a2.v1 annot-version=Wm82.a2.v1
XLOC_038635	XLOC_038635	contig75051:1-334	OK	0	5.68976	0	2.50837	2.50837	inf	#NAME?	0.09865	0.945578	no	AT5G59910.1	HTB4 | Histone superfamily protein | chr5:24127206-24127658 FORWARD LENGTH=150	Glyma.13G132100.1.p	>lcl|Glyma.13G132100.1.p:1-2 pacid=30501721 transcript=Glyma.13G132100.1 locus=Glyma.13G132100 ID=Glyma.13G132100.1.Wm82.a2.v1 annot-version=Wm82.a2.v1
XLOC_038985	XLOC_038985	contig75670:20-366	OK	0	5.6894	0	2.50828	2.50828	inf	#NAME?	0.025	0.945578	no
XLOC_026647	XLOC_026647	contig55082:1-378	OK	0.567968	3.22992	-0.816118	1.6915	2.50762	2.50761	1.12961	0.22075	0.945578	no	AT5G24470.1	APRR5, PRR5 | pseudo-response regulator 5 | chr5:8356204-8358873 REVERSE LENGTH=667	Glyma.03G261300.3.p	>lcl|Glyma.03G261300.3.p:1-2 pacid=30519369 transcript=Glyma.03G261300.3 locus=Glyma.03G261300 ID=Glyma.03G261300.3.Wm82.a2.v1 annot-version=Wm82.a2.v1
XLOC_027221	XLOC_027221	contig56390:1-680	OK	2.60493	14.7632	1.38124	3.88393	2.50269	2.50269	1.33597	0.2474	0.945578	no	AT1G10400.1	UDP-Glycosyltransferase superfamily protein | chr1:3414869-3416358 REVERSE LENGTH=467	Glyma.16G073800.1.p	>lcl|Glyma.16G073800.1.p:1-2 pacid=30560558 transcript=Glyma.16G073800.1 locus=Glyma.16G073800 ID=Glyma.16G073800.1.Wm82.a2.v1 annot-version=Wm82.a2.v1
XLOC_029118	XLOC_029118	contig61082:1-648	OK	2.29831	13.0002	1.20057	3.70046	2.49989	2.49988	1.37424	0.23895	0.945578	no			Glyma.12G103200.1.p	>lcl|Glyma.12G103200.1.p:1-2 pacid=30545646 transcript=Glyma.12G103200.1 locus=Glyma.12G103200 ID=Glyma.12G103200.1.Wm82.a2.v1 annot-version=Wm82.a2.v1
XLOC_040423	XLOC_040423	contig78825:1-335	OK	0	5.6439	0	2.49669	2.49669	inf	#NAME?	0.0021	0.533483	no	AT3G26950.1	unknown protein; Has 27 Blast hits to 27 proteins in 8 species: Archae - 0; Bacteria - 0; Metazoa - 0; Fungi - 0; Plants - 27; Viruses - 0; Other Eukaryotes - 0 (source: NCBI BLink). | chr3:9941202-9943411 REVERSE LENGTH=548	Glyma.16G146100.1.p	>lcl|Glyma.16G146100.1.p:1-2 pacid=30560143 transcript=Glyma.16G146100.1 locus=Glyma.16G146100 ID=Glyma.16G146100.1.Wm82.a2.v1 annot-version=Wm82.a2.v1
XLOC_044141	XLOC_044141	contig87077:1-305	OK	0	5.63024	0	2.4932	2.4932	inf	#NAME?	0.0941	0.945578	no	AT5G56030.2	HSP8	Glyma.09G131500.1.p	>lcl|Glyma.09G131500.1.p:1-2 pacid=30487026 transcript=Glyma.09G131500.1 locus=Glyma.09G131500 ID=Glyma.09G131500.1.Wm82.a2.v1 annot-version=Wm82.a2.v1
XLOC_044397	XLOC_044397	contig87786:1-226	OK	1.71223	9.63795	0.775877	3.26873	2.49285	2.49285	1.51071	0.27405	0.945578	no
XLOC_041816	XLOC_041816	contig81837:1-246	OK	1.26306	7.10956	0.336923	2.82976	2.49284	2.49284	1.45107	0.2616	0.945578	no	AT4G22920.1	ATNYE1, NYE1 | non-yellowing 1 | chr4:12016776-12017969 REVERSE LENGTH=268	Glyma.01G214600.1.p	>lcl|Glyma.01G214600.1.p:1-2 pacid=30545322 transcript=Glyma.01G214600.1 locus=Glyma.01G214600 ID=Glyma.01G214600.1.Wm82.a2.v1 annot-version=Wm82.a2.v1
XLOC_029134	XLOC_029134	contig61109:1-380	OK	0	5.60872	0	2.48767	2.48767	inf	#NAME?	0.0294	0.945578	no
XLOC_038496	XLOC_038496	contig74815:1-481	OK	0	5.60094	0	2.48567	2.48567	inf	#NAME?	0.09025	0.945578	no	AT5G38480.2	GRF3, RCI1 | general regulatory factor 3 | chr5:15410277-15411285 FORWARD LENGTH=254	Glyma.06G101500.2.p	>lcl|Glyma.06G101500.2.p:1-2 pacid=30550529 transcript=Glyma.06G101500.2 locus=Glyma.06G101500 ID=Glyma.06G101500.2.Wm82.a2.v1 annot-version=Wm82.a2.v1
XLOC_040034	XLOC_040034	contig78094:1-475	OK	0	5.58141	0	2.48063	2.48063	inf	#NAME?	0.1006	0.945578	no
XLOC_033658	XLOC_033658	contig68756:1-862	OK	3.09621	17.2357	1.6305	4.10733	2.47682	2.47682	1.25464	0.2045	0.945578	no	AT3G55646.1	unknown protein; FUNCTIONS IN: molecular_function unknown; INVOLVED IN: biological_process unknown; LOCATED IN: chloroplast; BEST Arabidopsis thaliana protein match is: unknown protein (TAIR:AT2G39855.2); Has 35333 Blast hits to 34131 proteins in 2444 species: Archae - 798; Bacteria - 22429; Metazoa - 974; Fungi - 991; Plants - 531; Viruses - 0; Other Eukaryotes - 9610 (source: NCBI BLink). | chr…	Glyma.02G252500.1.p	>lcl|Glyma.02G252500.1.p:1-2 pacid=30511043 transcript=Glyma.02G252500.1 locus=Glyma.02G252500 ID=Glyma.02G252500.1.Wm82.a2.v1 annot-version=Wm82.a2.v1
XLOC_040838	XLOC_040838	contig80080:1-451	OK	0.585179	3.25522	-0.77305	1.70276	2.47581	2.4758	1.22391	0.1895	0.945578	no	AT5G55050.1	GDSL-like Lipase/Acylhydrolase superfamily protein | chr5:22337745-22339741 FORWARD LENGTH=376	Glyma.14G022500.1.p	>lcl|Glyma.14G022500.1.p:1-2 pacid=30534868 transcript=Glyma.14G022500.1 locus=Glyma.14G022500 ID=Glyma.14G022500.1.Wm82.a2.v1 annot-version=Wm82.a2.v1
XLOC_034104	XLOC_034104	contig69203:1-1730	OK	5.11458	28.4099	2.35462	4.82832	2.47371	2.4737	1.18051	0.2628	0.945578	no	AT5G38510.2	Rhomboid-related intramembrane serine protease family protein | chr5:15417839-15420002 REVERSE LENGTH=434	Glyma.19G045800.1.p	>lcl|Glyma.19G045800.1.p:1-2 pacid=30514585 transcript=Glyma.19G045800.1 locus=Glyma.19G045800 ID=Glyma.19G045800.1.Wm82.a2.v1 annot-version=Wm82.a2.v1
XLOC_042493	XLOC_042493	contig83531:1-907	OK	1.36918	7.57869	0.453312	2.92195	2.46864	2.46863	1.27588	0.0575	0.945578	no	AT1G24100.1	UGT74B1 | UDP-glucosyl transferase 74B1 | chr1:8525547-8527010 REVERSE LENGTH=460	Glyma.01G036000.1.p	>lcl|Glyma.01G036000.1.p:1-2 pacid=30543285 transcript=Glyma.01G036000.1 locus=Glyma.01G036000 ID=Glyma.01G036000.1.Wm82.a2.v1 annot-version=Wm82.a2.v1
XLOC_033124	XLOC_033124	contig68184:1-1111	OK	3.50191	19.3519	1.80814	4.2744	2.46626	2.46626	1.23603	0.0686	0.945578	no	AT4G21970.1	Protein of unknown function, DUF584 | chr4:11653633-11654106 FORWARD LENGTH=157	Glyma.08G317200.1.p	>lcl|Glyma.08G317200.1.p:1-2 pacid=30536685 transcript=Glyma.08G317200.1 locus=Glyma.08G317200 ID=Glyma.08G317200.1.Wm82.a2.v1 annot-version=Wm82.a2.v1
XLOC_039885	XLOC_039885	contig77855:1-250	OK	0	5.52482	0	2.46593	2.46593	inf	#NAME?	0.00525	0.742347	no	AT3G55610.1	P5CS2 | delta 1-pyrroline-5-carboxylate synthase 2 | chr3:20624278-20628989 REVERSE LENGTH=726	Glyma.01G099800.5.p	>lcl|Glyma.01G099800.5.p:1-2 pacid=30543638 transcript=Glyma.01G099800.5 locus=Glyma.01G099800 ID=Glyma.01G099800.5.Wm82.a2.v1 annot-version=Wm82.a2.v1
XLOC_031164	XLOC_031164	contig65326:1-288	OK	0	5.52445	0	2.46583	2.46583	inf	#NAME?	0.01965	0.945578	no			Glyma.10G276000.1.p	>lcl|Glyma.10G276000.1.p:1-2 pacid=30477175 transcript=Glyma.10G276000.1 locus=Glyma.10G276000 ID=Glyma.10G276000.1.Wm82.a2.v1 annot-version=Wm82.a2.v1
XLOC_028717	XLOC_028717	contig60356:1-1083	OK	0	5.52125	0	2.46499	2.46499	inf	#NAME?	0.0726	0.945578	no
XLOC_040961	XLOC_040961	contig80337:1-209	OK	4.70591	25.9755	2.23447	4.69908	2.46461	2.46461	1.79813	0.16825	0.945578	no
XLOC_031810	XLOC_031810	contig66508:1-1042	OK	10.1132	55.7565	3.33817	5.80107	2.4629	2.4629	1.26426	0.06215	0.945578	no	AT1G59860.1	HSP20-like chaperones superfamily protein | chr1:22031474-22031941 FORWARD LENGTH=155	Glyma.18G192000.1.p	>lcl|Glyma.18G192000.1.p:1-2 pacid=30558691 transcript=Glyma.18G192000.1 locus=Glyma.18G192000 ID=Glyma.18G192000.1.Wm82.a2.v1 annot-version=Wm82.a2.v1
XLOC_040396	XLOC_040396	contig78767:16-357	OK	1.02552	5.62336	0.0363556	2.49143	2.45508	2.45508	1.3773	0.16265	0.945578	no	AT5G55050.1	GDSL-like Lipase/Acylhydrolase superfamily protein | chr5:22337745-22339741 FORWARD LENGTH=376	Glyma.14G022500.1.p	>lcl|Glyma.14G022500.1.p:1-2 pacid=30534868 transcript=Glyma.14G022500.1 locus=Glyma.14G022500 ID=Glyma.14G022500.1.Wm82.a2.v1 annot-version=Wm82.a2.v1
XLOC_034286	XLOC_034286	contig69390:15-319	OK	1.20021	6.57522	0.263287	2.71704	2.45375	2.45375	1.33639	0.18575	0.945578	no	AT5G53350.1	CLPX | CLP protease regulatory subunit X | chr5:21644060-21647503 FORWARD LENGTH=579	Glyma.06G129100.1.p	>lcl|Glyma.06G129100.1.p:1-2 pacid=30549505 transcript=Glyma.06G129100.1 locus=Glyma.06G129100 ID=Glyma.06G129100.1.Wm82.a2.v1 annot-version=Wm82.a2.v1
XLOC_042328	XLOC_042328	contig83282:1-371	OK	0.853036	4.67201	-0.229321	2.22404	2.45336	2.45336	1.28266	0.1922	0.945578	no			Glyma.05G027000.1.p	>lcl|Glyma.05G027000.1.p:1-2 pacid=30526852 transcript=Glyma.05G027000.1 locus=Glyma.05G027000 ID=Glyma.05G027000.1.Wm82.a2.v1 annot-version=Wm82.a2.v1
XLOC_032561	XLOC_032561	contig67523:1-669	OK	3.51632	19.2493	1.81407	4.26673	2.45267	2.45267	1.22698	0.22855	0.945578	no	AT5G12020.1	HSP17.6II | 17.6 kDa class II heat shock protein | chr5:3882409-3882876 REVERSE LENGTH=155	Glyma.14G100000.1.p	>lcl|Glyma.14G100000.1.p:1-2 pacid=30534870 transcript=Glyma.14G100000.1 locus=Glyma.14G100000 ID=Glyma.14G100000.1.Wm82.a2.v1 annot-version=Wm82.a2.v1
XLOC_028654	XLOC_028654	contig60212:1-558	OK	2.42943	13.2966	1.28062	3.73299	2.45237	2.45237	1.22564	0.10055	0.945578	no	AT4G23890.1	unknown protein; FUNCTIONS IN: molecular_function unknown; INVOLVED IN: biological_process unknown; LOCATED IN: chloroplast thylakoid membrane, chloroplast; EXPRESSED IN: 22 plant structures; EXPRESSED DURING: 13 growth stages; CONTAINS InterPro DOMAIN/s: Protein of unknown function DUF3252 (InterPro:IPR021659); Has 287 Blast hits to 287 proteins in 81 species: Archae - 0; Bacteria - 118; Metazoa…	Glyma.09G263100.1.p	>lcl|Glyma.09G263100.1.p:1-2 pacid=30483739 transcript=Glyma.09G263100.1 locus=Glyma.09G263100 ID=Glyma.09G263100.1.Wm82.a2.v1 annot-version=Wm82.a2.v1
XLOC_044171	XLOC_044171	contig87148:1-662	OK	0.795977	4.35584	-0.329201	2.12295	2.45215	2.45215	1.27305	0.1646	0.945578	no	AT1G09890.1	Rhamnogalacturonate lyase family protein | chr1:3214237-3217386 REVERSE LENGTH=617	Glyma.06G092800.1.p	>lcl|Glyma.06G092800.1.p:1-2 pacid=30552255 transcript=Glyma.06G092800.1 locus=Glyma.06G092800 ID=Glyma.06G092800.1.Wm82.a2.v1 annot-version=Wm82.a2.v1
XLOC_029234	XLOC_029234	contig61262:7-410	OK	0.862801	4.71316	-0.2129	2.23669	2.44959	2.44959	1.20548	0.17515	0.945578	no	AT5G36110.1	CYP716A1 | cytochrome P450, family 716, subfamily A, polypeptide 1 | chr5:14195377-14197613 FORWARD LENGTH=477	Glyma.08G125100.2.p	>lcl|Glyma.08G125100.2.p:1-2 pacid=30536570 transcript=Glyma.08G125100.2 locus=Glyma.08G125100 ID=Glyma.08G125100.2.Wm82.a2.v1 annot-version=Wm82.a2.v1
XLOC_034615	XLOC_034615	contig69714:1-4677	OK	3.75277	20.4949	1.90796	4.35719	2.44924	2.44924	1.20909	0.16895	0.945578	no	AT5G13630.1	GUN5, CCH, CHLH, CCH1, ABAR | magnesium-chelatase subunit chlH, chloroplast, putative / Mg-protoporphyrin IX chelatase, putative (CHLH) | chr5:4387567-4392082 REVERSE LENGTH=1381	Glyma.10G097800.1.p	>lcl|Glyma.10G097800.1.p:1-2 pacid=30475046 transcript=Glyma.10G097800.1 locus=Glyma.10G097800 ID=Glyma.10G097800.1.Wm82.a2.v1 annot-version=Wm82.a2.v1
XLOC_032656	XLOC_032656	contig67642:1-943	OK	0	5.45005	0	2.44627	2.44627	inf	#NAME?	5e-05	0.0522849	no	AT5G52300.2	RD29B, LTI65 | CAP160 protein | chr5:21237205-21239404 FORWARD LENGTH=618	Glyma.20G158500.1.p	>lcl|Glyma.20G158500.1.p:1-2 pacid=30520438 transcript=Glyma.20G158500.1 locus=Glyma.20G158500 ID=Glyma.20G158500.1.Wm82.a2.v1 annot-version=Wm82.a2.v1
XLOC_037611	XLOC_037611	contig72803:1-365	OK	0	5.44219	0	2.44419	2.44419	inf	#NAME?	0.1	0.945578	no	AT5G23860.2	TUB8 | tubulin beta 8 | chr5:8042962-8044528 FORWARD LENGTH=449	Glyma.01G109300.1.p	>lcl|Glyma.01G109300.1.p:1-2 pacid=30545089 transcript=Glyma.01G109300.1 locus=Glyma.01G109300 ID=Glyma.01G109300.1.Wm82.a2.v1 annot-version=Wm82.a2.v1
XLOC_030563	XLOC_030563	contig63964:9-249	OK	3.17003	17.1575	1.6645	4.10077	2.43627	2.43627	1.23645	0.1548	0.945578	no	AT4G05050.4	UBQ11 | ubiquitin 11 | chr4:2588271-2588960 REVERSE LENGTH=153	Glyma.20G141600.2.p	>lcl|Glyma.20G141600.2.p:1-2 pacid=30520988 transcript=Glyma.20G141600.2 locus=Glyma.20G141600 ID=Glyma.20G141600.2.Wm82.a2.v1 annot-version=Wm82.a2.v1
XLOC_042804	XLOC_042804	contig84061:1-332	OK	0.605859	3.2785	-0.722946	1.71304	2.43598	2.43598	1.14908	0.2152	0.945578	no
XLOC_030609	XLOC_030609	contig64073:1-495	OK	0	5.39519	0	2.43167	2.43167	inf	#NAME?	5e-05	0.0522849	no
XLOC_032770	XLOC_032770	contig67784:1-373	OK	0	5.39112	0	2.43059	2.43059	inf	#NAME?	0.08095	0.945578	no	AT5G60390.3	GTP binding Elongation factor Tu family protein | chr5:24289226-24290675 FORWARD LENGTH=449	Glyma.19G052400.2.p	>lcl|Glyma.19G052400.2.p:1-2 pacid=30515147 transcript=Glyma.19G052400.2 locus=Glyma.19G052400 ID=Glyma.19G052400.2.Wm82.a2.v1 annot-version=Wm82.a2.v1
XLOC_038943	XLOC_038943	contig75590:1-477	OK	0.530547	2.85478	-0.914448	1.51338	2.42783	2.42782	1.23702	0.1788	0.945578	no	AT1G19715.3	Mannose-binding lectin superfamily protein | chr1:6816934-6819432 REVERSE LENGTH=601	Glyma.18G061800.1.p	>lcl|Glyma.18G061800.1.p:1-2 pacid=30555948 transcript=Glyma.18G061800.1 locus=Glyma.18G061800 ID=Glyma.18G061800.1.Wm82.a2.v1 annot-version=Wm82.a2.v1
XLOC_027494	XLOC_027494	contig56993:1-914	OK	1.32548	7.1126	0.406515	2.83038	2.42386	2.42386	1.21136	0.1161	0.945578	no	AT5G11330.1	FAD/NAD(P)-binding oxidoreductase family protein | chr5:3617342-3618861 REVERSE LENGTH=408	Glyma.17G206700.1.p	>lcl|Glyma.17G206700.1.p:1-2 pacid=30480413 transcript=Glyma.17G206700.1 locus=Glyma.17G206700 ID=Glyma.17G206700.1.Wm82.a2.v1 annot-version=Wm82.a2.v1
XLOC_041461	XLOC_041461	contig81094:1-456	OK	0	5.36198	0	2.42277	2.42277	inf	#NAME?	0.0002	0.147426	no	AT1G61680.2	TPS14 | terpene synthase 14 | chr1:22772455-22774687 REVERSE LENGTH=562	Glyma.07G187700.1.p	>lcl|Glyma.07G187700.1.p:1-2 pacid=30495135 transcript=Glyma.07G187700.1 locus=Glyma.07G187700 ID=Glyma.07G187700.1.Wm82.a2.v1 annot-version=Wm82.a2.v1
XLOC_032059	XLOC_032059	contig66865:1-581	OK	0.385998	2.0651	-1.37333	1.04621	2.41955	2.41955	1.1427	0.16795	0.945578	no			Glyma.02G230600.1.p	>lcl|Glyma.02G230600.1.p:1-2 pacid=30510083 transcript=Glyma.02G230600.1 locus=Glyma.02G230600 ID=Glyma.02G230600.1.Wm82.a2.v1 annot-version=Wm82.a2.v1
XLOC_033710	XLOC_033710	contig68808:6-1654	OK	2.61897	13.9983	1.389	3.80718	2.41818	2.41818	1.20679	0.17235	0.945578	no	AT3G25410.1	Sodium Bile acid symporter family | chr3:9214565-9216331 REVERSE LENGTH=431	Glyma.08G344000.1.p	>lcl|Glyma.08G344000.1.p:1-2 pacid=30536955 transcript=Glyma.08G344000.1 locus=Glyma.08G344000 ID=Glyma.08G344000.1.Wm82.a2.v1 annot-version=Wm82.a2.v1
XLOC_026481	XLOC_026481	contig54675:1-314	OK	1.24767	6.63727	0.319236	2.73059	2.41135	2.41135	1.35607	0.18825	0.945578	no	AT5G17860.1	CAX7 | calcium exchanger 7 | chr5:5902638-5904350 REVERSE LENGTH=570	Glyma.19G066700.1.p	>lcl|Glyma.19G066700.1.p:1-2 pacid=30513131 transcript=Glyma.19G066700.1 locus=Glyma.19G066700 ID=Glyma.19G066700.1.Wm82.a2.v1 annot-version=Wm82.a2.v1
XLOC_042935	XLOC_042935	contig84327:12-615	OK	1.82476	9.70219	0.867707	3.27831	2.4106	2.41061	1.31677	0.23745	0.945578	no	AT3G02100.1	UDP-Glycosyltransferase superfamily protein | chr3:368840-370484 REVERSE LENGTH=464	Glyma.13G056600.3.p	>lcl|Glyma.13G056600.3.p:1-2 pacid=30501504 transcript=Glyma.13G056600.3 locus=Glyma.13G056600 ID=Glyma.13G056600.3.Wm82.a2.v1 annot-version=Wm82.a2.v1
XLOC_042456	XLOC_042456	contig83476:1-466	OK	0	5.3068	0	2.40784	2.40784	inf	#NAME?	0.09865	0.945578	no	AT1G20010.1	TUB5 | tubulin beta-5 chain | chr1:6938033-6940481 REVERSE LENGTH=449	Glyma.05G126100.1.p	>lcl|Glyma.05G126100.1.p:1-2 pacid=30527526 transcript=Glyma.05G126100.1 locus=Glyma.05G126100 ID=Glyma.05G126100.1.Wm82.a2.v1 annot-version=Wm82.a2.v1
XLOC_032477	XLOC_032477	contig67410:1-1341	OK	13.0452	69.2219	3.70545	6.11316	2.40771	2.4077	1.34831	0.09805	0.945578	no	AT4G22890.5	PGR5-LIKE A | PGR5-LIKE A | chr4:12007157-12009175 FORWARD LENGTH=322	Glyma.01G214300.2.p	>lcl|Glyma.01G214300.2.p:1-2 pacid=30544608 transcript=Glyma.01G214300.2 locus=Glyma.01G214300 ID=Glyma.01G214300.2.Wm82.a2.v1 annot-version=Wm82.a2.v1
XLOC_030162	XLOC_030162	contig63151:9-461	OK	0.582874	3.08352	-0.778744	1.62458	2.40332	2.40332	1.20004	0.19575	0.945578	no	AT1G18940.1	Nodulin-like / Major Facilitator Superfamily protein | chr1:6543852-6545592 FORWARD LENGTH=526	Glyma.04G175900.1.p	>lcl|Glyma.04G175900.1.p:1-2 pacid=30490162 transcript=Glyma.04G175900.1 locus=Glyma.04G175900 ID=Glyma.04G175900.1.Wm82.a2.v1 annot-version=Wm82.a2.v1
XLOC_039406	XLOC_039406	contig76798:1-263	OK	1.01817	5.3849	0.0259785	2.42892	2.40294	2.40295	1.34021	0.28555	0.945578	no	AT1G55860.2	UPL1 | ubiquitin-protein ligase 1 | chr1:20879900-20892910 REVERSE LENGTH=3681	Glyma.14G183000.3.p	>lcl|Glyma.14G183000.3.p:1-2 pacid=30533885 transcript=Glyma.14G183000.3 locus=Glyma.14G183000 ID=Glyma.14G183000.3.Wm82.a2.v1 annot-version=Wm82.a2.v1
XLOC_033752	XLOC_033752	contig68850:1-2759	OK	4.04967	21.4166	2.0178	4.42066	2.40285	2.40286	1.17931	0.0981	0.945578	no	AT5G24470.1	APRR5, PRR5 | pseudo-response regulator 5 | chr5:8356204-8358873 REVERSE LENGTH=667	Glyma.07G049400.1.p	>lcl|Glyma.07G049400.1.p:1-2 pacid=30492988 transcript=Glyma.07G049400.1 locus=Glyma.07G049400 ID=Glyma.07G049400.1.Wm82.a2.v1 annot-version=Wm82.a2.v1
XLOC_030498	XLOC_030498	contig63832:1-330	OK	0	5.28556	0	2.40206	2.40206	inf	#NAME?	0.00155	0.44965	no	AT5G09810.1	ACT7 | actin 7 | chr5:3052809-3054220 FORWARD LENGTH=377	Glyma.08G182200.1.p	>lcl|Glyma.08G182200.1.p:1-2 pacid=30540209 transcript=Glyma.08G182200.1 locus=Glyma.08G182200 ID=Glyma.08G182200.1.Wm82.a2.v1 annot-version=Wm82.a2.v1
XLOC_028869	XLOC_028869	contig60639:5-418	OK	0.812407	4.29235	-0.299725	2.10177	2.40149	2.40149	1.258	0.0632	0.945578	no
XLOC_044400	XLOC_044400	contig87795:1-456	OK	0	5.28208	0	2.40111	2.40111	inf	#NAME?	0.0636	0.945578	no	AT3G16360.2	AHP4 | HPT phosphotransmitter 4 | chr3:5554351-5555518 FORWARD LENGTH=145	Glyma.06G088100.1.p	>lcl|Glyma.06G088100.1.p:1-2 pacid=30552855 transcript=Glyma.06G088100.1 locus=Glyma.06G088100 ID=Glyma.06G088100.1.Wm82.a2.v1 annot-version=Wm82.a2.v1
XLOC_038657	XLOC_038657	contig75083:3-298	OK	0	5.27995	0	2.40052	2.40052	inf	#NAME?	0.00385	0.664256	no	AT1G23020.2	FRO3 | ferric reduction oxidase 3 | chr1:8150187-8153530 REVERSE LENGTH=717	Glyma.10G231700.1.p	>lcl|Glyma.10G231700.1.p:1-2 pacid=30474582 transcript=Glyma.10G231700.1 locus=Glyma.10G231700 ID=Glyma.10G231700.1.Wm82.a2.v1 annot-version=Wm82.a2.v1
XLOC_042406	XLOC_042406	contig83406:1-320	OK	0	5.27188	0	2.39832	2.39832	inf	#NAME?	0.00205	0.52976	no
XLOC_043112	XLOC_043112	contig84777:4-302	OK	0.963615	5.06981	-0.0534712	2.34193	2.3954	2.3954	1.09716	0.2028	0.945578	no	AT1G03350.1	BSD domain-containing protein | chr1:822834-824246 REVERSE LENGTH=470	Glyma.13G211400.1.p	>lcl|Glyma.13G211400.1.p:1-2 pacid=30503400 transcript=Glyma.13G211400.1 locus=Glyma.13G211400 ID=Glyma.13G211400.1.Wm82.a2.v1 annot-version=Wm82.a2.v1
XLOC_039947	XLOC_039947	contig77943:15-300	OK	0	5.25957	0	2.39494	2.39494	inf	#NAME?	0.00315	0.622892	no	AT1G56070.1	LOS1 | Ribosomal protein S5/Elongation factor G/III/V family protein | chr1:20968245-20971077 REVERSE LENGTH=843	Glyma.15G257100.1.p	>lcl|Glyma.15G257100.1.p:1-2 pacid=30498180 transcript=Glyma.15G257100.1 locus=Glyma.15G257100 ID=Glyma.15G257100.1.Wm82.a2.v1 annot-version=Wm82.a2.v1
XLOC_021276	XLOC_021276	contig43946:1-185	OK	4.88527	25.583	2.28844	4.67711	2.38868	2.38867	1.52736	0.1956	0.945578	no
XLOC_031276	XLOC_031276	contig65611:1-1076	OK	7.78653	40.7312	2.96098	5.34806	2.38708	2.38708	1.22144	0.06455	0.945578	no	AT1G67360.1	Rubber elongation factor protein (REF) | chr1:25237072-25237913 REVERSE LENGTH=240	Glyma.18G006700.2.p	>lcl|Glyma.18G006700.2.p:1-2 pacid=30554409 transcript=Glyma.18G006700.2 locus=Glyma.18G006700 ID=Glyma.18G006700.2.Wm82.a2.v1 annot-version=Wm82.a2.v1
XLOC_032463	XLOC_032463	contig67392:1-906	OK	3.38178	17.6548	1.75778	4.14199	2.38421	2.3842	1.25526	0.0677	0.945578	no	AT3G11210.1	SGNH hydrolase-type esterase superfamily protein | chr3:3511101-3512899 REVERSE LENGTH=256	Glyma.07G150200.1.p	>lcl|Glyma.07G150200.1.p:1-2 pacid=30494807 transcript=Glyma.07G150200.1 locus=Glyma.07G150200 ID=Glyma.07G150200.1.Wm82.a2.v1 annot-version=Wm82.a2.v1
XLOC_042260	XLOC_042260	contig83177:11-935	OK	1.42271	7.41721	0.508642	2.89088	2.38223	2.38224	1.23705	0.2602	0.945578	no	AT3G47500.1	CDF3 | cycling DOF factor 3 | chr3:17504276-17505964 REVERSE LENGTH=448	Glyma.17G101000.2.p	>lcl|Glyma.17G101000.2.p:1-2 pacid=30479184 transcript=Glyma.17G101000.2 locus=Glyma.17G101000 ID=Glyma.17G101000.2.Wm82.a2.v1 annot-version=Wm82.a2.v1
XLOC_043503	XLOC_043503	contig85958:1-694	OK	0	5.20565	0	2.38008	2.38008	inf	#NAME?	0.02335	0.945578	no
XLOC_032113	XLOC_032113	contig66936:1-341	OK	0.512761	2.65942	-0.963642	1.41111	2.37475	2.37476	1.13649	0.28135	0.945578	no
XLOC_030628	XLOC_030628	contig64106:1-422	OK	0	5.18078	0	2.37317	2.37317	inf	#NAME?	0.08465	0.945578	no
XLOC_030660	XLOC_030660	contig64189:1-855	OK	1.05917	5.48342	0.0829342	2.45508	2.37214	2.37214	1.17655	0.1568	0.945578	no	AT2G41480.1	Peroxidase superfamily protein | chr2:17296986-17298729 REVERSE LENGTH=341	Glyma.13G167100.1.p	>lcl|Glyma.13G167100.1.p:1-2 pacid=30504455 transcript=Glyma.13G167100.1 locus=Glyma.13G167100 ID=Glyma.13G167100.1.Wm82.a2.v1 annot-version=Wm82.a2.v1
XLOC_041057	XLOC_041057	contig80470:38-1456	OK	0.993273	5.13506	-0.0097378	2.36038	2.37012	2.37012	1.17363	0.2154	0.945578	no	AT2G47160.2	BOR1 | HCO3- transporter family | chr2:19357740-19360787 REVERSE LENGTH=729	Glyma.19G219500.1.p	>lcl|Glyma.19G219500.1.p:1-2 pacid=30511866 transcript=Glyma.19G219500.1 locus=Glyma.19G219500 ID=Glyma.19G219500.1.Wm82.a2.v1 annot-version=Wm82.a2.v1
XLOC_033282	XLOC_033282	contig68361:1-2384	OK	6.79648	35.1032	2.76479	5.13353	2.36874	2.36874	1.30925	0.14635	0.945578	no	AT5G67030.1	ABA1, LOS6, NPQ2, ATABA1, ZEP, IBS3, ATZEP | zeaxanthin epoxidase (ZEP) (ABA1) | chr5:26753745-26757090 REVERSE LENGTH=667	Glyma.17G174500.1.p	>lcl|Glyma.17G174500.1.p:1-2 pacid=30481729 transcript=Glyma.17G174500.1 locus=Glyma.17G174500 ID=Glyma.17G174500.1.Wm82.a2.v1 annot-version=Wm82.a2.v1
XLOC_042624	XLOC_042624	contig83730:1-519	OK	1.66642	8.5809	0.736752	3.10113	2.36438	2.36438	1.25265	0.115	0.945578	no	AT1G32700.2	PLATZ transcription factor family protein | chr1:11827986-11829444 FORWARD LENGTH=174	Glyma.08G271400.1.p	>lcl|Glyma.08G271400.1.p:1-2 pacid=30536629 transcript=Glyma.08G271400.1 locus=Glyma.08G271400 ID=Glyma.08G271400.1.Wm82.a2.v1 annot-version=Wm82.a2.v1
XLOC_028405	XLOC_028405	contig59331:1-314	OK	0	5.14698	0	2.36373	2.36373	inf	#NAME?	0.0496	0.945578	no
XLOC_039144	XLOC_039144	contig76002:3-447	OK	0	5.14678	0	2.36367	2.36367	inf	#NAME?	0.0018	0.473316	no	AT5G37790.1	Protein kinase superfamily protein | chr5:15008433-15011025 REVERSE LENGTH=552	Glyma.14G216100.1.p	>lcl|Glyma.14G216100.1.p:1-2 pacid=30534686 transcript=Glyma.14G216100.1 locus=Glyma.14G216100 ID=Glyma.14G216100.1.Wm82.a2.v1 annot-version=Wm82.a2.v1
XLOC_030813	XLOC_030813	contig64536:1-1769	OK	13.3208	68.3919	3.73561	6.09575	2.36014	2.36015	1.33854	0.06645	0.945578	no	AT1G17050.1	SPS2 | solanesyl diphosphate synthase 2 | chr1:5829289-5831215 FORWARD LENGTH=417	Glyma.13G262200.2.p	>lcl|Glyma.13G262200.2.p:1-2 pacid=30502486 transcript=Glyma.13G262200.2 locus=Glyma.13G262200 ID=Glyma.13G262200.2.Wm82.a2.v1 annot-version=Wm82.a2.v1
XLOC_042562	XLOC_042562	contig83630:1-502	OK	0.973535	4.98791	-0.0386952	2.31844	2.35713	2.35713	1.28166	0.14215	0.945578	no	AT5G17860.1	CAX7 | calcium exchanger 7 | chr5:5902638-5904350 REVERSE LENGTH=570	Glyma.19G066700.1.p	>lcl|Glyma.19G066700.1.p:1-2 pacid=30513131 transcript=Glyma.19G066700.1 locus=Glyma.19G066700 ID=Glyma.19G066700.1.Wm82.a2.v1 annot-version=Wm82.a2.v1
XLOC_029107	XLOC_029107	contig61058:1-410	OK	0	5.11826	0	2.35565	2.35565	inf	#NAME?	0.1026	0.945578	no	AT1G34760.2	GRF11, GF14 OMICRON, RHS5 | general regulatory factor 11 | chr1:12743981-12745603 REVERSE LENGTH=252	Glyma.08G115800.3.p	>lcl|Glyma.08G115800.3.p:1-2 pacid=30537329 transcript=Glyma.08G115800.3 locus=Glyma.08G115800 ID=Glyma.08G115800.3.Wm82.a2.v1 annot-version=Wm82.a2.v1
XLOC_027527	XLOC_027527	contig57047:1-418	OK	10.1259	51.7978	3.33998	5.69482	2.35484	2.35484	1.34166	0.0848	0.945578	no			Glyma.02G130500.1.p	>lcl|Glyma.02G130500.1.p:1-2 pacid=30508043 transcript=Glyma.02G130500.1 locus=Glyma.02G130500 ID=Glyma.02G130500.1.Wm82.a2.v1 annot-version=Wm82.a2.v1
XLOC_039755	XLOC_039755	contig77683:1-246	OK	0	5.10262	0	2.35124	2.35124	inf	#NAME?	0.06035	0.945578	no
XLOC_041104	XLOC_041104	contig80535:3-899	OK	0.845661	4.30408	-0.241849	2.1057	2.34755	2.34755	1.18637	0.2433	0.945578	no			Glyma.01G229200.3.p	>lcl|Glyma.01G229200.3.p:1-2 pacid=30543573 transcript=Glyma.01G229200.3 locus=Glyma.01G229200 ID=Glyma.01G229200.3.Wm82.a2.v1 annot-version=Wm82.a2.v1
XLOC_042473	XLOC_042473	contig83501:1-1086	OK	2.14854	10.9347	1.10336	3.45084	2.34749	2.34749	1.17085	0.225	0.945578	no	AT5G27290.1	unknown protein; LOCATED IN: chloroplast; EXPRESSED IN: 22 plant structures; EXPRESSED DURING: 13 growth stages; BEST Arabidopsis thaliana protein match is: unknown protein (TAIR:AT1G54680.3); Has 30201 Blast hits to 17322 proteins in 780 species: Archae - 12; Bacteria - 1396; Metazoa - 17338; Fungi - 3422; Plants - 5037; Viruses - 0; Other Eukaryotes - 2996 (source: NCBI BLink). | chr5:9618590-9…	Glyma.03G241900.3.p	>lcl|Glyma.03G241900.3.p:1-2 pacid=30518363 transcript=Glyma.03G241900.3 locus=Glyma.03G241900 ID=Glyma.03G241900.3.Wm82.a2.v1 annot-version=Wm82.a2.v1
XLOC_038409	XLOC_038409	contig74689:12-633	OK	2.69351	13.687	1.42949	3.77473	2.34525	2.34525	1.15385	0.23035	0.945578	no	AT3G07490.1	AGD11 | ARF-GAP domain 11 | chr3:2391189-2391650 FORWARD LENGTH=153	Glyma.15G030100.1.p	>lcl|Glyma.15G030100.1.p:1-2 pacid=30497488 transcript=Glyma.15G030100.1 locus=Glyma.15G030100 ID=Glyma.15G030100.1.Wm82.a2.v1 annot-version=Wm82.a2.v1
XLOC_038151	XLOC_038151	contig74075:1-282	OK	0	5.08011	0	2.34486	2.34486	inf	#NAME?	0.0801	0.945578	no	AT1G69410.1	ATELF5A-3, ELF5A-3 | eukaryotic elongation factor 5A-3 | chr1:26089301-26090194 FORWARD LENGTH=158	Glyma.01G054000.1.p	>lcl|Glyma.01G054000.1.p:1-2 pacid=30544274 transcript=Glyma.01G054000.1 locus=Glyma.01G054000 ID=Glyma.01G054000.1.Wm82.a2.v1 annot-version=Wm82.a2.v1
XLOC_028383	XLOC_028383	contig59251:1-252	OK	1.11041	5.63127	0.151092	2.49346	2.34237	2.34237	1.60701	0.3105	0.945578	no
XLOC_042082	XLOC_042082	contig82905:1-354	OK	1.12777	5.71605	0.173473	2.51502	2.34155	2.34154	1.13416	0.1868	0.945578	no			Glyma.08G308500.1.p	>lcl|Glyma.08G308500.1.p:1-2 pacid=30539843 transcript=Glyma.08G308500.1 locus=Glyma.08G308500 ID=Glyma.08G308500.1.Wm82.a2.v1 annot-version=Wm82.a2.v1
XLOC_040417	XLOC_040417	contig78813:1-301	OK	0	5.04401	0	2.33457	2.33457	inf	#NAME?	0.08815	0.945578	no	AT2G40010.1	Ribosomal protein L10 family protein | chr2:16708578-16710448 REVERSE LENGTH=317	Glyma.14G061100.1.p	>lcl|Glyma.14G061100.1.p:1-2 pacid=30533868 transcript=Glyma.14G061100.1 locus=Glyma.14G061100 ID=Glyma.14G061100.1.Wm82.a2.v1 annot-version=Wm82.a2.v1
XLOC_030694	XLOC_030694	contig64265:1-295	OK	0	5.02992	0	2.33054	2.33054	inf	#NAME?	0.0035	0.658483	no	AT5G21105.3	Plant L-ascorbate oxidase | chr5:7172727-7177657 FORWARD LENGTH=543	Glyma.20G051900.2.p	>lcl|Glyma.20G051900.2.p:1-2 pacid=30520284 transcript=Glyma.20G051900.2 locus=Glyma.20G051900 ID=Glyma.20G051900.2.Wm82.a2.v1 annot-version=Wm82.a2.v1
XLOC_032747	XLOC_032747	contig67755:1-1018	OK	1.83804	9.23552	0.878168	3.20719	2.32903	2.32902	1.15654	0.23195	0.945578	no	AT1G77930.2	Chaperone DnaJ-domain superfamily protein | chr1:29301184-29302467 FORWARD LENGTH=271	Glyma.06G107400.1.p	>lcl|Glyma.06G107400.1.p:1-2 pacid=30551069 transcript=Glyma.06G107400.1 locus=Glyma.06G107400 ID=Glyma.06G107400.1.Wm82.a2.v1 annot-version=Wm82.a2.v1
XLOC_039257	XLOC_039257	contig76282:2-378	OK	0.73319	3.67887	-0.447741	1.87926	2.327	2.327	1.09667	0.19225	0.945578	no	AT3G28050.1	nodulin MtN21 /EamA-like transporter family protein | chr3:10442984-10445216 FORWARD LENGTH=367	Glyma.01G077700.1.p	>lcl|Glyma.01G077700.1.p:1-2 pacid=30543090 transcript=Glyma.01G077700.1 locus=Glyma.01G077700 ID=Glyma.01G077700.1.Wm82.a2.v1 annot-version=Wm82.a2.v1
XLOC_029868	XLOC_029868	contig62542:20-512	OK	0	5.01261	0	2.32556	2.32556	inf	#NAME?	0.0007	0.32787	no	AT3G11690.1	unknown protein; FUNCTIONS IN: molecular_function unknown; INVOLVED IN: biological_process unknown; LOCATED IN: chloroplast; EXPRESSED IN: 24 plant structures; EXPRESSED DURING: 15 growth stages; BEST Arabidopsis thaliana protein match is: unknown protein (TAIR:AT5G06380.1); Has 84 Blast hits to 84 proteins in 12 species: Archae - 0; Bacteria - 0; Metazoa - 0; Fungi - 0; Plants - 84; Viruses - 0;…	Glyma.03G204500.1.p	>lcl|Glyma.03G204500.1.p:1-2 pacid=30519099 transcript=Glyma.03G204500.1 locus=Glyma.03G204500 ID=Glyma.03G204500.1.Wm82.a2.v1 annot-version=Wm82.a2.v1
XLOC_039582	XLOC_039582	contig77431:1-1173	OK	3.16676	15.8444	1.66301	3.9859	2.32289	2.32289	1.13119	0.2748	0.945578	no	AT1G77090.1	Mog1/PsbP/DUF1795-like photosystem II reaction center PsbP family protein | chr1:28960576-28961875 REVERSE LENGTH=260	Glyma.04G241000.1.p	>lcl|Glyma.04G241000.1.p:1-2 pacid=30489147 transcript=Glyma.04G241000.1 locus=Glyma.04G241000 ID=Glyma.04G241000.1.Wm82.a2.v1 annot-version=Wm82.a2.v1
XLOC_043052	XLOC_043052	contig84610:7-316	OK	0	5.00219	0	2.32256	2.32256	inf	#NAME?	0.03525	0.945578	no	AT5G39740.2	RPL5B | ribosomal protein L5 B | chr5:15903484-15905185 FORWARD LENGTH=301	Glyma.13G280200.1.p	>lcl|Glyma.13G280200.1.p:1-2 pacid=30503430 transcript=Glyma.13G280200.1 locus=Glyma.13G280200 ID=Glyma.13G280200.1.Wm82.a2.v1 annot-version=Wm82.a2.v1
XLOC_028201	XLOC_028201	contig58828:3-387	OK	1.19173	5.93472	0.253057	2.56918	2.31612	2.31612	1.27888	0.1133	0.945578	no	AT3G53960.1	Major facilitator superfamily protein | chr3:19978306-19980886 REVERSE LENGTH=602	Glyma.01G105000.1.p	>lcl|Glyma.01G105000.1.p:1-2 pacid=30542344 transcript=Glyma.01G105000.1 locus=Glyma.01G105000 ID=Glyma.01G105000.1.Wm82.a2.v1 annot-version=Wm82.a2.v1
XLOC_026791	XLOC_026791	contig55457:1-369	OK	0	4.973	0	2.31412	2.31412	inf	#NAME?	0.00165	0.457977	no			Glyma.18G121000.1.p	>lcl|Glyma.18G121000.1.p:1-2 pacid=30556016 transcript=Glyma.18G121000.1 locus=Glyma.18G121000 ID=Glyma.18G121000.1.Wm82.a2.v1 annot-version=Wm82.a2.v1
XLOC_028054	XLOC_028054	contig58469:1-561	OK	0	4.97255	0	2.31399	2.31399	inf	#NAME?	0.10375	0.945578	no	AT3G18035.1	HON4 | winged-helix DNA-binding transcription factor family protein | chr3:6169384-6171558 REVERSE LENGTH=480	Glyma.02G140900.1.p	>lcl|Glyma.02G140900.1.p:1-2 pacid=30509264 transcript=Glyma.02G140900.1 locus=Glyma.02G140900 ID=Glyma.02G140900.1.Wm82.a2.v1 annot-version=Wm82.a2.v1
XLOC_040316	XLOC_040316	contig78600:1-689	OK	3.86472	19.2076	1.95036	4.26361	2.31324	2.31324	1.17655	0.1407	0.945578	no	AT5G37670.1	HSP20-like chaperones superfamily protein | chr5:14969035-14969448 FORWARD LENGTH=137	Glyma.14G214800.1.p	>lcl|Glyma.14G214800.1.p:1-2 pacid=30532586 transcript=Glyma.14G214800.1 locus=Glyma.14G214800 ID=Glyma.14G214800.1.Wm82.a2.v1 annot-version=Wm82.a2.v1
XLOC_027006	XLOC_027006	contig55940:1-579	OK	0	4.96346	0	2.31135	2.31135	inf	#NAME?	0.00035	0.212672	no	AT5G28237.1	Pyridoxal-5'-phosphate-dependent enzyme family protein | chr5:10207477-10213542 REVERSE LENGTH=465	Glyma.11G003500.1.p	>lcl|Glyma.11G003500.1.p:1-2 pacid=30528044 transcript=Glyma.11G003500.1 locus=Glyma.11G003500 ID=Glyma.11G003500.1.Wm82.a2.v1 annot-version=Wm82.a2.v1
XLOC_026931	XLOC_026931	contig55790:45-349	OK	0	4.94942	0	2.30726	2.30726	inf	#NAME?	0.019	0.945578	no
XLOC_033577	XLOC_033577	contig68671:1-936	OK	1.74499	8.62677	0.803219	3.10882	2.3056	2.3056	1.14915	0.2267	0.945578	no	AT5G65840.1	Thioredoxin superfamily protein | chr5:26344097-26346057 REVERSE LENGTH=275	Glyma.17G158400.1.p	>lcl|Glyma.17G158400.1.p:1-2 pacid=30479409 transcript=Glyma.17G158400.1 locus=Glyma.17G158400 ID=Glyma.17G158400.1.Wm82.a2.v1 annot-version=Wm82.a2.v1
XLOC_044355	XLOC_044355	contig87665:1-266	OK	0	4.94111	0	2.30484	2.30484	inf	#NAME?	0.06925	0.945578	no	AT1G61680.2	TPS14 | terpene synthase 14 | chr1:22772455-22774687 REVERSE LENGTH=562	Glyma.07G187700.1.p	>lcl|Glyma.07G187700.1.p:1-2 pacid=30495135 transcript=Glyma.07G187700.1 locus=Glyma.07G187700 ID=Glyma.07G187700.1.Wm82.a2.v1 annot-version=Wm82.a2.v1
XLOC_041300	XLOC_041300	contig80832:1-396	OK	0.518881	2.55779	-0.946524	1.3549	2.30142	2.30142	1.03629	0.24645	0.945578	no	AT3G02380.1	COL2, ATCOL2 | CONSTANS-like 2 | chr3:487438-488624 REVERSE LENGTH=347	Glyma.18G278100.2.p	>lcl|Glyma.18G278100.2.p:1-2 pacid=30554997 transcript=Glyma.18G278100.2 locus=Glyma.18G278100 ID=Glyma.18G278100.2.Wm82.a2.v1 annot-version=Wm82.a2.v1
XLOC_030335	XLOC_030335	contig63508:1-531	OK	0.891106	4.38805	-0.166331	2.13358	2.29991	2.29991	1.228	0.1409	0.945578	no	AT1G30910.1	Molybdenum cofactor sulfurase family protein | chr1:11000912-11002801 FORWARD LENGTH=318	Glyma.09G049900.1.p	>lcl|Glyma.09G049900.1.p:1-2 pacid=30485584 transcript=Glyma.09G049900.1 locus=Glyma.09G049900 ID=Glyma.09G049900.1.Wm82.a2.v1 annot-version=Wm82.a2.v1
XLOC_027399	XLOC_027399	contig56842:1-1376	OK	8.54257	41.9439	3.09467	5.39039	2.29572	2.29572	1.11492	0.2328	0.945578	no	AT4G36530.2	alpha/beta-Hydrolases superfamily protein | chr4:17240120-17241770 REVERSE LENGTH=378	Glyma.16G138000.1.p	>lcl|Glyma.16G138000.1.p:1-2 pacid=30560365 transcript=Glyma.16G138000.1 locus=Glyma.16G138000 ID=Glyma.16G138000.1.Wm82.a2.v1 annot-version=Wm82.a2.v1
XLOC_027085	XLOC_027085	contig56144:1-549	OK	0.71914	3.5277	-0.475655	1.81873	2.29438	2.29438	1.14482	0.14605	0.945578	no	AT1G78600.1	LZF1, STH3, DBB3 | light-regulated zinc finger protein 1 | chr1:29567370-29568662 FORWARD LENGTH=299	Glyma.13G265000.1.p	>lcl|Glyma.13G265000.1.p:1-2 pacid=30503912 transcript=Glyma.13G265000.1 locus=Glyma.13G265000 ID=Glyma.13G265000.1.Wm82.a2.v1 annot-version=Wm82.a2.v1
XLOC_040643	XLOC_040643	contig79332:10-309	OK	0.706923	3.45564	-0.500375	1.78895	2.28933	2.28933	1.11067	0.28535	0.945578	no	AT1G12110.1	NRT1.1, CHL1-1, NRT1, B-1, ATNRT1, CHL1 | nitrate transporter 1.1 | chr1:4105341-4109290 FORWARD LENGTH=590	Glyma.01G210500.1.p	>lcl|Glyma.01G210500.1.p:1-2 pacid=30544724 transcript=Glyma.01G210500.1 locus=Glyma.01G210500 ID=Glyma.01G210500.1.Wm82.a2.v1 annot-version=Wm82.a2.v1
XLOC_029326	XLOC_029326	contig61450:1-1178	OK	0.95903	4.67832	-0.0603521	2.22599	2.28634	2.28634	1.21458	0.0857	0.945578	no	AT4G17970.1	ALMT12, ATALMT12 | aluminum-activated, malate transporter 12 | chr4:9975482-9977722 FORWARD LENGTH=560	Glyma.01G199400.1.p	>lcl|Glyma.01G199400.1.p:1-2 pacid=30544658 transcript=Glyma.01G199400.1 locus=Glyma.01G199400 ID=Glyma.01G199400.1.Wm82.a2.v1 annot-version=Wm82.a2.v1
XLOC_027734	XLOC_027734	contig57624:1-1033	OK	6.57837	32.0663	2.71773	5.00299	2.28526	2.28526	1.12777	0.22585	0.945578	no	AT3G19900.1	unknown protein; FUNCTIONS IN: molecular_function unknown; INVOLVED IN: biological_process unknown; LOCATED IN: chloroplast; EXPRESSED IN: 23 plant structures; EXPRESSED DURING: 13 growth stages; CONTAINS InterPro DOMAIN/s: Protein of unknown function DUF3067 (InterPro:IPR021420); Has 276 Blast hits to 276 proteins in 83 species: Archae - 0; Bacteria - 112; Metazoa - 0; Fungi - 2; Plants - 59; Vi…	Glyma.11G104100.1.p	>lcl|Glyma.11G104100.1.p:1-2 pacid=30530486 transcript=Glyma.11G104100.1 locus=Glyma.11G104100 ID=Glyma.11G104100.1.Wm82.a2.v1 annot-version=Wm82.a2.v1
XLOC_043209	XLOC_043209	contig85126:1-428	OK	0.643643	3.13495	-0.635667	1.64844	2.28411	2.28411	1.16568	0.21395	0.945578	no	AT2G32120.2	HSP70T-2 | heat-shock protein 70T-2 | chr2:13651720-13653411 REVERSE LENGTH=563	Glyma.01G238600.1.p	>lcl|Glyma.01G238600.1.p:1-2 pacid=30545303 transcript=Glyma.01G238600.1 locus=Glyma.01G238600 ID=Glyma.01G238600.1.Wm82.a2.v1 annot-version=Wm82.a2.v1
XLOC_031795	XLOC_031795	contig66479:1-392	OK	0	4.8564	0	2.27989	2.27989	inf	#NAME?	0.03635	0.945578	no	AT5G63350.1	unknown protein; BEST Arabidopsis thaliana protein match is: unknown protein (TAIR:AT3G48510.1); Has 103 Blast hits to 102 proteins in 13 species: Archae - 0; Bacteria - 0; Metazoa - 2; Fungi - 0; Plants - 101; Viruses - 0; Other Eukaryotes - 0 (source: NCBI BLink). | chr5:25380216-25381124 REVERSE LENGTH=302	Glyma.17G127900.1.p	>lcl|Glyma.17G127900.1.p:1-2 pacid=30481787 transcript=Glyma.17G127900.1 locus=Glyma.17G127900 ID=Glyma.17G127900.1.Wm82.a2.v1 annot-version=Wm82.a2.v1
XLOC_038447	XLOC_038447	contig74750:1-680	OK	9.94197	48.2226	3.31353	5.59164	2.27811	2.27811	1.29909	0.09815	0.945578	no	AT1G70850.3	MLP34 | MLP-like protein 34 | chr1:26715429-26716744 REVERSE LENGTH=316	Glyma.15G274300.1.p	>lcl|Glyma.15G274300.1.p:1-2 pacid=30495919 transcript=Glyma.15G274300.1 locus=Glyma.15G274300 ID=Glyma.15G274300.1.Wm82.a2.v1 annot-version=Wm82.a2.v1
XLOC_029832	XLOC_029832	contig62469:1-2322	OK	2.05003	9.94227	1.03565	3.31358	2.27793	2.27793	1.16633	0.08255	0.945578	no	AT3G51630.2	WNK5 | with no lysine (K) kinase 5 | chr3:19149487-19151924 FORWARD LENGTH=549	Glyma.01G132000.1.p	>lcl|Glyma.01G132000.1.p:1-2 pacid=30542775 transcript=Glyma.01G132000.1 locus=Glyma.01G132000 ID=Glyma.01G132000.1.Wm82.a2.v1 annot-version=Wm82.a2.v1
XLOC_032017	XLOC_032017	contig66804:30-597	OK	1.00176	4.85681	0.00253691	2.28001	2.27747	2.27748	1.20659	0.1722	0.945578	no	AT2G20570.2	GPRI1 | GBF's pro-rich region-interacting factor 1 | chr2:8855486-8857522 FORWARD LENGTH=436	Glyma.06G289300.1.p	>lcl|Glyma.06G289300.1.p:1-2 pacid=30552178 transcript=Glyma.06G289300.1 locus=Glyma.06G289300 ID=Glyma.06G289300.1.Wm82.a2.v1 annot-version=Wm82.a2.v1
XLOC_044029	XLOC_044029	contig86868:1-247	OK	2.49188	12.0712	1.31723	3.5935	2.27626	2.27626	1.39653	0.19245	0.945578	no
XLOC_042893	XLOC_042893	contig84243:1-545	OK	0.727381	3.51998	-0.459217	1.81557	2.27478	2.27478	1.14984	0.15805	0.945578	no	AT5G47240.1	atnudt8, NUDT8 | nudix hydrolase homolog 8 | chr5:19183806-19185467 FORWARD LENGTH=369	Glyma.05G063100.2.p	>lcl|Glyma.05G063100.2.p:1-2 pacid=30524933 transcript=Glyma.05G063100.2 locus=Glyma.05G063100 ID=Glyma.05G063100.2.Wm82.a2.v1 annot-version=Wm82.a2.v1
XLOC_029505	XLOC_029505	contig61859:1-446	OK	7.7608	37.5433	2.95621	5.23048	2.27428	2.27428	1.20509	0.08425	0.945578	no			Glyma.07G241000.1.p	>lcl|Glyma.07G241000.1.p:1-2 pacid=30491561 transcript=Glyma.07G241000.1 locus=Glyma.07G241000 ID=Glyma.07G241000.1.Wm82.a2.v1 annot-version=Wm82.a2.v1
XLOC_031121	XLOC_031121	contig65235:1-987	OK	6.34496	30.6526	2.66561	4.93794	2.27233	2.27232	1.09497	0.29325	0.945578	no	AT3G52720.1	CAH1, ATACA1, ACA1 | alpha carbonic anhydrase 1 | chr3:19538804-19541116 REVERSE LENGTH=284	Glyma.10G073400.1.p	>lcl|Glyma.10G073400.1.p:1-2 pacid=30477736 transcript=Glyma.10G073400.1 locus=Glyma.10G073400 ID=Glyma.10G073400.1.Wm82.a2.v1 annot-version=Wm82.a2.v1
XLOC_040076	XLOC_040076	contig78166:1-489	OK	1.02574	4.95027	0.0366651	2.30751	2.27084	2.27084	1.20928	0.1236	0.945578	no	AT1G01190.1	CYP78A8 | cytochrome P450, family 78, subfamily A, polypeptide 8 | chr1:83045-84864 REVERSE LENGTH=535	Glyma.16G021200.1.p	>lcl|Glyma.16G021200.1.p:1-2 pacid=30559933 transcript=Glyma.16G021200.1 locus=Glyma.16G021200 ID=Glyma.16G021200.1.Wm82.a2.v1 annot-version=Wm82.a2.v1
XLOC_028339	XLOC_028339	contig59153:1-240	OK	7.18082	34.617	2.84415	5.11341	2.26926	2.26926	1.19469	0.16435	0.945578	no	AT5G39950.1	ATTRX2, ATH2, ATTRXH2, TRXH2, TRX2 | thioredoxin 2 | chr5:15990885-15991881 REVERSE LENGTH=133	Glyma.08G295600.1.p	>lcl|Glyma.08G295600.1.p:1-2 pacid=30538491 transcript=Glyma.08G295600.1 locus=Glyma.08G295600 ID=Glyma.08G295600.1.Wm82.a2.v1 annot-version=Wm82.a2.v1
XLOC_028483	XLOC_028483	contig59616:1-288	OK	0	4.8164	0	2.26796	2.26796	inf	#NAME?	0.0801	0.945578	no	AT1G69410.1	ATELF5A-3, ELF5A-3 | eukaryotic elongation factor 5A-3 | chr1:26089301-26090194 FORWARD LENGTH=158	Glyma.01G054000.1.p	>lcl|Glyma.01G054000.1.p:1-2 pacid=30544274 transcript=Glyma.01G054000.1 locus=Glyma.01G054000 ID=Glyma.01G054000.1.Wm82.a2.v1 annot-version=Wm82.a2.v1
XLOC_030148	XLOC_030148	contig63119:1-425	OK	0	4.80979	0	2.26597	2.26597	inf	#NAME?	0.00165	0.457977	no	AT2G25620.1	AtDBP1, DBP1 | DNA-binding protein phosphatase 1 | chr2:10903154-10904978 REVERSE LENGTH=392	Glyma.15G201300.2.p	>lcl|Glyma.15G201300.2.p:1-2 pacid=30498909 transcript=Glyma.15G201300.2 locus=Glyma.15G201300 ID=Glyma.15G201300.2.Wm82.a2.v1 annot-version=Wm82.a2.v1
XLOC_028579	XLOC_028579	contig59940:1-762	OK	1.43981	6.91196	0.525878	2.78909	2.26322	2.26322	1.16874	0.26455	0.945578	no	AT5G50100.1	Putative thiol-disulphide oxidoreductase DCC | chr5:20371916-20373172 FORWARD LENGTH=214	Glyma.06G185200.1.p	>lcl|Glyma.06G185200.1.p:1-2 pacid=30549491 transcript=Glyma.06G185200.1 locus=Glyma.06G185200 ID=Glyma.06G185200.1.Wm82.a2.v1 annot-version=Wm82.a2.v1
XLOC_041500	XLOC_041500	contig81150:1-489	OK	0.715457	3.4118	-0.483063	1.77053	2.2536	2.2536	1.04765	0.2221	0.945578	no	AT4G31240.2	protein kinase C-like zinc finger protein | chr4:15176637-15177986 REVERSE LENGTH=392	Glyma.06G078100.2.p	>lcl|Glyma.06G078100.2.p:1-2 pacid=30550646 transcript=Glyma.06G078100.2 locus=Glyma.06G078100 ID=Glyma.06G078100.2.Wm82.a2.v1 annot-version=Wm82.a2.v1
XLOC_030347	XLOC_030347	contig63534:2-950	OK	0.675248	3.21806	-0.566511	1.68619	2.2527	2.2527	1.14571	0.1298	0.945578	no	AT1G10150.1	Carbohydrate-binding protein | chr1:3326160-3327404 FORWARD LENGTH=414	Glyma.11G046100.1.p	>lcl|Glyma.11G046100.1.p:1-2 pacid=30531432 transcript=Glyma.11G046100.1 locus=Glyma.11G046100 ID=Glyma.11G046100.1.Wm82.a2.v1 annot-version=Wm82.a2.v1
XLOC_041619	XLOC_041619	contig81365:3-585	OK	0.962472	4.58538	-0.0551835	2.19704	2.25222	2.25222	1.19171	0.175	0.945578	no			Glyma.17G211100.2.p	>lcl|Glyma.17G211100.2.p:1-2 pacid=30481498 transcript=Glyma.17G211100.2 locus=Glyma.17G211100 ID=Glyma.17G211100.2.Wm82.a2.v1 annot-version=Wm82.a2.v1
XLOC_030209	XLOC_030209	contig63250:2-1278	OK	0	4.75768	0	2.25026	2.25026	inf	#NAME?	5e-05	0.0522849	no	AT5G52300.2	RD29B, LTI65 | CAP160 protein | chr5:21237205-21239404 FORWARD LENGTH=618	Glyma.20G158500.1.p	>lcl|Glyma.20G158500.1.p:1-2 pacid=30520438 transcript=Glyma.20G158500.1 locus=Glyma.20G158500 ID=Glyma.20G158500.1.Wm82.a2.v1 annot-version=Wm82.a2.v1
XLOC_028336	XLOC_028336	contig59150:2-327	OK	0.782984	3.72101	-0.352945	1.89569	2.24864	2.24864	1.04122	0.23145	0.945578	no	AT3G13750.1	BGAL1 | beta galactosidase 1 | chr3:4511192-4515756 FORWARD LENGTH=847	Glyma.13G104000.2.p	>lcl|Glyma.13G104000.2.p:1-2 pacid=30504454 transcript=Glyma.13G104000.2 locus=Glyma.13G104000 ID=Glyma.13G104000.2.Wm82.a2.v1 annot-version=Wm82.a2.v1
XLOC_029767	XLOC_029767	contig62351:1-386	OK	0	4.74119	0	2.24525	2.24525	inf	#NAME?	0.0016	0.44965	no	AT1G04570.1	Major facilitator superfamily protein | chr1:1246859-1248600 REVERSE LENGTH=542	Glyma.04G119900.1.p	>lcl|Glyma.04G119900.1.p:1-2 pacid=30490850 transcript=Glyma.04G119900.1 locus=Glyma.04G119900 ID=Glyma.04G119900.1.Wm82.a2.v1 annot-version=Wm82.a2.v1
XLOC_029398	XLOC_029398	contig61634:2-339	OK	0.975094	4.61586	-0.0363868	2.2066	2.24299	2.24299	1.19613	0.2283	0.945578	no
XLOC_032785	XLOC_032785	contig67800:1-1013	OK	5.64512	26.6999	2.497	4.73876	2.24176	2.24176	1.14495	0.09145	0.945578	no	AT3G56010.1	unknown protein; FUNCTIONS IN: molecular_function unknown; INVOLVED IN: biological_process unknown; LOCATED IN: chloroplast thylakoid membrane; EXPRESSED IN: 22 plant structures; EXPRESSED DURING: 13 growth stages; Has 25 Blast hits to 25 proteins in 12 species: Archae - 0; Bacteria - 0; Metazoa - 0; Fungi - 0; Plants - 25; Viruses - 0; Other Eukaryotes - 0 (source: NCBI BLink). | chr3:20788758-2…	Glyma.18G025900.1.p	>lcl|Glyma.18G025900.1.p:1-2 pacid=30555228 transcript=Glyma.18G025900.1 locus=Glyma.18G025900 ID=Glyma.18G025900.1.Wm82.a2.v1 annot-version=Wm82.a2.v1
XLOC_043443	XLOC_043443	contig85863:1-533	OK	41.4276	195.429	5.37252	7.6105	2.23798	2.23798	1.09645	0.2247	0.945578	no	AT4G38970.2	FBA2 | fructose-bisphosphate aldolase 2 | chr4:18163769-18165659 REVERSE LENGTH=381	Glyma.04G008300.3.p	>lcl|Glyma.04G008300.3.p:1-2 pacid=30491292 transcript=Glyma.04G008300.3 locus=Glyma.04G008300 ID=Glyma.04G008300.3.Wm82.a2.v1 annot-version=Wm82.a2.v1
XLOC_040757	XLOC_040757	contig79698:7-506	OK	0	4.71701	0	2.23787	2.23787	inf	#NAME?	0.08655	0.945578	no	AT1G50010.1	TUA2 | tubulin alpha-2 chain | chr1:18517737-18519729 FORWARD LENGTH=450	Glyma.06G090500.1.p	>lcl|Glyma.06G090500.1.p:1-2 pacid=30549485 transcript=Glyma.06G090500.1 locus=Glyma.06G090500 ID=Glyma.06G090500.1.Wm82.a2.v1 annot-version=Wm82.a2.v1
XLOC_027088	XLOC_027088	contig56150:1-922	OK	2.13997	10.0835	1.09759	3.33392	2.23633	2.23633	1.16502	0.2728	0.945578	no	AT5G50100.1	Putative thiol-disulphide oxidoreductase DCC | chr5:20371916-20373172 FORWARD LENGTH=214	Glyma.06G185200.1.p	>lcl|Glyma.06G185200.1.p:1-2 pacid=30549491 transcript=Glyma.06G185200.1 locus=Glyma.06G185200 ID=Glyma.06G185200.1.Wm82.a2.v1 annot-version=Wm82.a2.v1
XLOC_038216	XLOC_038216	contig74418:1-312	OK	1.08866	5.12557	0.122553	2.35771	2.23516	2.23516	1.03609	0.22635	0.945578	no
XLOC_033806	XLOC_033806	contig68901:1-1196	OK	5.84094	27.4985	2.5462	4.78128	2.23508	2.23508	1.09995	0.2317	0.945578	no	AT3G05345.1	Chaperone DnaJ-domain superfamily protein | chr3:1522449-1523847 REVERSE LENGTH=244	Glyma.03G237900.1.p	>lcl|Glyma.03G237900.1.p:1-2 pacid=30516109 transcript=Glyma.03G237900.1 locus=Glyma.03G237900 ID=Glyma.03G237900.1.Wm82.a2.v1 annot-version=Wm82.a2.v1
XLOC_040832	XLOC_040832	contig80045:1-204	OK	2.61821	12.3242	1.38858	3.62342	2.23484	2.23484	1.28615	0.2764	0.945578	no			Glyma.04G233800.1.p	>lcl|Glyma.04G233800.1.p:1-2 pacid=30487848 transcript=Glyma.04G233800.1 locus=Glyma.04G233800 ID=Glyma.04G233800.1.Wm82.a2.v1 annot-version=Wm82.a2.v1
XLOC_043996	XLOC_043996	contig86802:2-282	OK	0	4.70076	0	2.23289	2.23289	inf	#NAME?	0.0029	0.6122	no
XLOC_043945	XLOC_043945	contig86696:1-1570	OK	5.13147	24.1204	2.35937	4.59218	2.23281	2.23281	1.1023	0.2332	0.945578	no	AT3G23920.1	BAM1, BMY7, TR-BAMY | beta-amylase 1 | chr3:8641722-8644199 FORWARD LENGTH=575	Glyma.09G168300.1.p	>lcl|Glyma.09G168300.1.p:1-2 pacid=30483509 transcript=Glyma.09G168300.1 locus=Glyma.09G168300 ID=Glyma.09G168300.1.Wm82.a2.v1 annot-version=Wm82.a2.v1
XLOC_039472	XLOC_039472	contig77189:1-281	OK	0	4.69941	0	2.23248	2.23248	inf	#NAME?	0.07295	0.945578	no	AT1G57860.1	Translation protein SH3-like family protein | chr1:21430034-21430827 REVERSE LENGTH=164	Glyma.03G207500.1.p	>lcl|Glyma.03G207500.1.p:1-2 pacid=30519370 transcript=Glyma.03G207500.1 locus=Glyma.03G207500 ID=Glyma.03G207500.1.Wm82.a2.v1 annot-version=Wm82.a2.v1
XLOC_040642	XLOC_040642	contig79330:1-257	OK	1.7991	8.45425	0.847275	3.07968	2.2324	2.2324	1.03128	0.22765	0.945578	no
XLOC_027955	XLOC_027955	contig58301:8-299	OK	0	4.69374	0	2.23074	2.23074	inf	#NAME?	0.0801	0.945578	no	AT1G43170.8	RP1 | ribosomal protein 1 | chr1:16266992-16268631 FORWARD LENGTH=389	Glyma.12G240600.1.p	>lcl|Glyma.12G240600.1.p:1-2 pacid=30545403 transcript=Glyma.12G240600.1 locus=Glyma.12G240600 ID=Glyma.12G240600.1.Wm82.a2.v1 annot-version=Wm82.a2.v1
XLOC_032922	XLOC_032922	contig67952:1-1959	OK	3.91879	18.39	1.97041	4.20085	2.23044	2.23044	1.08602	0.25395	0.945578	no	AT1G44446.1	CH1, ATCAO, CAO | Pheophorbide a oxygenase family protein with Rieske [2Fe-2S] domain | chr1:16848664-16851152 REVERSE LENGTH=536	Glyma.04G249400.1.p	>lcl|Glyma.04G249400.1.p:1-2 pacid=30488253 transcript=Glyma.04G249400.1 locus=Glyma.04G249400 ID=Glyma.04G249400.1.Wm82.a2.v1 annot-version=Wm82.a2.v1
XLOC_030860	XLOC_030860	contig64641:1-743	OK	1.35468	6.3551	0.437952	2.66791	2.22996	2.22997	1.15995	0.2674	0.945578	no	AT5G13170.1	SAG29, SWEET15, AtSWEET15 | senescence-associated gene 29 | chr5:4181331-4183171 REVERSE LENGTH=292	Glyma.08G009900.1.p	>lcl|Glyma.08G009900.1.p:1-2 pacid=30537653 transcript=Glyma.08G009900.1 locus=Glyma.08G009900 ID=Glyma.08G009900.1.Wm82.a2.v1 annot-version=Wm82.a2.v1
XLOC_040694	XLOC_040694	contig79482:1-318	OK	0	4.68402	0	2.22775	2.22775	inf	#NAME?	0.03525	0.945578	no	AT2G34480.1	Ribosomal protein L18ae/LX family protein | chr2:14532916-14534161 REVERSE LENGTH=178	Glyma.14G030000.1.p	>lcl|Glyma.14G030000.1.p:1-2 pacid=30533622 transcript=Glyma.14G030000.1 locus=Glyma.14G030000 ID=Glyma.14G030000.1.Wm82.a2.v1 annot-version=Wm82.a2.v1
XLOC_041885	XLOC_041885	contig82018:1-330	OK	0	4.67246	0	2.22418	2.22418	inf	#NAME?	0.0941	0.945578	no	AT5G58420.1	Ribosomal protein S4 (RPS4A) family protein | chr5:23619599-23620896 FORWARD LENGTH=262	Glyma.01G124300.1.p	>lcl|Glyma.01G124300.1.p:1-2 pacid=30542867 transcript=Glyma.01G124300.1 locus=Glyma.01G124300 ID=Glyma.01G124300.1.Wm82.a2.v1 annot-version=Wm82.a2.v1
XLOC_028088	XLOC_028088	contig58535:1-567	OK	22.0983	103.187	4.46586	6.68912	2.22325	2.22326	1.26467	0.1114	0.945578	no			Glyma.15G142100.1.p	>lcl|Glyma.15G142100.1.p:1-2 pacid=30498071 transcript=Glyma.15G142100.1 locus=Glyma.15G142100 ID=Glyma.15G142100.1.Wm82.a2.v1 annot-version=Wm82.a2.v1
XLOC_030980	XLOC_030980	contig64935:1-920	OK	0.759422	3.53815	-0.397026	1.823	2.22002	2.22002	1.09675	0.0964	0.945578	no	AT4G17360.1	Formyl transferase | chr4:9703698-9705468 REVERSE LENGTH=328	Glyma.01G208000.1.p	>lcl|Glyma.01G208000.1.p:1-2 pacid=30543576 transcript=Glyma.01G208000.1 locus=Glyma.01G208000 ID=Glyma.01G208000.1.Wm82.a2.v1 annot-version=Wm82.a2.v1
XLOC_028658	XLOC_028658	contig60227:1-327	OK	4.72904	21.9991	2.24155	4.45937	2.21783	2.21783	1.13213	0.14575	0.945578	no			Glyma.16G217900.1.p	>lcl|Glyma.16G217900.1.p:1-2 pacid=30561660 transcript=Glyma.16G217900.1 locus=Glyma.16G217900 ID=Glyma.16G217900.1.Wm82.a2.v1 annot-version=Wm82.a2.v1
XLOC_034228	XLOC_034228	contig69332:3-2840	OK	1.78339	8.2919	0.834622	3.0517	2.21708	2.21708	1.06078	0.2906	0.945578	no	AT3G54500.1	BEST Arabidopsis thaliana protein match is: dentin sialophosphoprotein-related (TAIR:AT5G64170.1); Has 183 Blast hits to 175 proteins in 44 species: Archae - 0; Bacteria - 4; Metazoa - 38; Fungi - 11; Plants - 120; Viruses - 0; Other Eukaryotes - 10 (source: NCBI BLink). | chr3:20175792-20178737 REVERSE LENGTH=648	Glyma.04G141400.4.p	>lcl|Glyma.04G141400.4.p:1-2 pacid=30490235 transcript=Glyma.04G141400.4 locus=Glyma.04G141400 ID=Glyma.04G141400.4.Wm82.a2.v1 annot-version=Wm82.a2.v1
XLOC_039195	XLOC_039195	contig76128:1-368	OK	0.82733	3.83557	-0.273465	1.93944	2.21291	2.21291	1.19192	0.2194	0.945578	no
XLOC_033203	XLOC_033203	contig68277:1-2008	OK	5.03735	23.3157	2.33266	4.54323	2.21056	2.21056	1.09915	0.1116	0.945578	no	AT4G04770.1	ATABC1, LAF6, ATNAP1, ABC1 | ATP binding cassette protein 1 | chr4:2427998-2429785 REVERSE LENGTH=557	Glyma.13G163700.1.p	>lcl|Glyma.13G163700.1.p:1-2 pacid=30502512 transcript=Glyma.13G163700.1 locus=Glyma.13G163700 ID=Glyma.13G163700.1.Wm82.a2.v1 annot-version=Wm82.a2.v1
XLOC_027815	XLOC_027815	contig57905:1-388	OK	1.167	5.40095	0.222805	2.43321	2.21041	2.2104	1.22603	0.1217	0.945578	no	AT5G39940.1	FAD/NAD(P)-binding oxidoreductase family protein | chr5:15987649-15990561 FORWARD LENGTH=480	Glyma.19G019000.3.p	>lcl|Glyma.19G019000.3.p:1-2 pacid=30514951 transcript=Glyma.19G019000.3 locus=Glyma.19G019000 ID=Glyma.19G019000.3.Wm82.a2.v1 annot-version=Wm82.a2.v1
XLOC_038811	XLOC_038811	contig75347:1-569	OK	0.646886	2.9909	-0.628417	1.58058	2.209	2.209	1.11847	0.14345	0.945578	no	AT4G31240.2	protein kinase C-like zinc finger protein | chr4:15176637-15177986 REVERSE LENGTH=392	Glyma.06G078100.2.p	>lcl|Glyma.06G078100.2.p:1-2 pacid=30550646 transcript=Glyma.06G078100.2 locus=Glyma.06G078100 ID=Glyma.06G078100.2.Wm82.a2.v1 annot-version=Wm82.a2.v1
XLOC_038642	XLOC_038642	contig75061:8-321	OK	0.903649	4.17794	-0.146166	2.06279	2.20896	2.20896	1.12825	0.25235	0.945578	no
XLOC_029701	XLOC_029701	contig62240:16-312	OK	0	4.61381	0	2.20596	2.20596	inf	#NAME?	0.00455	0.698262	no	AT5G60580.4	RING/U-box superfamily protein | chr5:24354298-24356706 FORWARD LENGTH=494	Glyma.13G139200.1.p	>lcl|Glyma.13G139200.1.p:1-2 pacid=30500663 transcript=Glyma.13G139200.1 locus=Glyma.13G139200 ID=Glyma.13G139200.1.Wm82.a2.v1 annot-version=Wm82.a2.v1
XLOC_029164	XLOC_029164	contig61154:1-1232	OK	1.42613	6.56768	0.512105	2.71538	2.20328	2.20328	1.13601	0.2612	0.945578	no	AT1G17020.1	SRG1, ATSRG1 | senescence-related gene 1 | chr1:5820258-5821741 FORWARD LENGTH=358	Glyma.13G222100.1.p	>lcl|Glyma.13G222100.1.p:1-2 pacid=30504959 transcript=Glyma.13G222100.1 locus=Glyma.13G222100 ID=Glyma.13G222100.1.Wm82.a2.v1 annot-version=Wm82.a2.v1
XLOC_027879	XLOC_027879	contig58118:1-212	OK	3.00855	13.8461	1.58907	3.79141	2.20234	2.20234	1.42881	0.2205	0.945578	no
XLOC_028145	XLOC_028145	contig58644:1-407	OK	1.20639	5.55115	0.270696	2.47279	2.20209	2.20209	1.10946	0.17605	0.945578	no	AT1G21640.2	NADK2 | NAD kinase 2 | chr1:7588726-7592669 FORWARD LENGTH=999	Glyma.13G032400.2.p	>lcl|Glyma.13G032400.2.p:1-2 pacid=30505687 transcript=Glyma.13G032400.2 locus=Glyma.13G032400 ID=Glyma.13G032400.2.Wm82.a2.v1 annot-version=Wm82.a2.v1
XLOC_039080	XLOC_039080	contig75865:4-458	OK	0	4.59473	0	2.19998	2.19998	inf	#NAME?	0.0994	0.945578	no	AT5G07090.1	Ribosomal protein S4 (RPS4A) family protein | chr5:2202410-2203805 FORWARD LENGTH=262	Glyma.14G056900.1.p	>lcl|Glyma.14G056900.1.p:1-2 pacid=30532400 transcript=Glyma.14G056900.1 locus=Glyma.14G056900 ID=Glyma.14G056900.1.Wm82.a2.v1 annot-version=Wm82.a2.v1
XLOC_040842	XLOC_040842	contig80100:1-299	OK	0	4.58875	0	2.1981	2.1981	inf	#NAME?	0.00405	0.666446	no	AT5G65160.1	TPR14 | tetratricopeptide repeat (TPR)-containing protein | chr5:26031457-26033668 REVERSE LENGTH=593	Glyma.06G104600.1.p	>lcl|Glyma.06G104600.1.p:1-2 pacid=30550774 transcript=Glyma.06G104600.1 locus=Glyma.06G104600 ID=Glyma.06G104600.1.Wm82.a2.v1 annot-version=Wm82.a2.v1
XLOC_030689	XLOC_030689	contig64256:9-443	OK	0	4.58791	0	2.19784	2.19784	inf	#NAME?	0.08175	0.945578	no
XLOC_030156	XLOC_030156	contig63133:1-546	OK	4.33767	19.892	2.11692	4.31412	2.1972	2.19719	1.12156	0.23395	0.945578	no	AT3G52740.1	unknown protein; BEST Arabidopsis thaliana protein match is: unknown protein (TAIR:AT3G44450.1); Has 65 Blast hits to 65 proteins in 13 species: Archae - 0; Bacteria - 0; Metazoa - 0; Fungi - 0; Plants - 65; Viruses - 0; Other Eukaryotes - 0 (source: NCBI BLink). | chr3:19546446-19546868 REVERSE LENGTH=140	Glyma.12G184800.1.p	>lcl|Glyma.12G184800.1.p:1-2 pacid=30546041 transcript=Glyma.12G184800.1 locus=Glyma.12G184800 ID=Glyma.12G184800.1.Wm82.a2.v1 annot-version=Wm82.a2.v1
XLOC_030517	XLOC_030517	contig63867:1-500	OK	0.600011	2.75113	-0.736939	1.46002	2.19696	2.19696	1.14525	0.09475	0.945578	no
XLOC_029919	XLOC_029919	contig62636:10-409	OK	0	4.58396	0	2.19659	2.19659	inf	#NAME?	0.1	0.945578	no	AT4G34670.1	Ribosomal protein S3Ae | chr4:16548724-16550222 FORWARD LENGTH=262	Glyma.20G149400.3.p	>lcl|Glyma.20G149400.3.p:1-2 pacid=30521967 transcript=Glyma.20G149400.3 locus=Glyma.20G149400 ID=Glyma.20G149400.3.Wm82.a2.v1 annot-version=Wm82.a2.v1
XLOC_028656	XLOC_028656	contig60217:3-834	OK	0.749579	3.43473	-0.415848	1.7802	2.19604	2.19604	1.10822	0.12545	0.945578	no	AT3G26950.1	unknown protein; Has 27 Blast hits to 27 proteins in 8 species: Archae - 0; Bacteria - 0; Metazoa - 0; Fungi - 0; Plants - 27; Viruses - 0; Other Eukaryotes - 0 (source: NCBI BLink). | chr3:9941202-9943411 REVERSE LENGTH=548	Glyma.16G146100.5.p	>lcl|Glyma.16G146100.5.p:1-2 pacid=30560145 transcript=Glyma.16G146100.5 locus=Glyma.16G146100 ID=Glyma.16G146100.5.Wm82.a2.v1 annot-version=Wm82.a2.v1
XLOC_032611	XLOC_032611	contig67587:1-503	OK	1.94707	8.90173	0.961305	3.15409	2.19278	2.19278	1.21759	0.24455	0.945578	no	AT3G46960.1	RNA helicase, ATP-dependent, SK12/DOB1 protein | chr3:17291004-17298067 REVERSE LENGTH=1347	Glyma.18G067400.1.p	>lcl|Glyma.18G067400.1.p:1-2 pacid=30558543 transcript=Glyma.18G067400.1 locus=Glyma.18G067400 ID=Glyma.18G067400.1.Wm82.a2.v1 annot-version=Wm82.a2.v1
XLOC_044394	XLOC_044394	contig87777:1-462	OK	0.786604	3.5929	-0.346291	1.84515	2.19144	2.19144	1.05115	0.20875	0.945578	no
XLOC_042833	XLOC_042833	contig84112:1-300	OK	0	4.5523	0	2.1866	2.1866	inf	#NAME?	0.00405	0.666446	no	AT3G12110.1	ACT11 | actin-11 | chr3:3858116-3859609 FORWARD LENGTH=377	Glyma.18G290800.1.p	>lcl|Glyma.18G290800.1.p:1-2 pacid=30555381 transcript=Glyma.18G290800.1 locus=Glyma.18G290800 ID=Glyma.18G290800.1.Wm82.a2.v1 annot-version=Wm82.a2.v1
XLOC_032434	XLOC_032434	contig67360:1-548	OK	6.93546	31.5458	2.79399	4.97938	2.18538	2.18538	1.09665	0.24995	0.945578	no	AT5G51720.1	2 iron, 2 sulfur cluster binding | chr5:21009645-21010227 FORWARD LENGTH=108	Glyma.16G203100.1.p	>lcl|Glyma.16G203100.1.p:1-2 pacid=30561108 transcript=Glyma.16G203100.1 locus=Glyma.16G203100 ID=Glyma.16G203100.1.Wm82.a2.v1 annot-version=Wm82.a2.v1
XLOC_038489	XLOC_038489	contig74804:3-723	OK	1.33321	6.0513	0.414904	2.59725	2.18234	2.18234	1.06271	0.1823	0.945578	no	AT1G55230.1	Family of unknown function (DUF716) | chr1:20602895-20603797 FORWARD LENGTH=300	Glyma.10G279200.1.p	>lcl|Glyma.10G279200.1.p:1-2 pacid=30475512 transcript=Glyma.10G279200.1 locus=Glyma.10G279200 ID=Glyma.10G279200.1.Wm82.a2.v1 annot-version=Wm82.a2.v1
XLOC_033147	XLOC_033147	contig68216:1-933	OK	2.75349	12.4657	1.46126	3.63989	2.17863	2.17862	1.08513	0.26685	0.945578	no	AT5G65840.1	Thioredoxin superfamily protein | chr5:26344097-26346057 REVERSE LENGTH=275	Glyma.17G158400.1.p	>lcl|Glyma.17G158400.1.p:1-2 pacid=30479409 transcript=Glyma.17G158400.1 locus=Glyma.17G158400 ID=Glyma.17G158400.1.Wm82.a2.v1 annot-version=Wm82.a2.v1
XLOC_043845	XLOC_043845	contig86525:1-290	OK	1.06271	4.80353	0.087748	2.26409	2.17635	2.17635	1.16567	0.23285	0.945578	no
XLOC_041683	XLOC_041683	contig81485:56-343	OK	1.57866	7.11904	0.6587	2.83168	2.17298	2.17299	1.32397	0.2156	0.945578	no	AT4G16740.1	ATTPS03, TPS03 | terpene synthase 03 | chr4:9407856-9410877 FORWARD LENGTH=565	Glyma.13G321100.2.p	>lcl|Glyma.13G321100.2.p:1-2 pacid=30505283 transcript=Glyma.13G321100.2 locus=Glyma.13G321100 ID=Glyma.13G321100.2.Wm82.a2.v1 annot-version=Wm82.a2.v1
XLOC_028277	XLOC_028277	contig59027:1-799	OK	2.85963	12.8608	1.51583	3.68491	2.16908	2.16908	1.10864	0.1637	0.945578	no	AT5G54660.1	HSP20-like chaperones superfamily protein | chr5:22203950-22204986 FORWARD LENGTH=192	Glyma.12G215300.1.p	>lcl|Glyma.12G215300.1.p:1-2 pacid=30548241 transcript=Glyma.12G215300.1 locus=Glyma.12G215300 ID=Glyma.12G215300.1.Wm82.a2.v1 annot-version=Wm82.a2.v1
XLOC_027274	XLOC_027274	contig56555:1-286	OK	0	4.49302	0	2.16769	2.16769	inf	#NAME?	0.07295	0.945578	no	AT5G13490.2	AAC2 | ADP/ATP carrier 2 | chr5:4336034-4337379 FORWARD LENGTH=385	Glyma.08G154900.2.p	>lcl|Glyma.08G154900.2.p:1-2 pacid=30539585 transcript=Glyma.08G154900.2 locus=Glyma.08G154900 ID=Glyma.08G154900.2.Wm82.a2.v1 annot-version=Wm82.a2.v1
XLOC_044216	XLOC_044216	contig87255:2-502	OK	0	4.48482	0	2.16505	2.16505	inf	#NAME?	0.00015	0.127259	no	AT3G12110.1	ACT11 | actin-11 | chr3:3858116-3859609 FORWARD LENGTH=377	Glyma.18G290800.1.p	>lcl|Glyma.18G290800.1.p:1-2 pacid=30555381 transcript=Glyma.18G290800.1 locus=Glyma.18G290800 ID=Glyma.18G290800.1.Wm82.a2.v1 annot-version=Wm82.a2.v1
XLOC_040539	XLOC_040539	contig79071:2-346	OK	0	4.48233	0	2.16425	2.16425	inf	#NAME?	0.05755	0.945578	no	AT5G09810.1	ACT7 | actin 7 | chr5:3052809-3054220 FORWARD LENGTH=377	Glyma.06G150100.1.p	>lcl|Glyma.06G150100.1.p:1-2 pacid=30552564 transcript=Glyma.06G150100.1 locus=Glyma.06G150100 ID=Glyma.06G150100.1.Wm82.a2.v1 annot-version=Wm82.a2.v1
XLOC_038068	XLOC_038068	contig73729:1-318	OK	1.42804	6.39772	0.514036	2.67756	2.16352	2.16352	1.07314	0.2213	0.945578	no	AT4G13090.1	XTH2 | xyloglucan endotransglucosylase/hydrolase 2 | chr4:7631535-7632870 REVERSE LENGTH=292	Glyma.08G350500.1.p	>lcl|Glyma.08G350500.1.p:1-2 pacid=30537518 transcript=Glyma.08G350500.1 locus=Glyma.08G350500 ID=Glyma.08G350500.1.Wm82.a2.v1 annot-version=Wm82.a2.v1
XLOC_027907	XLOC_027907	contig58187:27-359	OK	1.63621	7.31553	0.710358	2.87096	2.1606	2.1606	1.26221	0.1016	0.945578	no
XLOC_030435	XLOC_030435	contig63717:76-954	OK	1.39561	6.23011	0.480896	2.63926	2.15836	2.15836	1.08618	0.1358	0.945578	no	AT2G36000.1	Mitochondrial transcription termination factor family protein | chr2:15117181-15118182 FORWARD LENGTH=333	Glyma.08G167900.1.p	>lcl|Glyma.08G167900.1.p:1-2 pacid=30540264 transcript=Glyma.08G167900.1 locus=Glyma.08G167900 ID=Glyma.08G167900.1.Wm82.a2.v1 annot-version=Wm82.a2.v1
XLOC_044146	XLOC_044146	contig87083:4-324	OK	0	4.46149	0	2.15753	2.15753	inf	#NAME?	0.00485	0.72212	no			Glyma.12G117700.1.p	>lcl|Glyma.12G117700.1.p:1-2 pacid=30545814 transcript=Glyma.12G117700.1 locus=Glyma.12G117700 ID=Glyma.12G117700.1.Wm82.a2.v1 annot-version=Wm82.a2.v1
XLOC_043903	XLOC_043903	contig86625:1-590	OK	35.2003	156.807	5.13752	7.29285	2.15533	2.15533	1.16173	0.13575	0.945578	no			Glyma.15G142100.1.p	>lcl|Glyma.15G142100.1.p:1-2 pacid=30498071 transcript=Glyma.15G142100.1 locus=Glyma.15G142100 ID=Glyma.15G142100.1.Wm82.a2.v1 annot-version=Wm82.a2.v1
XLOC_031463	XLOC_031463	contig65958:1-1632	OK	2.02704	9.02455	1.01937	3.17385	2.15448	2.15448	1.00955	0.24715	0.945578	no	AT2G19070.1	SHT | spermidine hydroxycinnamoyl transferase | chr2:8260185-8261958 REVERSE LENGTH=451	Glyma.16G148300.1.p	>lcl|Glyma.16G148300.1.p:1-2 pacid=30559877 transcript=Glyma.16G148300.1 locus=Glyma.16G148300 ID=Glyma.16G148300.1.Wm82.a2.v1 annot-version=Wm82.a2.v1
XLOC_033958	XLOC_033958	contig69060:1-1381	OK	11.3881	50.6783	3.50946	5.6633	2.15384	2.15384	1.03428	0.2389	0.945578	no	AT1G55480.1	ZKT | protein containing PDZ domain, a K-box domain, and a TPR region | chr1:20713822-20715351 FORWARD LENGTH=335	Glyma.05G166800.1.p	>lcl|Glyma.05G166800.1.p:1-2 pacid=30524484 transcript=Glyma.05G166800.1 locus=Glyma.05G166800 ID=Glyma.05G166800.1.Wm82.a2.v1 annot-version=Wm82.a2.v1
XLOC_040241	XLOC_040241	contig78458:1-171	OK	10.6881	47.4699	3.41793	5.56894	2.15101	2.15101	1.4247	0.15935	0.945578	no	AT1G20560.2	AAE1 | acyl activating enzyme 1 | chr1:7119927-7121363 REVERSE LENGTH=478	Glyma.09G029900.1.p	>lcl|Glyma.09G029900.1.p:1-2 pacid=30482787 transcript=Glyma.09G029900.1 locus=Glyma.09G029900 ID=Glyma.09G029900.1.Wm82.a2.v1 annot-version=Wm82.a2.v1
XLOC_029604	XLOC_029604	contig62038:1-958	OK	2.71786	12.0564	1.44247	3.59173	2.14926	2.14926	1.13032	0.2832	0.945578	no	AT3G23050.1	IAA7, AXR2 | indole-3-acetic acid 7 | chr3:8194768-8196716 FORWARD LENGTH=243	Glyma.19G161100.1.p	>lcl|Glyma.19G161100.1.p:1-2 pacid=30512029 transcript=Glyma.19G161100.1 locus=Glyma.19G161100 ID=Glyma.19G161100.1.Wm82.a2.v1 annot-version=Wm82.a2.v1
XLOC_043871	XLOC_043871	contig86564:17-298	OK	0	4.43558	0	2.14912	2.14912	inf	#NAME?	0.00535	0.747089	no	AT3G55610.1	P5CS2 | delta 1-pyrroline-5-carboxylate synthase 2 | chr3:20624278-20628989 REVERSE LENGTH=726	Glyma.03G069400.1.p	>lcl|Glyma.03G069400.1.p:1-2 pacid=30515698 transcript=Glyma.03G069400.1 locus=Glyma.03G069400 ID=Glyma.03G069400.1.Wm82.a2.v1 annot-version=Wm82.a2.v1
XLOC_043201	XLOC_043201	contig85099:1-422	OK	1.05273	4.66106	0.0741355	2.22066	2.14652	2.14653	1.12788	0.1451	0.945578	no			Glyma.16G071500.2.p	>lcl|Glyma.16G071500.2.p:1-2 pacid=30560779 transcript=Glyma.16G071500.2 locus=Glyma.16G071500 ID=Glyma.16G071500.2.Wm82.a2.v1 annot-version=Wm82.a2.v1
XLOC_030932	XLOC_030932	contig64804:37-338	OK	0	4.42573	0	2.14592	2.14592	inf	#NAME?	0.0836	0.945578	no
XLOC_038377	XLOC_038377	contig74647:1-775	OK	107.556	475.629	6.74894	8.89369	2.14475	2.14475	1.27049	0.03705	0.945578	no	AT3G22840.1	ELIP1, ELIP | Chlorophyll A-B binding family protein | chr3:8084628-8085445 REVERSE LENGTH=195	Glyma.10G243800.1.p	>lcl|Glyma.10G243800.1.p:1-2 pacid=30476067 transcript=Glyma.10G243800.1 locus=Glyma.10G243800 ID=Glyma.10G243800.1.Wm82.a2.v1 annot-version=Wm82.a2.v1
XLOC_033472	XLOC_033472	contig68561:8-1532	OK	5.17391	22.8589	2.37125	4.51468	2.14343	2.14343	1.0631	0.24495	0.945578	no	AT1G70000.2	myb-like transcription factor family protein | chr1:26363674-26364635 REVERSE LENGTH=261	Glyma.01G038600.1.p	>lcl|Glyma.01G038600.1.p:1-2 pacid=30543596 transcript=Glyma.01G038600.1 locus=Glyma.01G038600 ID=Glyma.01G038600.1.Wm82.a2.v1 annot-version=Wm82.a2.v1
XLOC_042326	XLOC_042326	contig83280:1-298	OK	0.963615	4.2567	-0.0534712	2.08974	2.14321	2.14321	0.980947	0.23645	0.945578	no			Glyma.07G055200.1.p	>lcl|Glyma.07G055200.1.p:1-2 pacid=30492609 transcript=Glyma.07G055200.1 locus=Glyma.07G055200 ID=Glyma.07G055200.1.Wm82.a2.v1 annot-version=Wm82.a2.v1
XLOC_033895	XLOC_033895	contig68996:1-769	OK	1.21876	5.379	0.285414	2.42734	2.14192	2.14193	1.07942	0.17385	0.945578	no	AT1G73330.1	ATDR4, DR4 | drought-repressed 4 | chr1:27569022-27569651 REVERSE LENGTH=209	Glyma.08G341300.1.p	>lcl|Glyma.08G341300.1.p:1-2 pacid=30537058 transcript=Glyma.08G341300.1 locus=Glyma.08G341300 ID=Glyma.08G341300.1.Wm82.a2.v1 annot-version=Wm82.a2.v1
XLOC_037372	XLOC_037372	contig72425:1-525	OK	94.4605	416.873	6.56164	8.70346	2.14182	2.14182	1.13623	0.12995	0.945578	no			Glyma.06G177500.1.p	>lcl|Glyma.06G177500.1.p:1-2 pacid=30550639 transcript=Glyma.06G177500.1 locus=Glyma.06G177500 ID=Glyma.06G177500.1.Wm82.a2.v1 annot-version=Wm82.a2.v1
XLOC_041325	XLOC_041325	contig80870:14-668	OK	0	4.40968	0	2.14067	2.14067	inf	#NAME?	0.0006	0.30658	no	AT5G16530.1	PIN5 | Auxin efflux carrier family protein | chr5:5400735-5402626 FORWARD LENGTH=351	Glyma.09G251600.1.p	>lcl|Glyma.09G251600.1.p:1-2 pacid=30482741 transcript=Glyma.09G251600.1 locus=Glyma.09G251600 ID=Glyma.09G251600.1.Wm82.a2.v1 annot-version=Wm82.a2.v1
XLOC_023980	XLOC_023980	contig49427:1-264	OK	2.67243	11.779	1.41815	3.55815	2.13999	2.14	1.02478	0.2386	0.945578	no	AT5G57350.2	HA3 | H(+)-ATPase 3 | chr5:23231208-23236381 REVERSE LENGTH=949	Glyma.06G076100.1.p	>lcl|Glyma.06G076100.1.p:1-2 pacid=30550109 transcript=Glyma.06G076100.1 locus=Glyma.06G076100 ID=Glyma.06G076100.1.Wm82.a2.v1 annot-version=Wm82.a2.v1
XLOC_027049	XLOC_027049	contig56057:106-645	OK	0.86749	3.82022	-0.205081	1.93366	2.13874	2.13874	1.15193	0.1545	0.945578	no	AT3G61220.1	NAD(P)-binding Rossmann-fold superfamily protein | chr3:22663025-22664316 FORWARD LENGTH=296	Glyma.18G229700.1.p	>lcl|Glyma.18G229700.1.p:1-2 pacid=30554988 transcript=Glyma.18G229700.1 locus=Glyma.18G229700 ID=Glyma.18G229700.1.Wm82.a2.v1 annot-version=Wm82.a2.v1
XLOC_039313	XLOC_039313	contig76450:14-373	OK	0	4.40348	0	2.13864	2.13864	inf	#NAME?	0.09655	0.945578	no
XLOC_031633	XLOC_031633	contig66219:1-463	OK	0	4.39697	0	2.13651	2.13651	inf	#NAME?	0.0009	0.358128	no			Glyma.16G094600.2.p	>lcl|Glyma.16G094600.2.p:1-2 pacid=30561745 transcript=Glyma.16G094600.2 locus=Glyma.16G094600 ID=Glyma.16G094600.2.Wm82.a2.v1 annot-version=Wm82.a2.v1
XLOC_029410	XLOC_029410	contig61663:1-671	OK	1.00292	4.40497	0.00420653	2.13913	2.13493	2.13493	1.0862	0.125	0.945578	no	AT4G32060.2	calcium-binding EF hand family protein | chr4:15501134-15503302 FORWARD LENGTH=454	Glyma.13G163900.1.p	>lcl|Glyma.13G163900.1.p:1-2 pacid=30505561 transcript=Glyma.13G163900.1 locus=Glyma.13G163900 ID=Glyma.13G163900.1.Wm82.a2.v1 annot-version=Wm82.a2.v1
XLOC_040036	XLOC_040036	contig78099:1-493	OK	1.75587	7.70098	0.812186	2.94504	2.13286	2.13285	1.17242	0.2414	0.945578	no	AT1G30220.1	ATINT2, INT2 | inositol transporter 2 | chr1:10632957-10635439 REVERSE LENGTH=580	Glyma.09G087200.1.p	>lcl|Glyma.09G087200.1.p:1-2 pacid=30482883 transcript=Glyma.09G087200.1 locus=Glyma.09G087200 ID=Glyma.09G087200.1.Wm82.a2.v1 annot-version=Wm82.a2.v1
XLOC_031568	XLOC_031568	contig66133:1-1742	OK	3.95595	17.3199	1.98402	4.11436	2.13033	2.13034	1.0365	0.2881	0.945578	no	AT2G36760.1	UGT73C2 | UDP-glucosyl transferase 73C2 | chr2:15413042-15414532 REVERSE LENGTH=496	Glyma.19G187000.1.p	>lcl|Glyma.19G187000.1.p:1-2 pacid=30512173 transcript=Glyma.19G187000.1 locus=Glyma.19G187000 ID=Glyma.19G187000.1.Wm82.a2.v1 annot-version=Wm82.a2.v1
XLOC_039550	XLOC_039550	contig77387:1-594	OK	0.746555	3.26636	-0.42168	1.70768	2.12936	2.12936	1.1222	0.1582	0.945578	no
XLOC_031027	XLOC_031027	contig65051:1-507	OK	0	4.37485	0	2.12923	2.12923	inf	#NAME?	0.09945	0.945578	no	AT5G03240.3	UBQ3 | polyubiquitin 3 | chr5:771976-772896 REVERSE LENGTH=306	Glyma.20G141600.2.p	>lcl|Glyma.20G141600.2.p:1-2 pacid=30520988 transcript=Glyma.20G141600.2 locus=Glyma.20G141600 ID=Glyma.20G141600.2.Wm82.a2.v1 annot-version=Wm82.a2.v1
XLOC_027614	XLOC_027614	contig57302:1-867	OK	0.92987	4.06761	-0.104899	2.02418	2.12908	2.12908	1.05649	0.14545	0.945578	no	AT3G26950.1	unknown protein; Has 27 Blast hits to 27 proteins in 8 species: Archae - 0; Bacteria - 0; Metazoa - 0; Fungi - 0; Plants - 27; Viruses - 0; Other Eukaryotes - 0 (source: NCBI BLink). | chr3:9941202-9943411 REVERSE LENGTH=548	Glyma.16G146100.2.p	>lcl|Glyma.16G146100.2.p:1-2 pacid=30560148 transcript=Glyma.16G146100.2 locus=Glyma.16G146100 ID=Glyma.16G146100.2.Wm82.a2.v1 annot-version=Wm82.a2.v1
XLOC_039687	XLOC_039687	contig77589:1-231	OK	2.80104	12.2014	1.48596	3.60897	2.12301	2.12301	1.34162	0.1181	0.945578	no
XLOC_026802	XLOC_026802	contig55483:27-265	OK	2.27582	9.90963	1.18639	3.30883	2.12244	2.12245	1.01853	0.2306	0.945578	no
XLOC_034379	XLOC_034379	contig69479:1-759	OK	5.79011	25.1782	2.53359	4.6541	2.12051	2.12051	1.13243	0.30215	0.945578	no	AT2G29500.1	HSP20-like chaperones superfamily protein | chr2:12633279-12633740 REVERSE LENGTH=153	Glyma.13G176300.1.p	>lcl|Glyma.13G176300.1.p:1-2 pacid=30501559 transcript=Glyma.13G176300.1 locus=Glyma.13G176300 ID=Glyma.13G176300.1.Wm82.a2.v1 annot-version=Wm82.a2.v1
XLOC_044236	XLOC_044236	contig87311:68-362	OK	0.739275	3.21286	-0.435817	1.68386	2.11968	2.11968	1.31482	0.33935	0.945578	no	AT1G32440.1	PKp3 | plastidial pyruvate kinase 3 | chr1:11712205-11714963 FORWARD LENGTH=571	Glyma.01G200200.2.p	>lcl|Glyma.01G200200.2.p:1-2 pacid=30541982 transcript=Glyma.01G200200.2 locus=Glyma.01G200200 ID=Glyma.01G200200.2.Wm82.a2.v1 annot-version=Wm82.a2.v1
XLOC_029000	XLOC_029000	contig60892:1-297	OK	0	4.34083	0	2.11797	2.11797	inf	#NAME?	0.0086	0.945578	no	AT3G22830.1	AT-HSFA6B, HSFA6B | heat shock transcription factor A6B | chr3:8078981-8080895 FORWARD LENGTH=406	Glyma.19G159500.1.p	>lcl|Glyma.19G159500.1.p:1-2 pacid=30511287 transcript=Glyma.19G159500.1 locus=Glyma.19G159500 ID=Glyma.19G159500.1.Wm82.a2.v1 annot-version=Wm82.a2.v1
XLOC_041897	XLOC_041897	contig82058:1-360	OK	0	4.32547	0	2.11286	2.11286	inf	#NAME?	0.0646	0.945578	no	AT5G02960.1	Ribosomal protein S12/S23 family protein | chr5:693280-694396 REVERSE LENGTH=142	Glyma.13G137100.1.p	>lcl|Glyma.13G137100.1.p:1-2 pacid=30505203 transcript=Glyma.13G137100.1 locus=Glyma.13G137100 ID=Glyma.13G137100.1.Wm82.a2.v1 annot-version=Wm82.a2.v1
XLOC_032487	XLOC_032487	contig67429:1-1941	OK	3.08534	13.3404	1.62543	3.73773	2.1123	2.11231	1.04958	0.2194	0.945578	no	AT1G30220.1	ATINT2, INT2 | inositol transporter 2 | chr1:10632957-10635439 REVERSE LENGTH=580	Glyma.05G142500.1.p	>lcl|Glyma.05G142500.1.p:1-2 pacid=30526167 transcript=Glyma.05G142500.1 locus=Glyma.05G142500 ID=Glyma.05G142500.1.Wm82.a2.v1 annot-version=Wm82.a2.v1
XLOC_041244	XLOC_041244	contig80750:1-349	OK	0	4.32205	0	2.11172	2.11172	inf	#NAME?	0.00265	0.575639	no	AT3G06080.2	Plant protein of unknown function (DUF828) | chr3:1834959-1837524 REVERSE LENGTH=469	Glyma.13G207300.1.p	>lcl|Glyma.13G207300.1.p:1-2 pacid=30504541 transcript=Glyma.13G207300.1 locus=Glyma.13G207300 ID=Glyma.13G207300.1.Wm82.a2.v1 annot-version=Wm82.a2.v1
XLOC_043975	XLOC_043975	contig86759:1-414	OK	0	4.30291	0	2.10531	2.10531	inf	#NAME?	0.00115	0.400851	no			Glyma.07G171600.1.p	>lcl|Glyma.07G171600.1.p:1-2 pacid=30494187 transcript=Glyma.07G171600.1 locus=Glyma.07G171600 ID=Glyma.07G171600.1.Wm82.a2.v1 annot-version=Wm82.a2.v1
XLOC_034229	XLOC_034229	contig69333:1-2549	OK	2.07161	8.90545	1.05075	3.15469	2.10394	2.10394	1.02834	0.25415	0.945578	no	AT3G54500.1	BEST Arabidopsis thaliana protein match is: dentin sialophosphoprotein-related (TAIR:AT5G64170.1); Has 183 Blast hits to 175 proteins in 44 species: Archae - 0; Bacteria - 4; Metazoa - 38; Fungi - 11; Plants - 120; Viruses - 0; Other Eukaryotes - 10 (source: NCBI BLink). | chr3:20175792-20178737 REVERSE LENGTH=648	Glyma.04G141400.4.p	>lcl|Glyma.04G141400.4.p:1-2 pacid=30490235 transcript=Glyma.04G141400.4 locus=Glyma.04G141400 ID=Glyma.04G141400.4.Wm82.a2.v1 annot-version=Wm82.a2.v1
XLOC_038300	XLOC_038300	contig74544:9-420	OK	0.682537	2.92934	-0.551021	1.55058	2.1016	2.1016	1.10395	0.2301	0.945578	no
XLOC_031353	XLOC_031353	contig65770:1-302	OK	0.973649	4.17503	-0.0385263	2.06179	2.10031	2.10031	1.09153	0.25205	0.945578	no
XLOC_031508	XLOC_031508	contig66024:23-461	OK	0	4.28478	0	2.09922	2.09922	inf	#NAME?	0.00105	0.380752	no	AT1G04570.1	Major facilitator superfamily protein | chr1:1246859-1248600 REVERSE LENGTH=542	Glyma.04G119900.1.p	>lcl|Glyma.04G119900.1.p:1-2 pacid=30490850 transcript=Glyma.04G119900.1 locus=Glyma.04G119900 ID=Glyma.04G119900.1.Wm82.a2.v1 annot-version=Wm82.a2.v1
XLOC_039902	XLOC_039902	contig77884:4-710	OK	1.16292	4.97755	0.217752	2.31544	2.09768	2.09769	1.10603	0.24815	0.945578	no	AT4G32060.1	calcium-binding EF hand family protein | chr4:15501134-15503321 FORWARD LENGTH=498	Glyma.17G107000.1.p	>lcl|Glyma.17G107000.1.p:1-2 pacid=30481794 transcript=Glyma.17G107000.1 locus=Glyma.17G107000 ID=Glyma.17G107000.1.Wm82.a2.v1 annot-version=Wm82.a2.v1
XLOC_039962	XLOC_039962	contig77967:1-778	OK	1.58165	6.7668	0.66143	2.75847	2.09704	2.09704	1.01616	0.2394	0.945578	no	AT1G22150.1	SULTR1;3 | sulfate transporter 1;3 | chr1:7818361-7821344 FORWARD LENGTH=656	Glyma.15G052000.1.p	>lcl|Glyma.15G052000.1.p:1-2 pacid=30497322 transcript=Glyma.15G052000.1 locus=Glyma.15G052000 ID=Glyma.15G052000.1.Wm82.a2.v1 annot-version=Wm82.a2.v1
XLOC_043484	XLOC_043484	contig85923:1-445	OK	1.13876	4.86719	0.187464	2.28309	2.09563	2.09562	1.04622	0.20775	0.945578	no	AT3G05550.1	Hypoxia-responsive family protein | chr3:1612860-1613748 FORWARD LENGTH=97	Glyma.20G236900.1.p	>lcl|Glyma.20G236900.1.p:1-2 pacid=30521778 transcript=Glyma.20G236900.1 locus=Glyma.20G236900 ID=Glyma.20G236900.1.Wm82.a2.v1 annot-version=Wm82.a2.v1
XLOC_044140	XLOC_044140	contig87076:1-381	OK	1.21095	5.16966	0.276139	2.37007	2.09393	2.09393	1.1464	0.1368	0.945578	no	AT5G01340.1	Mitochondrial substrate carrier family protein | chr5:143240-144561 REVERSE LENGTH=309	Glyma.14G179300.2.p	>lcl|Glyma.14G179300.2.p:1-2 pacid=30533781 transcript=Glyma.14G179300.2 locus=Glyma.14G179300 ID=Glyma.14G179300.2.Wm82.a2.v1 annot-version=Wm82.a2.v1
XLOC_029306	XLOC_029306	contig61397:1-888	OK	1.58927	6.78105	0.668364	2.76151	2.09314	2.09315	1.03204	0.171	0.945578	no	AT1G53090.2	SPA4 | SPA1-related 4 | chr1:19783748-19786690 FORWARD LENGTH=794	Glyma.13G276700.4.p	>lcl|Glyma.13G276700.4.p:1-2 pacid=30500936 transcript=Glyma.13G276700.4 locus=Glyma.13G276700 ID=Glyma.13G276700.4.Wm82.a2.v1 annot-version=Wm82.a2.v1
XLOC_027641	XLOC_027641	contig57364:11-770	OK	0.789561	3.36794	-0.340877	1.75187	2.09274	2.09274	1.03603	0.1952	0.945578	no	AT5G65730.1	XTH6 | xyloglucan endotransglucosylase/hydrolase 6 | chr5:26299080-26300290 FORWARD LENGTH=292	Glyma.11G044800.1.p	>lcl|Glyma.11G044800.1.p:1-2 pacid=30528736 transcript=Glyma.11G044800.1 locus=Glyma.11G044800 ID=Glyma.11G044800.1.Wm82.a2.v1 annot-version=Wm82.a2.v1
XLOC_031040	XLOC_031040	contig65073:24-409	OK	0	4.26387	0	2.09216	2.09216	inf	#NAME?	0.09865	0.945578	no	AT3G28730.1	ATHMG, SSRP1, NFD, HMG | high mobility group | chr3:10784954-10788498 FORWARD LENGTH=646	Glyma.01G060600.1.p	>lcl|Glyma.01G060600.1.p:1-2 pacid=30543660 transcript=Glyma.01G060600.1 locus=Glyma.01G060600 ID=Glyma.01G060600.1.Wm82.a2.v1 annot-version=Wm82.a2.v1
XLOC_027933	XLOC_027933	contig58262:1-396	OK	0.746948	3.17757	-0.42092	1.66792	2.08884	2.08884	1.07954	0.2443	0.945578	no	AT1G80310.1	sulfate transmembrane transporters | chr1:30194951-30196345 FORWARD LENGTH=464	Glyma.06G074100.1.p	>lcl|Glyma.06G074100.1.p:1-2 pacid=30551549 transcript=Glyma.06G074100.1 locus=Glyma.06G074100 ID=Glyma.06G074100.1.Wm82.a2.v1 annot-version=Wm82.a2.v1
XLOC_044270	XLOC_044270	contig87394:1-254	OK	0	4.23743	0	2.08319	2.08319	inf	#NAME?	0.05025	0.945578	no	AT2G19270.1	CONTAINS InterPro DOMAIN/s: Mitotic checkpoint protein PRCC, C-terminal (InterPro:IPR018800); Has 930 Blast hits to 533 proteins in 146 species: Archae - 0; Bacteria - 18; Metazoa - 327; Fungi - 143; Plants - 61; Viruses - 0; Other Eukaryotes - 381 (source: NCBI BLink). | chr2:8360349-8361907 REVERSE LENGTH=359	Glyma.17G058700.1.p	>lcl|Glyma.17G058700.1.p:1-2 pacid=30481203 transcript=Glyma.17G058700.1 locus=Glyma.17G058700 ID=Glyma.17G058700.1.Wm82.a2.v1 annot-version=Wm82.a2.v1
XLOC_026886	XLOC_026886	contig55709:1-366	OK	0	4.23592	0	2.08268	2.08268	inf	#NAME?	0.09655	0.945578	no	AT3G51190.1	Ribosomal protein L2 family | chr3:19016606-19017547 REVERSE LENGTH=260	Glyma.16G129700.1.p	>lcl|Glyma.16G129700.1.p:1-2 pacid=30562132 transcript=Glyma.16G129700.1 locus=Glyma.16G129700 ID=Glyma.16G129700.1.Wm82.a2.v1 annot-version=Wm82.a2.v1
XLOC_028011	XLOC_028011	contig58399:1-850	OK	0.72775	3.07893	-0.458485	1.62243	2.08091	2.08091	1.02835	0.14495	0.945578	no	AT5G61040.1	unknown protein; BEST Arabidopsis thaliana protein match is: unknown protein (TAIR:AT5G08010.1); Has 1807 Blast hits to 1807 proteins in 277 species: Archae - 0; Bacteria - 0; Metazoa - 736; Fungi - 347; Plants - 385; Viruses - 0; Other Eukaryotes - 339 (source: NCBI BLink). | chr5:24562431-24564395 REVERSE LENGTH=590	Glyma.06G203700.1.p	>lcl|Glyma.06G203700.1.p:1-2 pacid=30551258 transcript=Glyma.06G203700.1 locus=Glyma.06G203700 ID=Glyma.06G203700.1.Wm82.a2.v1 annot-version=Wm82.a2.v1
XLOC_031221	XLOC_031221	contig65488:18-751	OK	0.828043	3.50175	-0.272222	1.80808	2.0803	2.0803	1.07785	0.22355	0.945578	no	AT1G54130.1	RSH3, AT-RSH3, ATRSH3 | RELA/SPOT homolog 3 | chr1:20211177-20213761 FORWARD LENGTH=715	Glyma.01G229200.2.p	>lcl|Glyma.01G229200.2.p:1-2 pacid=30543574 transcript=Glyma.01G229200.2 locus=Glyma.01G229200 ID=Glyma.01G229200.2.Wm82.a2.v1 annot-version=Wm82.a2.v1
XLOC_042532	XLOC_042532	contig83589:36-366	OK	0.81262	3.43092	-0.299347	1.7786	2.07794	2.07794	1.0516	0.2538	0.945578	no
XLOC_044095	XLOC_044095	contig86997:1-331	OK	0	4.22113	0	2.07763	2.07763	inf	#NAME?	0.0026	0.575639	no	AT5G56450.1	Mitochondrial substrate carrier family protein | chr5:22858772-22859764 REVERSE LENGTH=330	Glyma.06G052500.1.p	>lcl|Glyma.06G052500.1.p:1-2 pacid=30551928 transcript=Glyma.06G052500.1 locus=Glyma.06G052500 ID=Glyma.06G052500.1.Wm82.a2.v1 annot-version=Wm82.a2.v1
XLOC_039796	XLOC_039796	contig77738:1-919	OK	36.4122	153.532	5.18635	7.2624	2.07605	2.07604	1.22512	0.04035	0.945578	no	AT5G43850.1	ATARD4, ARD4 | RmlC-like cupins superfamily protein | chr5:17627364-17629122 REVERSE LENGTH=187	Glyma.10G244300.2.p	>lcl|Glyma.10G244300.2.p:1-2 pacid=30475893 transcript=Glyma.10G244300.2 locus=Glyma.10G244300 ID=Glyma.10G244300.2.Wm82.a2.v1 annot-version=Wm82.a2.v1
XLOC_038616	XLOC_038616	contig75015:1-579	OK	0.776065	3.26132	-0.365751	1.70546	2.07121	2.07121	1.09023	0.1619	0.945578	no	AT4G30420.1	nodulin MtN21 /EamA-like transporter family protein | chr4:14877069-14878914 FORWARD LENGTH=373	Glyma.13G091100.3.p	>lcl|Glyma.13G091100.3.p:1-2 pacid=30505970 transcript=Glyma.13G091100.3 locus=Glyma.13G091100 ID=Glyma.13G091100.3.Wm82.a2.v1 annot-version=Wm82.a2.v1
XLOC_029024	XLOC_029024	contig60922:1-324	OK	1.47466	6.19576	0.560382	2.63128	2.0709	2.0709	1.13189	0.13545	0.945578	no
XLOC_029225	XLOC_029225	contig61243:1-453	OK	1.16117	4.87706	0.215579	2.28601	2.07043	2.07043	1.14997	0.15585	0.945578	no	AT5G03555.1	permease, cytosine/purines, uracil, thiamine, allantoin family protein | chr5:898354-900153 REVERSE LENGTH=599	Glyma.13G147700.1.p	>lcl|Glyma.13G147700.1.p:1-2 pacid=30503624 transcript=Glyma.13G147700.1 locus=Glyma.13G147700 ID=Glyma.13G147700.1.Wm82.a2.v1 annot-version=Wm82.a2.v1
XLOC_041489	XLOC_041489	contig81134:15-248	OK	1.82298	7.6519	0.866299	2.93582	2.06952	2.06952	1.21059	0.25185	0.945578	no
XLOC_037927	XLOC_037927	contig73370:1-505	OK	0.722988	3.0283	-0.467956	1.59851	2.06646	2.06647	1.07543	0.13965	0.945578	no	AT1G78600.2	LZF1 | light-regulated zinc finger protein 1 | chr1:29567370-29568662 FORWARD LENGTH=319	Glyma.13G265000.1.p	>lcl|Glyma.13G265000.1.p:1-2 pacid=30503912 transcript=Glyma.13G265000.1 locus=Glyma.13G265000 ID=Glyma.13G265000.1.Wm82.a2.v1 annot-version=Wm82.a2.v1
XLOC_041633	XLOC_041633	contig81384:1-1070	OK	1.38642	5.80585	0.471364	2.53751	2.06614	2.06615	1.04169	0.152	0.945578	no	AT1G73010.1	ATPS2, PS2 | phosphate starvation-induced gene 2 | chr1:27464780-27466180 REVERSE LENGTH=295	Glyma.08G194900.1.p	>lcl|Glyma.08G194900.1.p:1-2 pacid=30538347 transcript=Glyma.08G194900.1 locus=Glyma.08G194900 ID=Glyma.08G194900.1.Wm82.a2.v1 annot-version=Wm82.a2.v1
XLOC_037682	XLOC_037682	contig72910:1-495	OK	1.24572	5.20933	0.31698	2.3811	2.06412	2.06412	1.10362	0.1982	0.945578	no	AT3G20640.1	basic helix-loop-helix (bHLH) DNA-binding superfamily protein | chr3:7210654-7213199 REVERSE LENGTH=454	Glyma.06G260000.2.p	>lcl|Glyma.06G260000.2.p:1-2 pacid=30550237 transcript=Glyma.06G260000.2 locus=Glyma.06G260000 ID=Glyma.06G260000.2.Wm82.a2.v1 annot-version=Wm82.a2.v1
XLOC_039004	XLOC_039004	contig75700:1-1036	OK	3.44305	14.3965	1.78369	3.84765	2.06396	2.06395	1.15744	0.1023	0.945578	no	AT4G31330.1	Protein of unknown function, DUF599 | chr4:15202354-15203151 FORWARD LENGTH=239	Glyma.09G159000.1.p	>lcl|Glyma.09G159000.1.p:1-2 pacid=30486336 transcript=Glyma.09G159000.1 locus=Glyma.09G159000 ID=Glyma.09G159000.1.Wm82.a2.v1 annot-version=Wm82.a2.v1
XLOC_038692	XLOC_038692	contig75147:1-1103	OK	1.58375	6.61569	0.663345	2.72589	2.06255	2.06255	1.0175	0.25825	0.945578	no	AT5G53420.1	CCT motif family protein | chr5:21673683-21675469 FORWARD LENGTH=264	Glyma.04G236400.1.p	>lcl|Glyma.04G236400.1.p:1-2 pacid=30488282 transcript=Glyma.04G236400.1 locus=Glyma.04G236400 ID=Glyma.04G236400.1.Wm82.a2.v1 annot-version=Wm82.a2.v1
XLOC_042379	XLOC_042379	contig83359:8-1630	OK	3.79753	15.857	1.92506	3.98705	2.06199	2.06199	1.04746	0.1118	0.945578	no	AT2G20570.1	GPRI1, GLK1, ATGLK1 | GBF's pro-rich region-interacting factor 1 | chr2:8855486-8857522 FORWARD LENGTH=420	Glyma.12G206600.1.p	>lcl|Glyma.12G206600.1.p:1-2 pacid=30548509 transcript=Glyma.12G206600.1 locus=Glyma.12G206600 ID=Glyma.12G206600.1.Wm82.a2.v1 annot-version=Wm82.a2.v1
XLOC_027504	XLOC_027504	contig57006:1-1494	OK	2.04061	8.52065	1.029	3.09096	2.06196	2.06196	1.01402	0.26905	0.945578	no	AT1G75180.3	Erythronate-4-phosphate dehydrogenase family protein | chr1:28216150-28217911 REVERSE LENGTH=315	Glyma.17G250200.4.p	>lcl|Glyma.17G250200.4.p:1-2 pacid=30478707 transcript=Glyma.17G250200.4 locus=Glyma.17G250200 ID=Glyma.17G250200.4.Wm82.a2.v1 annot-version=Wm82.a2.v1
XLOC_027303	XLOC_027303	contig56666:1-357	OK	0.926073	3.8559	-0.110802	1.94707	2.05787	2.05787	1.086	0.25105	0.945578	no	AT4G27430.2	CIP7 | COP1-interacting protein 7 | chr4:13718817-13722736 FORWARD LENGTH=1058	Glyma.13G279600.1.p	>lcl|Glyma.13G279600.1.p:1-2 pacid=30503741 transcript=Glyma.13G279600.1 locus=Glyma.13G279600 ID=Glyma.13G279600.1.Wm82.a2.v1 annot-version=Wm82.a2.v1
XLOC_038689	XLOC_038689	contig75144:1-449	OK	1.12103	4.66599	0.164825	2.22218	2.05736	2.05736	1.02378	0.21515	0.945578	no	AT1G75820.1	CLV1, FAS3, FLO5, ATCLV1 | Leucine-rich receptor-like protein kinase family protein | chr1:28463631-28466652 REVERSE LENGTH=980	Glyma.12G040000.1.p	>lcl|Glyma.12G040000.1.p:1-2 pacid=30545748 transcript=Glyma.12G040000.1 locus=Glyma.12G040000 ID=Glyma.12G040000.1.Wm82.a2.v1 annot-version=Wm82.a2.v1
XLOC_028000	XLOC_028000	contig58381:1-1813	OK	1.96205	8.15678	0.972362	3.028	2.05564	2.05564	1.03268	0.31505	0.945578	no	AT1G11910.1	APA1, ATAPA1 | aspartic proteinase A1 | chr1:4017119-4019874 REVERSE LENGTH=506	Glyma.17G043200.1.p	>lcl|Glyma.17G043200.1.p:1-2 pacid=30479194 transcript=Glyma.17G043200.1 locus=Glyma.17G043200 ID=Glyma.17G043200.1.Wm82.a2.v1 annot-version=Wm82.a2.v1
XLOC_043370	XLOC_043370	contig85764:1-476	OK	0.646753	2.68527	-0.628713	1.42507	2.05378	2.05378	1.02751	0.1274	0.945578	no
XLOC_038542	XLOC_038542	contig74891:3-289	OK	0	4.15088	0	2.05342	2.05342	inf	#NAME?	0.00445	0.697192	no	AT1G01420.1	UGT72B3 | UDP-glucosyl transferase 72B3 | chr1:154566-156011 REVERSE LENGTH=481	Glyma.08G338500.1.p	>lcl|Glyma.08G338500.1.p:1-2 pacid=30541061 transcript=Glyma.08G338500.1 locus=Glyma.08G338500 ID=Glyma.08G338500.1.Wm82.a2.v1 annot-version=Wm82.a2.v1
XLOC_030909	XLOC_030909	contig64749:1-830	OK	3.60399	14.9583	1.8496	3.90287	2.05328	2.05329	1.10521	0.1013	0.945578	no	AT5G52190.1	Sugar isomerase (SIS) family protein | chr5:21201817-21202443 REVERSE LENGTH=208	Glyma.10G237500.1.p	>lcl|Glyma.10G237500.1.p:1-2 pacid=30476833 transcript=Glyma.10G237500.1 locus=Glyma.10G237500 ID=Glyma.10G237500.1.Wm82.a2.v1 annot-version=Wm82.a2.v1
XLOC_030597	XLOC_030597	contig64050:1-1043	OK	2.29585	9.49985	1.19903	3.2479	2.04888	2.04887	1.03354	0.21585	0.945578	no	AT4G25810.1	XTR6, XTH23 | xyloglucan endotransglycosylase 6 | chr4:13128694-13129715 FORWARD LENGTH=286	Glyma.13G103100.1.p	>lcl|Glyma.13G103100.1.p:1-2 pacid=30500374 transcript=Glyma.13G103100.1 locus=Glyma.13G103100 ID=Glyma.13G103100.1.Wm82.a2.v1 annot-version=Wm82.a2.v1
XLOC_044111	XLOC_044111	contig87026:1-813	OK	0.840069	3.47127	-0.25142	1.79546	2.04688	2.04688	1.04382	0.25715	0.945578	no	AT4G11660.1	AT-HSFB2B, HSFB2B | winged-helix DNA-binding transcription factor family protein | chr4:7043006-7044227 FORWARD LENGTH=377	Glyma.01G217400.1.p	>lcl|Glyma.01G217400.1.p:1-2 pacid=30542891 transcript=Glyma.01G217400.1 locus=Glyma.01G217400 ID=Glyma.01G217400.1.Wm82.a2.v1 annot-version=Wm82.a2.v1
XLOC_027611	XLOC_027611	contig57299:1-507	OK	5.26745	21.7559	2.3971	4.44333	2.04623	2.04623	1.16644	0.2872	0.945578	no	AT2G42975.1	unknown protein; FUNCTIONS IN: molecular_function unknown; INVOLVED IN: biological_process unknown; LOCATED IN: chloroplast thylakoid membrane, chloroplast; Has 32 Blast hits to 32 proteins in 16 species: Archae - 0; Bacteria - 0; Metazoa - 2; Fungi - 2; Plants - 28; Viruses - 0; Other Eukaryotes - 0 (source: NCBI BLink). | chr2:17873998-17874820 FORWARD LENGTH=187	Glyma.02G285100.1.p	>lcl|Glyma.02G285100.1.p:1-2 pacid=30509044 transcript=Glyma.02G285100.1 locus=Glyma.02G285100 ID=Glyma.02G285100.1.Wm82.a2.v1 annot-version=Wm82.a2.v1
XLOC_044406	XLOC_044406	contig87820:13-326	OK	0	4.12311	0	2.04373	2.04373	inf	#NAME?	0.00405	0.666446	no
XLOC_032133	XLOC_032133	contig66962:41-1174	OK	4.07083	16.7842	2.02532	4.06903	2.04371	2.04371	1.01189	0.2391	0.945578	no	AT2G20920.1	Protein of unknown function (DUF3353) | chr2:8998728-8999789 FORWARD LENGTH=287	Glyma.20G106600.2.p	>lcl|Glyma.20G106600.2.p:1-2 pacid=30521503 transcript=Glyma.20G106600.2 locus=Glyma.20G106600 ID=Glyma.20G106600.2.Wm82.a2.v1 annot-version=Wm82.a2.v1
XLOC_030845	XLOC_030845	contig64614:1-241	OK	1.35504	5.58385	0.438335	2.48126	2.04292	2.04292	1.10758	0.30385	0.945578	no	AT1G65450.3	HXXXD-type acyl-transferase family protein | chr1:24318035-24318895 FORWARD LENGTH=286	Glyma.02G069100.3.p	>lcl|Glyma.02G069100.3.p:1-2 pacid=30507056 transcript=Glyma.02G069100.3 locus=Glyma.02G069100 ID=Glyma.02G069100.3.Wm82.a2.v1 annot-version=Wm82.a2.v1
XLOC_037343	XLOC_037343	contig72386:23-349	OK	1.13882	4.69243	0.18754	2.23034	2.0428	2.04279	1.13425	0.2489	0.945578	no	AT3G17609.4	HYH | HY5-homolog | chr3:6023971-6024585 FORWARD LENGTH=134	Glyma.16G092700.2.p	>lcl|Glyma.16G092700.2.p:1-2 pacid=30558912 transcript=Glyma.16G092700.2 locus=Glyma.16G092700 ID=Glyma.16G092700.2.Wm82.a2.v1 annot-version=Wm82.a2.v1
XLOC_038661	XLOC_038661	contig75089:1-1136	OK	1.88679	7.76991	0.915934	2.9579	2.04196	2.04197	1.04724	0.2988	0.945578	no	AT2G36000.1	Mitochondrial transcription termination factor family protein | chr2:15117181-15118182 FORWARD LENGTH=333	Glyma.08G167900.1.p	>lcl|Glyma.08G167900.1.p:1-2 pacid=30540264 transcript=Glyma.08G167900.1 locus=Glyma.08G167900 ID=Glyma.08G167900.1.Wm82.a2.v1 annot-version=Wm82.a2.v1
XLOC_027818	XLOC_027818	contig57912:1-509	OK	0.951535	3.91151	-0.0716714	1.96773	2.0394	2.0394	1.13379	0.1543	0.945578	no	AT1G20160.2	ATSBT5.2 | Subtilisin-like serine endopeptidase family protein | chr1:6990852-6993737 REVERSE LENGTH=730	Glyma.04G022300.1.p	>lcl|Glyma.04G022300.1.p:1-2 pacid=30487587 transcript=Glyma.04G022300.1 locus=Glyma.04G022300 ID=Glyma.04G022300.1.Wm82.a2.v1 annot-version=Wm82.a2.v1
XLOC_027679	XLOC_027679	contig57454:1-952	OK	1.76113	7.22276	0.816501	2.85255	2.03605	2.03605	1.05835	0.29385	0.945578	no	AT5G27290.1	unknown protein; LOCATED IN: chloroplast; EXPRESSED IN: 22 plant structures; EXPRESSED DURING: 13 growth stages; BEST Arabidopsis thaliana protein match is: unknown protein (TAIR:AT1G54680.3); Has 30201 Blast hits to 17322 proteins in 780 species: Archae - 12; Bacteria - 1396; Metazoa - 17338; Fungi - 3422; Plants - 5037; Viruses - 0; Other Eukaryotes - 2996 (source: NCBI BLink). | chr5:9618590-9…	Glyma.03G241900.3.p	>lcl|Glyma.03G241900.3.p:1-2 pacid=30518363 transcript=Glyma.03G241900.3 locus=Glyma.03G241900 ID=Glyma.03G241900.3.Wm82.a2.v1 annot-version=Wm82.a2.v1
XLOC_029602	XLOC_029602	contig62032:1-548	OK	0.808546	3.30448	-0.306598	1.72442	2.03102	2.03102	1.00591	0.22075	0.945578	no	AT1G71940.1	SNARE associated Golgi protein family | chr1:27078781-27079948 FORWARD LENGTH=272	Glyma.20G175400.1.p	>lcl|Glyma.20G175400.1.p:1-2 pacid=30520826 transcript=Glyma.20G175400.1 locus=Glyma.20G175400 ID=Glyma.20G175400.1.Wm82.a2.v1 annot-version=Wm82.a2.v1
XLOC_026735	XLOC_026735	contig55343:1-734	OK	1.0815	4.40342	0.113034	2.13862	2.02559	2.02559	1.01576	0.1568	0.945578	no	AT5G36110.1	CYP716A1 | cytochrome P450, family 716, subfamily A, polypeptide 1 | chr5:14195377-14197613 FORWARD LENGTH=477	Glyma.05G166900.1.p	>lcl|Glyma.05G166900.1.p:1-2 pacid=30527395 transcript=Glyma.05G166900.1 locus=Glyma.05G166900 ID=Glyma.05G166900.1.Wm82.a2.v1 annot-version=Wm82.a2.v1
XLOC_032659	XLOC_032659	contig67646:1-917	OK	1.145	4.65398	0.195348	2.21847	2.02312	2.02312	1.06727	0.15425	0.945578	no	AT2G39420.1	alpha/beta-Hydrolases superfamily protein | chr2:16460442-16462872 FORWARD LENGTH=317	Glyma.10G291400.3.p	>lcl|Glyma.10G291400.3.p:1-2 pacid=30475357 transcript=Glyma.10G291400.3 locus=Glyma.10G291400 ID=Glyma.10G291400.3.Wm82.a2.v1 annot-version=Wm82.a2.v1
XLOC_040595	XLOC_040595	contig79209:1-259	OK	1.38248	5.61355	0.467259	2.48891	2.02165	2.02166	1.13414	0.2528	0.945578	no
XLOC_042846	XLOC_042846	contig84148:1-346	OK	1.48852	6.04275	0.573879	2.59521	2.02133	2.02133	1.13385	0.14675	0.945578	no	AT5G40390.1	SIP1 | Raffinose synthase family protein | chr5:16161720-16165085 FORWARD LENGTH=783	Glyma.05G003900.1.p	>lcl|Glyma.05G003900.1.p:1-2 pacid=30524610 transcript=Glyma.05G003900.1 locus=Glyma.05G003900 ID=Glyma.05G003900.1.Wm82.a2.v1 annot-version=Wm82.a2.v1
XLOC_031515	XLOC_031515	contig66035:87-415	OK	0.972394	3.94291	-0.0403871	1.97926	2.01965	2.01965	0.948812	0.222	0.945578	no			Glyma.17G259300.3.p	>lcl|Glyma.17G259300.3.p:1-2 pacid=30479964 transcript=Glyma.17G259300.3 locus=Glyma.17G259300 ID=Glyma.17G259300.3.Wm82.a2.v1 annot-version=Wm82.a2.v1
XLOC_031301	XLOC_031301	contig65658:1-869	OK	1.25701	5.08751	0.329996	2.34696	2.01696	2.01696	0.982618	0.22955	0.945578	no	AT4G19420.1	Pectinacetylesterase family protein | chr4:10587504-10589807 REVERSE LENGTH=397	Glyma.09G216800.6.p	>lcl|Glyma.09G216800.6.p:1-2 pacid=30483970 transcript=Glyma.09G216800.6 locus=Glyma.09G216800 ID=Glyma.09G216800.6.Wm82.a2.v1 annot-version=Wm82.a2.v1
XLOC_029944	XLOC_029944	contig62675:1-521	OK	17.4208	70.3157	4.12274	6.13577	2.01304	2.01304	1.10886	0.12945	0.945578	no			Glyma.17G084600.1.p	>lcl|Glyma.17G084600.1.p:1-2 pacid=30482362 transcript=Glyma.17G084600.1 locus=Glyma.17G084600 ID=Glyma.17G084600.1.Wm82.a2.v1 annot-version=Wm82.a2.v1
XLOC_030594	XLOC_030594	contig64041:1-293	OK	1.49214	6.02095	0.577383	2.58999	2.01261	2.01261	1.12429	0.2547	0.945578	no	AT4G24400.1	CIPK8, SnRK3.13, PKS11, ATCIPK8 | CBL-interacting protein kinase 8 | chr4:12617379-12620481 FORWARD LENGTH=445	Glyma.06G092300.1.p	>lcl|Glyma.06G092300.1.p:1-2 pacid=30552386 transcript=Glyma.06G092300.1 locus=Glyma.06G092300 ID=Glyma.06G092300.1.Wm82.a2.v1 annot-version=Wm82.a2.v1
XLOC_030392	XLOC_030392	contig63636:1-461	OK	1.1258	4.52796	0.170951	2.17886	2.00791	2.0079	1.10057	0.16085	0.945578	no	AT1G10600.1	AMSH2 | associated molecule with the SH3 domain of STAM 2 | chr1:3503765-3505190 FORWARD LENGTH=223	Glyma.01G030400.2.p	>lcl|Glyma.01G030400.2.p:1-2 pacid=30542898 transcript=Glyma.01G030400.2 locus=Glyma.01G030400 ID=Glyma.01G030400.2.Wm82.a2.v1 annot-version=Wm82.a2.v1
XLOC_030556	XLOC_030556	contig63947:1-582	OK	1.53996	6.17832	0.622893	2.62721	2.00432	2.00433	1.09102	0.25355	0.945578	no	AT1G31920.1	Tetratricopeptide repeat (TPR)-like superfamily protein | chr1:11461864-11463684 REVERSE LENGTH=606	Glyma.09G209700.1.p	>lcl|Glyma.09G209700.1.p:1-2 pacid=30485988 transcript=Glyma.09G209700.1 locus=Glyma.09G209700 ID=Glyma.09G209700.1.Wm82.a2.v1 annot-version=Wm82.a2.v1
XLOC_039708	XLOC_039708	contig77618:2-1463	OK	0.861308	3.45088	-0.215399	1.78696	2.00236	2.00236	1.04329	0.11755	0.945578	no	AT2G30750.1	CYP71A12 | cytochrome P450, family 71, subfamily A, polypeptide 12 | chr2:13099486-13101389 REVERSE LENGTH=503	Glyma.17G125400.1.p	>lcl|Glyma.17G125400.1.p:1-2 pacid=30480795 transcript=Glyma.17G125400.1 locus=Glyma.17G125400 ID=Glyma.17G125400.1.Wm82.a2.v1 annot-version=Wm82.a2.v1
XLOC_042722	XLOC_042722	contig83908:9-294	OK	1.65675	6.63704	0.728356	2.73054	2.00218	2.00218	1.15011	0.1282	0.945578	no
XLOC_026577	XLOC_026577	contig54853:1-700	OK	0	4.00107	0	2.00039	2.00039	inf	#NAME?	0.08255	0.945578	no	AT2G47610.1	Ribosomal protein L7Ae/L30e/S12e/Gadd45 family protein | chr2:19529854-19531401 FORWARD LENGTH=257	Glyma.02G002800.1.p	>lcl|Glyma.02G002800.1.p:1-2 pacid=30509444 transcript=Glyma.02G002800.1 locus=Glyma.02G002800 ID=Glyma.02G002800.1.Wm82.a2.v1 annot-version=Wm82.a2.v1
XLOC_031073	XLOC_031073	contig65146:15-1068	OK	1.45516	5.81643	0.541178	2.54013	1.99896	1.99896	0.998047	0.19735	0.945578	no	AT3G04940.1	ATCYSD1, CYSD1 | cysteine synthase D1 | chr3:1365681-1367508 FORWARD LENGTH=324	Glyma.10G159700.3.p	>lcl|Glyma.10G159700.3.p:1-2 pacid=30475947 transcript=Glyma.10G159700.3 locus=Glyma.10G159700 ID=Glyma.10G159700.3.Wm82.a2.v1 annot-version=Wm82.a2.v1
XLOC_044273	XLOC_044273	contig87399:1-434	OK	0	3.98846	0	1.99583	1.99583	inf	#NAME?	0.0024	0.556268	no	AT5G45960.1	GDSL-like Lipase/Acylhydrolase superfamily protein | chr5:18637174-18640319 REVERSE LENGTH=375	Glyma.07G203200.1.p	>lcl|Glyma.07G203200.1.p:1-2 pacid=30494095 transcript=Glyma.07G203200.1 locus=Glyma.07G203200 ID=Glyma.07G203200.1.Wm82.a2.v1 annot-version=Wm82.a2.v1
XLOC_034477	XLOC_034477	contig69579:1-260	OK	2.07371	8.26357	1.05221	3.04677	1.99455	1.99455	1.18766	0.13815	0.945578	no
XLOC_030741	XLOC_030741	contig64366:1-683	OK	16.9097	67.3281	4.07978	6.07314	1.99336	1.99336	1.06386	0.1354	0.945578	no			Glyma.08G132200.1.p	>lcl|Glyma.08G132200.1.p:1-2 pacid=30537391 transcript=Glyma.08G132200.1 locus=Glyma.08G132200 ID=Glyma.08G132200.1.Wm82.a2.v1 annot-version=Wm82.a2.v1
XLOC_037662	XLOC_037662	contig72883:23-499	OK	0.646753	2.57184	-0.628713	1.3628	1.99151	1.99151	1.03632	0.12295	0.945578	no
XLOC_032469	XLOC_032469	contig67401:1-1867	OK	3.89881	15.4894	1.96303	3.95321	1.99018	1.99018	0.98139	0.211	0.945578	no	AT3G54500.3	FUNCTIONS IN: molecular_function unknown; INVOLVED IN: biological_process unknown; LOCATED IN: cellular_component unknown; EXPRESSED IN: 22 plant structures; EXPRESSED DURING: 13 growth stages; BEST Arabidopsis thaliana protein match is: dentin sialophosphoprotein-related (TAIR:AT5G64170.1). | chr3:20175792-20178482 REVERSE LENGTH=669	Glyma.15G237600.2.p	>lcl|Glyma.15G237600.2.p:1-2 pacid=30496310 transcript=Glyma.15G237600.2 locus=Glyma.15G237600 ID=Glyma.15G237600.2.Wm82.a2.v1 annot-version=Wm82.a2.v1
XLOC_029177	XLOC_029177	contig61175:11-564	OK	1.50839	5.98883	0.593009	2.58227	1.98926	1.98926	1.05975	0.176	0.945578	no	AT3G21690.1	MATE efflux family protein | chr3:7638750-7641861 FORWARD LENGTH=506	Glyma.12G099300.1.p	>lcl|Glyma.12G099300.1.p:1-2 pacid=30548718 transcript=Glyma.12G099300.1 locus=Glyma.12G099300 ID=Glyma.12G099300.1.Wm82.a2.v1 annot-version=Wm82.a2.v1
XLOC_038948	XLOC_038948	contig75599:1-840	OK	0	3.96217	0	1.98629	1.98629	inf	#NAME?	5e-05	0.0522849	no
XLOC_038244	XLOC_038244	contig74453:17-563	OK	0	3.95943	0	1.98529	1.98529	inf	#NAME?	0.00075	0.330625	no	AT2G05160.1	CCCH-type zinc fingerfamily protein with RNA-binding domain | chr2:1859011-1860931 REVERSE LENGTH=536	Glyma.18G081000.1.p	>lcl|Glyma.18G081000.1.p:1-2 pacid=30555341 transcript=Glyma.18G081000.1 locus=Glyma.18G081000 ID=Glyma.18G081000.1.Wm82.a2.v1 annot-version=Wm82.a2.v1
XLOC_028049	XLOC_028049	contig58461:1-1570	OK	11.7853	46.6466	3.55892	5.5437	1.98478	1.98478	1.02264	0.1473	0.945578	no	AT1G76130.1	ATAMY2, AMY2 | alpha-amylase-like 2 | chr1:28561647-28563914 FORWARD LENGTH=413	Glyma.14G222600.1.p	>lcl|Glyma.14G222600.1.p:1-2 pacid=30532873 transcript=Glyma.14G222600.1 locus=Glyma.14G222600 ID=Glyma.14G222600.1.Wm82.a2.v1 annot-version=Wm82.a2.v1
XLOC_043408	XLOC_043408	contig85819:1-652	OK	1.139	4.50439	0.187768	2.17133	1.98356	1.98357	1.04586	0.2614	0.945578	no	AT5G43630.1	TZP | zinc knuckle (CCHC-type) family protein | chr5:17527261-17530207 FORWARD LENGTH=831	Glyma.11G008300.4.p	>lcl|Glyma.11G008300.4.p:1-2 pacid=30528083 transcript=Glyma.11G008300.4 locus=Glyma.11G008300 ID=Glyma.11G008300.4.Wm82.a2.v1 annot-version=Wm82.a2.v1
XLOC_042582	XLOC_042582	contig83661:1-360	OK	1.14362	4.52229	0.193608	2.17705	1.98345	1.98344	0.875078	0.3031	0.945578	no
XLOC_027104	XLOC_027104	contig56170:1-664	OK	1.01797	4.02066	0.025695	2.00743	1.98174	1.98173	1.00363	0.16725	0.945578	no	AT1G32540.3	LOL1 | lsd one like 1 | chr1:11768043-11769591 FORWARD LENGTH=154	Glyma.01G199200.2.p	>lcl|Glyma.01G199200.2.p:1-2 pacid=30542218 transcript=Glyma.01G199200.2 locus=Glyma.01G199200 ID=Glyma.01G199200.2.Wm82.a2.v1 annot-version=Wm82.a2.v1
XLOC_026457	XLOC_026457	contig54634:7-1223	OK	1.66586	6.57747	0.736267	2.71753	1.98127	1.98127	1.01726	0.2945	0.945578	no	AT1G75180.3	Erythronate-4-phosphate dehydrogenase family protein | chr1:28216150-28217911 REVERSE LENGTH=315	Glyma.17G250200.2.p	>lcl|Glyma.17G250200.2.p:1-2 pacid=30478709 transcript=Glyma.17G250200.2 locus=Glyma.17G250200 ID=Glyma.17G250200.2.Wm82.a2.v1 annot-version=Wm82.a2.v1
XLOC_031922	XLOC_031922	contig66671:23-1044	OK	1.76877	6.96941	0.822746	2.80104	1.97829	1.97829	1.0131	0.12945	0.945578	no	AT1G80530.1	Major facilitator superfamily protein | chr1:30278224-30280247 REVERSE LENGTH=561	Glyma.17G106800.1.p	>lcl|Glyma.17G106800.1.p:1-2 pacid=30478638 transcript=Glyma.17G106800.1 locus=Glyma.17G106800 ID=Glyma.17G106800.1.Wm82.a2.v1 annot-version=Wm82.a2.v1
XLOC_028317	XLOC_028317	contig59090:1-483	OK	4.68174	18.4089	2.22704	4.20233	1.97529	1.97529	1.06558	0.1238	0.945578	no	AT5G39950.1	ATTRX2, ATH2, ATTRXH2, TRXH2, TRX2 | thioredoxin 2 | chr5:15990885-15991881 REVERSE LENGTH=133	Glyma.09G240900.1.p	>lcl|Glyma.09G240900.1.p:1-2 pacid=30482849 transcript=Glyma.09G240900.1 locus=Glyma.09G240900 ID=Glyma.09G240900.1.Wm82.a2.v1 annot-version=Wm82.a2.v1
XLOC_027098	XLOC_027098	contig56163:1-1112	OK	60.4317	237.582	5.91723	7.89228	1.97505	1.97505	1.2419	0.069	0.945578	no	AT1G07890.8	APX1, MEE6, CS1, ATAPX1, ATAPX01 | ascorbate peroxidase 1 | chr1:2438005-2439435 FORWARD LENGTH=250	Glyma.U021900.1.p	>lcl|Glyma.U021900.1.p:1-2 pacid=30535257 transcript=Glyma.U021900.1 locus=Glyma.U021900 ID=Glyma.U021900.1.Wm82.a2.v1 annot-version=Wm82.a2.v1
XLOC_041368	XLOC_041368	contig80950:1-334	OK	1.62476	6.38713	0.700227	2.67517	1.97494	1.97494	1.13394	0.14955	0.945578	no			Glyma.06G255300.1.p	>lcl|Glyma.06G255300.1.p:1-2 pacid=30549575 transcript=Glyma.06G255300.1 locus=Glyma.06G255300 ID=Glyma.06G255300.1.Wm82.a2.v1 annot-version=Wm82.a2.v1
XLOC_006320	XLOC_006320	contig21512:16-283	OK	2.24725	8.83323	1.16816	3.14294	1.97478	1.97478	1.16272	0.1479	0.945578	no
XLOC_033778	XLOC_033778	contig68874:1-1483	OK	8.36985	32.8563	3.0652	5.0381	1.9729	1.9729	0.978824	0.1702	0.945578	no	AT3G13110.1	ATSERAT2;2, SAT-1, SAT-A, SAT3, SAT-M, SERAT2;2 | serine acetyltransferase 2;2 | chr3:4214939-4216114 REVERSE LENGTH=391	Glyma.18G080000.1.p	>lcl|Glyma.18G080000.1.p:1-2 pacid=30554673 transcript=Glyma.18G080000.1 locus=Glyma.18G080000 ID=Glyma.18G080000.1.Wm82.a2.v1 annot-version=Wm82.a2.v1
XLOC_043325	XLOC_043325	contig85700:1-329	OK	1.88918	7.4095	0.91776	2.88938	1.97162	1.97162	1.01767	0.21315	0.945578	no
XLOC_027765	XLOC_027765	contig57729:1-311	OK	4.70172	18.4368	2.23319	4.20452	1.97133	1.97133	1.03081	0.1097	0.945578	no	AT5G54940.2	Translation initiation factor SUI1 family protein | chr5:22308420-22308758 REVERSE LENGTH=112	Glyma.14G023300.1.p	>lcl|Glyma.14G023300.1.p:1-2 pacid=30533007 transcript=Glyma.14G023300.1 locus=Glyma.14G023300 ID=Glyma.14G023300.1.Wm82.a2.v1 annot-version=Wm82.a2.v1
XLOC_026966	XLOC_026966	contig55844:1-756	OK	2.15199	8.43382	1.10567	3.07619	1.97051	1.97052	1.08966	0.13045	0.945578	no	AT1G70790.1	Calcium-dependent lipid-binding (CaLB domain) family protein | chr1:26700724-26702127 FORWARD LENGTH=185	Glyma.07G219900.1.p	>lcl|Glyma.07G219900.1.p:1-2 pacid=30493909 transcript=Glyma.07G219900.1 locus=Glyma.07G219900 ID=Glyma.07G219900.1.Wm82.a2.v1 annot-version=Wm82.a2.v1
XLOC_028539	XLOC_028539	contig59803:1-217	OK	4.01943	15.7367	2.00699	3.97606	1.96907	1.96907	1.31782	0.2811	0.945578	no
XLOC_031984	XLOC_031984	contig66758:1-535	OK	0.981676	3.83953	-0.0266812	1.94093	1.96761	1.96761	0.943918	0.24205	0.945578	no	AT5G44790.1	RAN1, HMA7 | copper-exporting ATPase / responsive-to-antagonist 1 / copper-transporting ATPase (RAN1) | chr5:18075846-18079817 REVERSE LENGTH=1001	Glyma.05G132900.1.p	>lcl|Glyma.05G132900.1.p:1-2 pacid=30523958 transcript=Glyma.05G132900.1 locus=Glyma.05G132900 ID=Glyma.05G132900.1.Wm82.a2.v1 annot-version=Wm82.a2.v1
XLOC_006582	XLOC_006582	contig21958:57-2093	OK	57.3464	224.082	5.84163	7.80788	1.96625	1.96626	1.1966	0.0632	0.945578	no	AT3G47340.1	ASN1, DIN6, AT-ASN1 | glutamine-dependent asparagine synthase 1 | chr3:17438136-17441043 REVERSE LENGTH=584	Glyma.14G195000.1.p	>lcl|Glyma.14G195000.1.p:1-2 pacid=30532215 transcript=Glyma.14G195000.1 locus=Glyma.14G195000 ID=Glyma.14G195000.1.Wm82.a2.v1 annot-version=Wm82.a2.v1
XLOC_040326	XLOC_040326	contig78618:16-325	OK	0.927964	3.62329	-0.107859	1.8573	1.96516	1.96516	1.03629	0.29225	0.945578	no
XLOC_041454	XLOC_041454	contig81085:1-408	OK	1.40927	5.5024	0.494948	2.46006	1.96511	1.96511	1.12729	0.1715	0.945578	no			Glyma.05G026000.1.p	>lcl|Glyma.05G026000.1.p:1-2 pacid=30527401 transcript=Glyma.05G026000.1 locus=Glyma.05G026000 ID=Glyma.05G026000.1.Wm82.a2.v1 annot-version=Wm82.a2.v1
XLOC_041979	XLOC_041979	contig82300:1-298	OK	1.6768	6.54605	0.745711	2.71062	1.96491	1.96491	0.939038	0.2816	0.945578	no	AT4G17900.1	PLATZ transcription factor family protein | chr4:9946046-9947697 FORWARD LENGTH=227	Glyma.11G008900.2.p	>lcl|Glyma.11G008900.2.p:1-2 pacid=30531355 transcript=Glyma.11G008900.2 locus=Glyma.11G008900 ID=Glyma.11G008900.2.Wm82.a2.v1 annot-version=Wm82.a2.v1
XLOC_043163	XLOC_043163	contig84919:4-368	OK	1.11918	4.36459	0.162442	2.12585	1.9634	1.9634	0.858645	0.2521	0.945578	no	AT2G32610.1	ATCSLB01, CSLB01, ATCSLB1 | cellulose synthase-like B1 | chr2:13836234-13839513 FORWARD LENGTH=757	Glyma.12G096900.1.p	>lcl|Glyma.12G096900.1.p:1-2 pacid=30548373 transcript=Glyma.12G096900.1 locus=Glyma.12G096900 ID=Glyma.12G096900.1.Wm82.a2.v1 annot-version=Wm82.a2.v1
XLOC_013949	XLOC_013949	contig30094:25-266	OK	1.77078	6.89992	0.824385	2.78658	1.96219	1.9622	0.922978	0.3028	0.945578	no	AT1G76990.5	ACR3 | ACT domain repeat 3 | chr1:28933387-28935179 FORWARD LENGTH=453	Glyma.04G242800.1.p	>lcl|Glyma.04G242800.1.p:1-2 pacid=30488863 transcript=Glyma.04G242800.1 locus=Glyma.04G242800 ID=Glyma.04G242800.1.Wm82.a2.v1 annot-version=Wm82.a2.v1
XLOC_033083	XLOC_033083	contig68139:8-405	OK	0.743234	2.89237	-0.428112	1.53225	1.96036	1.96037	0.939975	0.2078	0.945578	no	AT5G25610.1	RD22, ATRD22 | BURP domain-containing protein | chr5:8914498-8916684 REVERSE LENGTH=392	Glyma.12G217300.3.p	>lcl|Glyma.12G217300.3.p:1-2 pacid=30548762 transcript=Glyma.12G217300.3 locus=Glyma.12G217300 ID=Glyma.12G217300.3.Wm82.a2.v1 annot-version=Wm82.a2.v1
XLOC_041388	XLOC_041388	contig80979:1-792	OK	16.508	64.1313	4.04509	6.00296	1.95786	1.95786	0.982156	0.2025	0.945578	no	AT4G25200.1	ATHSP23.6-MITO, HSP23.6-MITO | mitochondrion-localized small heat shock protein 23.6 | chr4:12917089-12917858 FORWARD LENGTH=210	Glyma.12G013100.2.p	>lcl|Glyma.12G013100.2.p:1-2 pacid=30545406 transcript=Glyma.12G013100.2 locus=Glyma.12G013100 ID=Glyma.12G013100.2.Wm82.a2.v1 annot-version=Wm82.a2.v1
XLOC_041288	XLOC_041288	contig80817:13-312	OK	1.41385	5.48175	0.499629	2.45464	1.95501	1.95501	1.12784	0.28075	0.945578	no	AT3G10420.1	SPD1 | P-loop containing nucleoside triphosphate hydrolases superfamily protein | chr3:3239307-3241571 FORWARD LENGTH=547	Glyma.20G113300.2.p	>lcl|Glyma.20G113300.2.p:1-2 pacid=30520410 transcript=Glyma.20G113300.2 locus=Glyma.20G113300 ID=Glyma.20G113300.2.Wm82.a2.v1 annot-version=Wm82.a2.v1
XLOC_028684	XLOC_028684	contig60275:1-300	OK	2.10228	8.15031	1.07195	3.02685	1.9549	1.9549	1.18178	0.14145	0.945578	no	AT3G45780.2	PHOT1, NPH1, JK224, RPT1 | phototropin 1 | chr3:16818557-16823960 FORWARD LENGTH=996	Glyma.13G330400.1.p	>lcl|Glyma.13G330400.1.p:1-2 pacid=30505649 transcript=Glyma.13G330400.1 locus=Glyma.13G330400 ID=Glyma.13G330400.1.Wm82.a2.v1 annot-version=Wm82.a2.v1
XLOC_031941	XLOC_031941	contig66700:1-3243	OK	8.96945	34.7056	3.16502	5.1171	1.95208	1.95208	1.11107	0.04985	0.945578	no	AT3G25690.2	CHUP1 | Hydroxyproline-rich glycoprotein family protein | chr3:9354061-9357757 FORWARD LENGTH=1004	Glyma.01G089300.2.p	>lcl|Glyma.01G089300.2.p:1-2 pacid=30545093 transcript=Glyma.01G089300.2 locus=Glyma.01G089300 ID=Glyma.01G089300.2.Wm82.a2.v1 annot-version=Wm82.a2.v1
XLOC_033810	XLOC_033810	contig68905:1-1688	OK	7.37404	28.4999	2.88246	4.83288	1.95043	1.95043	0.949928	0.2706	0.945578	no	AT4G31500.1	CYP83B1, SUR2, RNT1, RED1, ATR4 | cytochrome P450, family 83, subfamily B, polypeptide 1 | chr4:15273677-15275271 REVERSE LENGTH=499	Glyma.03G030800.1.p	>lcl|Glyma.03G030800.1.p:1-2 pacid=30518171 transcript=Glyma.03G030800.1 locus=Glyma.03G030800 ID=Glyma.03G030800.1.Wm82.a2.v1 annot-version=Wm82.a2.v1
XLOC_033278	XLOC_033278	contig68358:1-1504	OK	1.86244	7.19289	0.897194	2.84657	1.94938	1.94937	0.984574	0.3207	0.945578	no	AT3G51860.1	CAX3, ATHCX1, CAX1-LIKE, ATCAX3 | cation exchanger 3 | chr3:19239458-19242519 FORWARD LENGTH=459	Glyma.02G226500.1.p	>lcl|Glyma.02G226500.1.p:1-2 pacid=30510818 transcript=Glyma.02G226500.1 locus=Glyma.02G226500 ID=Glyma.02G226500.1.Wm82.a2.v1 annot-version=Wm82.a2.v1
XLOC_039204	XLOC_039204	contig76149:1-378	OK	0	3.85717	0	1.94754	1.94754	inf	#NAME?	0.052	0.945578	no
XLOC_031234	XLOC_031234	contig65520:1-393	OK	1.13746	4.38104	0.185816	2.13127	1.94546	1.94546	1.06213	0.14765	0.945578	no	AT5G24850.1	CRY3 | cryptochrome 3 | chr5:8535399-8538016 REVERSE LENGTH=526	Glyma.04G074500.1.p	>lcl|Glyma.04G074500.1.p:1-2 pacid=30487816 transcript=Glyma.04G074500.1 locus=Glyma.04G074500 ID=Glyma.04G074500.1.Wm82.a2.v1 annot-version=Wm82.a2.v1
XLOC_026439	XLOC_026439	contig54611:16-530	OK	0.564163	2.17089	-0.825816	1.11829	1.9441	1.9441	0.904458	0.2929	0.945578	no	AT2G30100.1	pentatricopeptide (PPR) repeat-containing protein | chr2:12847828-12849520 FORWARD LENGTH=503	Glyma.18G059800.1.p	>lcl|Glyma.18G059800.1.p:1-2 pacid=30554556 transcript=Glyma.18G059800.1 locus=Glyma.18G059800 ID=Glyma.18G059800.1.Wm82.a2.v1 annot-version=Wm82.a2.v1
XLOC_041457	XLOC_041457	contig81089:4-494	OK	0	3.84569	0	1.94324	1.94324	inf	#NAME?	0.0014	0.428238	no
XLOC_034134	XLOC_034134	contig69231:185-847	OK	0.385576	1.4825	-1.37491	0.568032	1.94294	1.94295	0.899628	0.28575	0.945578	no	AT1G63970.1	ISPF, MECPS | isoprenoid F | chr1:23738923-23740336 REVERSE LENGTH=231	Glyma.11G021400.1.p	>lcl|Glyma.11G021400.1.p:1-2 pacid=30528052 transcript=Glyma.11G021400.1 locus=Glyma.11G021400 ID=Glyma.11G021400.1.Wm82.a2.v1 annot-version=Wm82.a2.v1
XLOC_028981	XLOC_028981	contig60864:1-328	OK	1.68358	6.46389	0.751532	2.6924	1.94087	1.94087	1.10775	0.16055	0.945578	no	AT1G20150.1	Subtilisin-like serine endopeptidase family protein | chr1:6987332-6990361 REVERSE LENGTH=780	Glyma.04G022300.1.p	>lcl|Glyma.04G022300.1.p:1-2 pacid=30487587 transcript=Glyma.04G022300.1 locus=Glyma.04G022300 ID=Glyma.04G022300.1.Wm82.a2.v1 annot-version=Wm82.a2.v1
XLOC_031431	XLOC_031431	contig65895:1-466	OK	9.23033	35.4305	3.20638	5.14692	1.94054	1.94054	1.02152	0.1462	0.945578	no	AT1G77760.1	NIA1, GNR1, NR1 | nitrate reductase 1 | chr1:29236005-29239367 REVERSE LENGTH=917	Glyma.14G164900.1.p	>lcl|Glyma.14G164900.1.p:1-2 pacid=30533244 transcript=Glyma.14G164900.1 locus=Glyma.14G164900 ID=Glyma.14G164900.1.Wm82.a2.v1 annot-version=Wm82.a2.v1
XLOC_040482	XLOC_040482	contig78956:1-304	OK	2.0312	7.79379	1.02233	2.96233	1.93999	1.93999	1.22645	0.1376	0.945578	no			Glyma.19G068600.1.p	>lcl|Glyma.19G068600.1.p:1-2 pacid=30515260 transcript=Glyma.19G068600.1 locus=Glyma.19G068600 ID=Glyma.19G068600.1.Wm82.a2.v1 annot-version=Wm82.a2.v1
XLOC_040534	XLOC_040534	contig79054:1-211	OK	3.05336	11.7035	1.6104	3.54887	1.93847	1.93846	1.17763	0.2818	0.945578	no
XLOC_027219	XLOC_027219	contig56387:10-393	OK	0	3.82686	0	1.93616	1.93616	inf	#NAME?	0.0032	0.622892	no	AT1G66840.1	PMI2, WEB2 | Plant protein of unknown function (DUF827) | chr1:24933998-24936116 REVERSE LENGTH=607	Glyma.05G002000.1.p	>lcl|Glyma.05G002000.1.p:1-2 pacid=30524721 transcript=Glyma.05G002000.1 locus=Glyma.05G002000 ID=Glyma.05G002000.1.Wm82.a2.v1 annot-version=Wm82.a2.v1
XLOC_028602	XLOC_028602	contig60070:1-307	OK	1.55563	5.95134	0.637499	2.57321	1.93572	1.93572	0.931524	0.24015	0.945578	no	AT4G22790.1	MATE efflux family protein | chr4:11975153-11976628 REVERSE LENGTH=491	Glyma.01G213000.1.p	>lcl|Glyma.01G213000.1.p:1-2 pacid=30541544 transcript=Glyma.01G213000.1 locus=Glyma.01G213000 ID=Glyma.01G213000.1.Wm82.a2.v1 annot-version=Wm82.a2.v1
XLOC_043247	XLOC_043247	contig85327:1-325	OK	2.5038	9.57368	1.32412	3.25907	1.93495	1.93495	0.97707	0.21165	0.945578	no	AT4G14580.1	CIPK4, SnRK3.3 | CBL-interacting protein kinase 4 | chr4:8367887-8369167 REVERSE LENGTH=426	Glyma.10G001700.1.p	>lcl|Glyma.10G001700.1.p:1-2 pacid=30473830 transcript=Glyma.10G001700.1 locus=Glyma.10G001700 ID=Glyma.10G001700.1.Wm82.a2.v1 annot-version=Wm82.a2.v1
XLOC_027467	XLOC_027467	contig56955:1-357	OK	0.703242	2.68796	-0.507907	1.42651	1.93442	1.93442	0.978808	0.29355	0.945578	no
XLOC_029383	XLOC_029383	contig61597:15-880	OK	1.32758	5.07385	0.408799	2.34308	1.93428	1.93428	1.00457	0.29245	0.945578	no	AT1G55230.1	Family of unknown function (DUF716) | chr1:20602895-20603797 FORWARD LENGTH=300	Glyma.20G110500.1.p	>lcl|Glyma.20G110500.1.p:1-2 pacid=30521342 transcript=Glyma.20G110500.1 locus=Glyma.20G110500 ID=Glyma.20G110500.1.Wm82.a2.v1 annot-version=Wm82.a2.v1
XLOC_030766	XLOC_030766	contig64419:1-387	OK	0	3.81851	0	1.93301	1.93301	inf	#NAME?	0.09655	0.945578	no
XLOC_028550	XLOC_028550	contig59834:1-1444	OK	3.06886	11.7055	1.6177	3.54911	1.93141	1.93142	0.977665	0.12965	0.945578	no	AT5G67290.1	FAD-dependent oxidoreductase family protein | chr5:26848419-26849755 REVERSE LENGTH=406	Glyma.05G097800.1.p	>lcl|Glyma.05G097800.1.p:1-2 pacid=30526053 transcript=Glyma.05G097800.1 locus=Glyma.05G097800 ID=Glyma.05G097800.1.Wm82.a2.v1 annot-version=Wm82.a2.v1
XLOC_031246	XLOC_031246	contig65548:5-528	OK	0.910379	3.4721	-0.135461	1.79581	1.93127	1.93127	1.00771	0.1821	0.945578	no
XLOC_039505	XLOC_039505	contig77325:1-320	OK	1.45938	5.54161	0.545356	2.47031	1.92495	1.92495	0.841717	0.30365	0.945578	no
XLOC_043378	XLOC_043378	contig85776:1-2152	OK	61.5399	232.939	5.94345	7.86381	1.92036	1.92036	1.16915	0.06725	0.945578	no	AT3G47340.1	ASN1, DIN6, AT-ASN1 | glutamine-dependent asparagine synthase 1 | chr3:17438136-17441043 REVERSE LENGTH=584	Glyma.14G195000.1.p	>lcl|Glyma.14G195000.1.p:1-2 pacid=30532215 transcript=Glyma.14G195000.1 locus=Glyma.14G195000 ID=Glyma.14G195000.1.Wm82.a2.v1 annot-version=Wm82.a2.v1
XLOC_043403	XLOC_043403	contig85810:1-880	OK	1.68611	6.3819	0.753699	2.67399	1.92029	1.92029	1.03793	0.13585	0.945578	no	AT4G33040.1	Thioredoxin superfamily protein | chr4:15940779-15941213 REVERSE LENGTH=144	Glyma.04G051900.2.p	>lcl|Glyma.04G051900.2.p:1-2 pacid=30490859 transcript=Glyma.04G051900.2 locus=Glyma.04G051900 ID=Glyma.04G051900.2.Wm82.a2.v1 annot-version=Wm82.a2.v1
XLOC_039847	XLOC_039847	contig77807:27-338	OK	1.27795	4.82912	0.353831	2.27176	1.91793	1.91794	1.06622	0.29185	0.945578	no	AT1G60980.1	ATGA20OX4, GA20OX4 | gibberellin 20-oxidase 4 | chr1:22452573-22454140 FORWARD LENGTH=376	Glyma.09G149200.2.p	>lcl|Glyma.09G149200.2.p:1-2 pacid=30487087 transcript=Glyma.09G149200.2 locus=Glyma.09G149200 ID=Glyma.09G149200.2.Wm82.a2.v1 annot-version=Wm82.a2.v1
XLOC_032374	XLOC_032374	contig67296:1-732	OK	1.50034	5.66849	0.585289	2.50296	1.91767	1.91767	0.952079	0.1237	0.945578	no	AT2G29090.2	CYP707A2 | cytochrome P450, family 707, subfamily A, polypeptide 2 | chr2:12495038-12499080 REVERSE LENGTH=482	Glyma.09G282900.1.p	>lcl|Glyma.09G282900.1.p:1-2 pacid=30485624 transcript=Glyma.09G282900.1 locus=Glyma.09G282900 ID=Glyma.09G282900.1.Wm82.a2.v1 annot-version=Wm82.a2.v1
XLOC_041219	XLOC_041219	contig80712:1-649	OK	0.724202	2.7353	-0.465536	1.4517	1.91724	1.91724	0.935664	0.2148	0.945578	no	AT2G40460.1	Major facilitator superfamily protein | chr2:16897123-16901171 FORWARD LENGTH=583	Glyma.18G021700.1.p	>lcl|Glyma.18G021700.1.p:1-2 pacid=30557974 transcript=Glyma.18G021700.1 locus=Glyma.18G021700 ID=Glyma.18G021700.1.Wm82.a2.v1 annot-version=Wm82.a2.v1
XLOC_039213	XLOC_039213	contig76167:8-648	OK	1.47782	5.57582	0.563471	2.47918	1.91571	1.91572	0.971311	0.17085	0.945578	no			Glyma.11G136000.1.p	>lcl|Glyma.11G136000.1.p:1-2 pacid=30527861 transcript=Glyma.11G136000.1 locus=Glyma.11G136000 ID=Glyma.11G136000.1.Wm82.a2.v1 annot-version=Wm82.a2.v1
XLOC_030176	XLOC_030176	contig63188:1-418	OK	1.27461	4.80796	0.350056	2.26542	1.91537	1.91537	0.965673	0.2397	0.945578	no	AT1G12110.1	NRT1.1, CHL1-1, NRT1, B-1, ATNRT1, CHL1 | nitrate transporter 1.1 | chr1:4105341-4109290 FORWARD LENGTH=590	Glyma.05G056900.1.p	>lcl|Glyma.05G056900.1.p:1-2 pacid=30525431 transcript=Glyma.05G056900.1 locus=Glyma.05G056900 ID=Glyma.05G056900.1.Wm82.a2.v1 annot-version=Wm82.a2.v1
XLOC_037922	XLOC_037922	contig73361:1-239	OK	1.70052	6.40015	0.765976	2.67811	1.91213	1.91213	1.0875	0.289	0.945578	no
XLOC_042954	XLOC_042954	contig84373:1-401	OK	1.28085	4.81543	0.357102	2.26766	1.91056	1.91056	1.03128	0.1895	0.945578	no
XLOC_032612	XLOC_032612	contig67588:1-1398	OK	5.86422	22.0008	2.55194	4.45948	1.90754	1.90755	0.961743	0.1563	0.945578	no	AT1G07350.1	RNA-binding (RRM/RBD/RNP motifs) family protein | chr1:2257732-2260101 REVERSE LENGTH=382	Glyma.08G334100.2.p	>lcl|Glyma.08G334100.2.p:1-2 pacid=30538563 transcript=Glyma.08G334100.2 locus=Glyma.08G334100 ID=Glyma.08G334100.2.Wm82.a2.v1 annot-version=Wm82.a2.v1
XLOC_039761	XLOC_039761	contig77692:1-682	OK	0.892116	3.34449	-0.164697	1.74179	1.90648	1.90648	0.969922	0.19985	0.945578	no	AT2G40460.1	Major facilitator superfamily protein | chr2:16897123-16901171 FORWARD LENGTH=583	Glyma.18G021700.1.p	>lcl|Glyma.18G021700.1.p:1-2 pacid=30557974 transcript=Glyma.18G021700.1 locus=Glyma.18G021700 ID=Glyma.18G021700.1.Wm82.a2.v1 annot-version=Wm82.a2.v1
XLOC_032850	XLOC_032850	contig67876:1-1639	OK	3.58013	13.4132	1.84001	3.74558	1.90557	1.90557	0.955624	0.32875	0.945578	no	AT3G51860.1	CAX3, ATHCX1, CAX1-LIKE, ATCAX3 | cation exchanger 3 | chr3:19239458-19242519 FORWARD LENGTH=459	Glyma.02G226500.1.p	>lcl|Glyma.02G226500.1.p:1-2 pacid=30510818 transcript=Glyma.02G226500.1 locus=Glyma.02G226500 ID=Glyma.02G226500.1.Wm82.a2.v1 annot-version=Wm82.a2.v1
XLOC_031169	XLOC_031169	contig65338:1-390	OK	1.68931	6.3155	0.756434	2.6589	1.90246	1.90246	0.950615	0.21715	0.945578	no	AT1G32540.3	LOL1 | lsd one like 1 | chr1:11768043-11769591 FORWARD LENGTH=154	Glyma.01G199200.2.p	>lcl|Glyma.01G199200.2.p:1-2 pacid=30542218 transcript=Glyma.01G199200.2 locus=Glyma.01G199200 ID=Glyma.01G199200.2.Wm82.a2.v1 annot-version=Wm82.a2.v1
XLOC_037653	XLOC_037653	contig72868:1-392	OK	0.972988	3.63582	-0.0395061	1.86228	1.90179	1.90179	0.830111	0.3086	0.945578	no
XLOC_042409	XLOC_042409	contig83409:24-373	OK	1.64254	6.13663	0.715929	2.61745	1.90152	1.90152	0.958767	0.20555	0.945578	no	AT2G30260.1	U2B'' | U2 small nuclear ribonucleoprotein B | chr2:12905557-12907434 REVERSE LENGTH=232	Glyma.03G253300.1.p	>lcl|Glyma.03G253300.1.p:1-2 pacid=30516781 transcript=Glyma.03G253300.1 locus=Glyma.03G253300 ID=Glyma.03G253300.1.Wm82.a2.v1 annot-version=Wm82.a2.v1
XLOC_026312	XLOC_026312	contig54296:54-288	OK	2.70223	10.0942	1.43415	3.33545	1.9013	1.9013	1.20917	0.12335	0.945578	no
XLOC_027204	XLOC_027204	contig56354:1-227	OK	2.45268	9.15561	1.29436	3.19466	1.9003	1.9003	1.16605	0.2572	0.945578	no
XLOC_043298	XLOC_043298	contig85663:1-1554	OK	11.3433	42.3262	3.50377	5.40348	1.89971	1.89971	0.96035	0.1558	0.945578	no	AT3G17800.2	Protein of unknown function (DUF760) | chr3:6091248-6092873 REVERSE LENGTH=427	Glyma.05G247700.2.p	>lcl|Glyma.05G247700.2.p:1-2 pacid=30525793 transcript=Glyma.05G247700.2 locus=Glyma.05G247700 ID=Glyma.05G247700.2.Wm82.a2.v1 annot-version=Wm82.a2.v1
XLOC_039316	XLOC_039316	contig76455:21-384	OK	1.1874	4.42659	0.247806	2.1462	1.89839	1.89839	1.02292	0.1569	0.945578	no
XLOC_038666	XLOC_038666	contig75095:7-323	OK	0	3.72282	0	1.8964	1.8964	inf	#NAME?	0.08365	0.945578	no
XLOC_042269	XLOC_042269	contig83191:15-377	OK	1.34799	5.01433	0.43081	2.32606	1.89525	1.89525	1.09984	0.14185	0.945578	no			Glyma.17G159800.1.p	>lcl|Glyma.17G159800.1.p:1-2 pacid=30479212 transcript=Glyma.17G159800.1 locus=Glyma.17G159800 ID=Glyma.17G159800.1.Wm82.a2.v1 annot-version=Wm82.a2.v1
XLOC_027517	XLOC_027517	contig57028:1-375	OK	0	3.71627	0	1.89386	1.89386	inf	#NAME?	0.001	0.368566	no	AT5G02960.1	Ribosomal protein S12/S23 family protein | chr5:693280-694396 REVERSE LENGTH=142	Glyma.03G178000.1.p	>lcl|Glyma.03G178000.1.p:1-2 pacid=30517006 transcript=Glyma.03G178000.1 locus=Glyma.03G178000 ID=Glyma.03G178000.1.Wm82.a2.v1 annot-version=Wm82.a2.v1
XLOC_030421	XLOC_030421	contig63681:1-1387	OK	6.89078	25.5271	2.78467	4.67396	1.88929	1.88929	0.950001	0.2215	0.945578	no	AT2G20920.1	Protein of unknown function (DUF3353) | chr2:8998728-8999789 FORWARD LENGTH=287	Glyma.20G106600.2.p	>lcl|Glyma.20G106600.2.p:1-2 pacid=30521503 transcript=Glyma.20G106600.2 locus=Glyma.20G106600 ID=Glyma.20G106600.2.Wm82.a2.v1 annot-version=Wm82.a2.v1
XLOC_029806	XLOC_029806	contig62414:28-416	OK	1.167	4.32076	0.222805	2.11129	1.88848	1.88847	1.03321	0.15425	0.945578	no	AT1G78955.1	CAMS1 | camelliol C synthase 1 | chr1:29689153-29694255 REVERSE LENGTH=769	Glyma.20G192700.4.p	>lcl|Glyma.20G192700.4.p:1-2 pacid=30521009 transcript=Glyma.20G192700.4 locus=Glyma.20G192700 ID=Glyma.20G192700.4.Wm82.a2.v1 annot-version=Wm82.a2.v1
XLOC_033431	XLOC_033431	contig68521:1-1458	OK	14.7113	54.4229	3.87885	5.76614	1.88729	1.88729	1.07097	0.0482	0.945578	no	AT2G35260.1	unknown protein; FUNCTIONS IN: molecular_function unknown; INVOLVED IN: biological_process unknown; LOCATED IN: chloroplast; EXPRESSED IN: 21 plant structures; EXPRESSED DURING: 13 growth stages; BEST Arabidopsis thaliana protein match is: unknown protein (TAIR:AT4G17840.1); Has 42 Blast hits to 42 proteins in 14 species: Archae - 0; Bacteria - 0; Metazoa - 0; Fungi - 0; Plants - 42; Viruses - 0;…	Glyma.11G043400.1.p	>lcl|Glyma.11G043400.1.p:1-2 pacid=30530193 transcript=Glyma.11G043400.1 locus=Glyma.11G043400 ID=Glyma.11G043400.1.Wm82.a2.v1 annot-version=Wm82.a2.v1
XLOC_039877	XLOC_039877	contig77840:3-592	OK	1.32324	4.88679	0.404075	2.28889	1.88481	1.88481	0.998265	0.2725	0.945578	no	AT1G78600.2	LZF1 | light-regulated zinc finger protein 1 | chr1:29567370-29568662 FORWARD LENGTH=319	Glyma.13G265000.3.p	>lcl|Glyma.13G265000.3.p:1-2 pacid=30503913 transcript=Glyma.13G265000.3 locus=Glyma.13G265000 ID=Glyma.13G265000.3.Wm82.a2.v1 annot-version=Wm82.a2.v1
XLOC_031442	XLOC_031442	contig65916:1-617	OK	6.51225	24.0486	2.70316	4.58788	1.88472	1.88473	0.937886	0.29525	0.945578	no	AT4G02920.2	unknown protein; BEST Arabidopsis thaliana protein match is: unknown protein (TAIR:AT1G03340.1); Has 41 Blast hits to 41 proteins in 12 species: Archae - 0; Bacteria - 0; Metazoa - 0; Fungi - 0; Plants - 41; Viruses - 0; Other Eukaryotes - 0 (source: NCBI BLink). | chr4:1292816-1294670 FORWARD LENGTH=419	Glyma.02G149700.2.p	>lcl|Glyma.02G149700.2.p:1-2 pacid=30508293 transcript=Glyma.02G149700.2 locus=Glyma.02G149700 ID=Glyma.02G149700.2.Wm82.a2.v1 annot-version=Wm82.a2.v1
XLOC_032586	XLOC_032586	contig67553:1-478	OK	1.014	3.74106	0.0200577	1.90345	1.88339	1.88338	0.900827	0.25735	0.945578	no
XLOC_033617	XLOC_033617	contig68709:1-2210	OK	17.1041	62.97	4.09627	5.97659	1.88032	1.88033	1.18914	0.09695	0.945578	no	AT3G12580.1	HSP70, ATHSP70 | heat shock protein 70 | chr3:3991487-3993689 REVERSE LENGTH=650	Glyma.11G140500.1.p	>lcl|Glyma.11G140500.1.p:1-2 pacid=30527843 transcript=Glyma.11G140500.1 locus=Glyma.11G140500 ID=Glyma.11G140500.1.Wm82.a2.v1 annot-version=Wm82.a2.v1
XLOC_039172	XLOC_039172	contig76073:21-303	OK	1.11175	4.074	0.152832	2.02645	1.87361	1.87362	0.855791	0.3059	0.945578	no	AT3G46790.1	CRR2 | Tetratricopeptide repeat (TPR)-like superfamily protein | chr3:17231975-17233948 REVERSE LENGTH=657	Glyma.08G252400.1.p	>lcl|Glyma.08G252400.1.p:1-2 pacid=30535618 transcript=Glyma.08G252400.1 locus=Glyma.08G252400 ID=Glyma.08G252400.1.Wm82.a2.v1 annot-version=Wm82.a2.v1
XLOC_032250	XLOC_032250	contig67158:1-499	OK	3.30584	12.0657	1.72502	3.59284	1.86782	1.86782	0.999895	0.1511	0.945578	no	AT1G37130.1	NIA2, B29, NIA2-1, CHL3, NR, NR2, ATNR2 | nitrate reductase 2 | chr1:14158617-14161652 FORWARD LENGTH=917	Glyma.13G084000.1.p	>lcl|Glyma.13G084000.1.p:1-2 pacid=30503073 transcript=Glyma.13G084000.1 locus=Glyma.13G084000 ID=Glyma.13G084000.1.Wm82.a2.v1 annot-version=Wm82.a2.v1
XLOC_033122	XLOC_033122	contig68182:3-941	OK	1.61117	5.87934	0.688109	2.55565	1.86755	1.86755	0.995716	0.1493	0.945578	no	AT3G02100.1	UDP-Glycosyltransferase superfamily protein | chr3:368840-370484 REVERSE LENGTH=464	Glyma.13G056600.2.p	>lcl|Glyma.13G056600.2.p:1-2 pacid=30501505 transcript=Glyma.13G056600.2 locus=Glyma.13G056600 ID=Glyma.13G056600.2.Wm82.a2.v1 annot-version=Wm82.a2.v1
XLOC_029226	XLOC_029226	contig61245:1-157	OK	13.2513	48.3234	3.72806	5.59465	1.86659	1.86659	1.21866	0.18605	0.945578	no
XLOC_027209	XLOC_027209	contig56360:1-520	OK	1.45585	5.30671	0.541862	2.40782	1.86596	1.86595	0.930642	0.1727	0.945578	no	AT1G56010.2	NAC1, ANAC022 | NAC domain containing protein 1 | chr1:20946852-20949144 REVERSE LENGTH=324	Glyma.15G254000.1.p	>lcl|Glyma.15G254000.1.p:1-2 pacid=30496056 transcript=Glyma.15G254000.1 locus=Glyma.15G254000 ID=Glyma.15G254000.1.Wm82.a2.v1 annot-version=Wm82.a2.v1
XLOC_031265	XLOC_031265	contig65589:1-396	OK	0	3.64452	0	1.86573	1.86573	inf	#NAME?	0.0012	0.407292	no	AT5G14180.1	MPL1 | Myzus persicae-induced lipase 1 | chr5:4571442-4574413 REVERSE LENGTH=418	Glyma.19G070900.1.p	>lcl|Glyma.19G070900.1.p:1-2 pacid=30511520 transcript=Glyma.19G070900.1 locus=Glyma.19G070900 ID=Glyma.19G070900.1.Wm82.a2.v1 annot-version=Wm82.a2.v1
XLOC_039429	XLOC_039429	contig76926:1-219	OK	3.57118	13.0087	1.8364	3.7014	1.865	1.865	0.915942	0.25365	0.945578	no
XLOC_041095	XLOC_041095	contig80524:23-390	OK	1.03903	3.78419	0.0552373	1.91998	1.86475	1.86474	0.877559	0.29475	0.945578	no	AT5G44180.1	Homeodomain-like transcriptional regulator | chr5:17783172-17789872 FORWARD LENGTH=1694	Glyma.07G201200.2.p	>lcl|Glyma.07G201200.2.p:1-2 pacid=30492814 transcript=Glyma.07G201200.2 locus=Glyma.07G201200 ID=Glyma.07G201200.2.Wm82.a2.v1 annot-version=Wm82.a2.v1
XLOC_030381	XLOC_030381	contig63619:1-417	OK	0	3.63807	0	1.86317	1.86317	inf	#NAME?	0.07265	0.945578	no
XLOC_044369	XLOC_044369	contig87703:6-247	OK	2.07867	7.55796	1.05566	2.918	1.86234	1.86233	1.08282	0.29025	0.945578	no
XLOC_034133	XLOC_034133	contig69230:17-829	OK	2.61021	9.46891	1.38417	3.2432	1.85903	1.85903	0.938355	0.1237	0.945578	no	AT1G63970.1	ISPF, MECPS | isoprenoid F | chr1:23738923-23740336 REVERSE LENGTH=231	Glyma.11G021400.1.p	>lcl|Glyma.11G021400.1.p:1-2 pacid=30528052 transcript=Glyma.11G021400.1 locus=Glyma.11G021400 ID=Glyma.11G021400.1.Wm82.a2.v1 annot-version=Wm82.a2.v1
XLOC_042728	XLOC_042728	contig83927:2-375	OK	0	3.62684	0	1.85871	1.85871	inf	#NAME?	0.0941	0.945578	no	AT5G10360.1	EMB3010, RPS6B | Ribosomal protein S6e | chr5:3258734-3260142 REVERSE LENGTH=249	Glyma.18G151800.1.p	>lcl|Glyma.18G151800.1.p:1-2 pacid=30554916 transcript=Glyma.18G151800.1 locus=Glyma.18G151800 ID=Glyma.18G151800.1.Wm82.a2.v1 annot-version=Wm82.a2.v1
XLOC_039666	XLOC_039666	contig77561:1-591	OK	0	3.62478	0	1.85789	1.85789	inf	#NAME?	0.0006	0.30658	no			Glyma.08G073300.3.p	>lcl|Glyma.08G073300.3.p:1-2 pacid=30539060 transcript=Glyma.08G073300.3 locus=Glyma.08G073300 ID=Glyma.08G073300.3.Wm82.a2.v1 annot-version=Wm82.a2.v1
XLOC_033313	XLOC_033313	contig68397:1-2041	OK	23.3646	84.6043	4.54625	6.40266	1.85641	1.85641	1.09344	0.06895	0.945578	no	AT2G24270.4	ALDH11A3 | aldehyde dehydrogenase 11A3 | chr2:10327109-10329601 REVERSE LENGTH=503	Glyma.17G075300.1.p	>lcl|Glyma.17G075300.1.p:1-2 pacid=30480351 transcript=Glyma.17G075300.1 locus=Glyma.17G075300 ID=Glyma.17G075300.1.Wm82.a2.v1 annot-version=Wm82.a2.v1
XLOC_030050	XLOC_030050	contig62896:1-629	OK	2.54399	9.20084	1.34709	3.20177	1.85467	1.85467	0.934438	0.19465	0.945578	no	AT1G46768.1	RAP2.1 | related to AP2 1 | chr1:17266046-17266507 REVERSE LENGTH=153	Glyma.14G084700.1.p	>lcl|Glyma.14G084700.1.p:1-2 pacid=30534561 transcript=Glyma.14G084700.1 locus=Glyma.14G084700 ID=Glyma.14G084700.1.Wm82.a2.v1 annot-version=Wm82.a2.v1
XLOC_010925	XLOC_010925	contig26804:2-490	OK	0.830016	2.99923	-0.268789	1.58459	1.85338	1.85338	0.955709	0.16935	0.945578	no
XLOC_028316	XLOC_028316	contig59089:1-327	OK	2.2611	8.1692	1.17702	3.03019	1.85317	1.85317	1.12771	0.15405	0.945578	no			Glyma.11G046000.1.p	>lcl|Glyma.11G046000.1.p:1-2 pacid=30528633 transcript=Glyma.11G046000.1 locus=Glyma.11G046000 ID=Glyma.11G046000.1.Wm82.a2.v1 annot-version=Wm82.a2.v1
XLOC_041072	XLOC_041072	contig80493:1-238	OK	1.41587	5.11367	0.501689	2.35436	1.85267	1.85267	1.55523	0.33835	0.945578	no
XLOC_037912	XLOC_037912	contig73350:6-302	OK	4.61018	16.6287	2.20482	4.0556	1.85078	1.85078	0.983344	0.18855	0.945578	no
XLOC_027142	XLOC_027142	contig56231:2-380	OK	1.73482	6.20893	0.794786	2.63434	1.83956	1.83956	1.0103	0.2207	0.945578	no
XLOC_043414	XLOC_043414	contig85828:1-529	OK	2.41845	8.6532	1.27408	3.11323	1.83915	1.83915	0.928188	0.1281	0.945578	no			Glyma.U023000.1.p	>lcl|Glyma.U023000.1.p:1-2 pacid=30519443 transcript=Glyma.U023000.1 locus=Glyma.U023000 ID=Glyma.U023000.1.Wm82.a2.v1 annot-version=Wm82.a2.v1
XLOC_034227	XLOC_034227	contig69331:1-2760	OK	2.34824	8.38614	1.23158	3.06801	1.83643	1.83643	0.899662	0.2878	0.945578	no	AT3G54500.1	BEST Arabidopsis thaliana protein match is: dentin sialophosphoprotein-related (TAIR:AT5G64170.1); Has 183 Blast hits to 175 proteins in 44 species: Archae - 0; Bacteria - 4; Metazoa - 38; Fungi - 11; Plants - 120; Viruses - 0; Other Eukaryotes - 10 (source: NCBI BLink). | chr3:20175792-20178737 REVERSE LENGTH=648	Glyma.04G141400.6.p	>lcl|Glyma.04G141400.6.p:1-2 pacid=30490233 transcript=Glyma.04G141400.6 locus=Glyma.04G141400 ID=Glyma.04G141400.6.Wm82.a2.v1 annot-version=Wm82.a2.v1
XLOC_039235	XLOC_039235	contig76217:1-551	OK	0.801767	2.85919	-0.318745	1.51561	1.83435	1.83435	0.913886	0.2654	0.945578	no	AT1G19110.1	inter-alpha-trypsin inhibitor heavy chain-related | chr1:6602270-6605766 FORWARD LENGTH=754	Glyma.17G048100.2.p	>lcl|Glyma.17G048100.2.p:1-2 pacid=30479524 transcript=Glyma.17G048100.2 locus=Glyma.17G048100 ID=Glyma.17G048100.2.Wm82.a2.v1 annot-version=Wm82.a2.v1
XLOC_043920	XLOC_043920	contig86660:1-348	OK	1.46945	5.21952	0.555276	2.38392	1.82864	1.82864	1.07503	0.15165	0.945578	no	AT2G23840.1	HNH endonuclease | chr2:10153982-10155600 REVERSE LENGTH=284	Glyma.19G110300.2.p	>lcl|Glyma.19G110300.2.p:1-2 pacid=30514507 transcript=Glyma.19G110300.2 locus=Glyma.19G110300 ID=Glyma.19G110300.2.Wm82.a2.v1 annot-version=Wm82.a2.v1
XLOC_042800	XLOC_042800	contig84056:1-333	OK	0	3.54604	0	1.82621	1.82621	inf	#NAME?	0.0051	0.732816	no	AT4G03540.1	Uncharacterised protein family (UPF0497) | chr4:1570042-1571483 FORWARD LENGTH=164	Glyma.07G196300.1.p	>lcl|Glyma.07G196300.1.p:1-2 pacid=30491952 transcript=Glyma.07G196300.1 locus=Glyma.07G196300 ID=Glyma.07G196300.1.Wm82.a2.v1 annot-version=Wm82.a2.v1
XLOC_029381	XLOC_029381	contig61592:4-278	OK	1.8065	6.40572	0.853197	2.67936	1.82616	1.82616	0.897435	0.23675	0.945578	no
XLOC_033352	XLOC_033352	contig68436:1-1863	OK	3.88348	13.7643	1.95735	3.78286	1.82551	1.82551	0.9128	0.20555	0.945578	no	AT1G13710.1	CYP78A5, KLU | cytochrome P450, family 78, subfamily A, polypeptide 5 | chr1:4702932-4704592 REVERSE LENGTH=517	Glyma.02G119600.1.p	>lcl|Glyma.02G119600.1.p:1-2 pacid=30507654 transcript=Glyma.02G119600.1 locus=Glyma.02G119600 ID=Glyma.02G119600.1.Wm82.a2.v1 annot-version=Wm82.a2.v1
XLOC_037515	XLOC_037515	contig72643:1-967	OK	2.28225	8.08768	1.19046	3.01573	1.82527	1.82527	1.0165	0.16985	0.945578	no	AT2G32540.1	ATCSLB04, CSLB04, ATCSLB4 | cellulose synthase-like B4 | chr2:13814686-13818289 FORWARD LENGTH=755	Glyma.06G307900.1.p	>lcl|Glyma.06G307900.1.p:1-2 pacid=30551408 transcript=Glyma.06G307900.1 locus=Glyma.06G307900 ID=Glyma.06G307900.1.Wm82.a2.v1 annot-version=Wm82.a2.v1
XLOC_032954	XLOC_032954	contig67991:21-1033	OK	1.30792	4.63175	0.387274	2.21156	1.82428	1.82429	0.903154	0.27275	0.945578	no	AT2G02710.1	PLP, PLPB | PAS/LOV protein B | chr2:758812-760608 REVERSE LENGTH=399	Glyma.02G022000.3.p	>lcl|Glyma.02G022000.3.p:1-2 pacid=30507758 transcript=Glyma.02G022000.3 locus=Glyma.02G022000 ID=Glyma.02G022000.3.Wm82.a2.v1 annot-version=Wm82.a2.v1
XLOC_029650	XLOC_029650	contig62139:1-1035	OK	14.6964	52.0237	3.87739	5.7011	1.82371	1.82371	0.894265	0.23655	0.945578	no	AT1G53670.1	MSRB1, ATMSRB1 | methionine sulfoxide reductase B 1 | chr1:20036687-20038074 FORWARD LENGTH=202	Glyma.08G236000.1.p	>lcl|Glyma.08G236000.1.p:1-2 pacid=30536063 transcript=Glyma.08G236000.1 locus=Glyma.08G236000 ID=Glyma.08G236000.1.Wm82.a2.v1 annot-version=Wm82.a2.v1
XLOC_033857	XLOC_033857	contig68956:1-1411	OK	5.45197	19.2787	2.44678	4.26894	1.82216	1.82216	1.00842	0.18455	0.945578	no	AT4G40080.1	ENTH/ANTH/VHS superfamily protein | chr4:18579371-18580542 FORWARD LENGTH=365	Glyma.06G099700.1.p	>lcl|Glyma.06G099700.1.p:1-2 pacid=30551704 transcript=Glyma.06G099700.1 locus=Glyma.06G099700 ID=Glyma.06G099700.1.Wm82.a2.v1 annot-version=Wm82.a2.v1
XLOC_031681	XLOC_031681	contig66304:4-545	OK	0.927635	3.27311	-0.108371	1.71066	1.81903	1.81903	0.902786	0.24245	0.945578	no
XLOC_042849	XLOC_042849	contig84153:1-511	OK	2.18124	7.69435	1.12515	2.9438	1.81865	1.81865	0.938386	0.1919	0.945578	no	AT4G00050.1	UNE10 | basic helix-loop-helix (bHLH) DNA-binding superfamily protein | chr4:17863-19848 FORWARD LENGTH=399	Glyma.01G076900.1.p	>lcl|Glyma.01G076900.1.p:1-2 pacid=30541903 transcript=Glyma.01G076900.1 locus=Glyma.01G076900 ID=Glyma.01G076900.1.Wm82.a2.v1 annot-version=Wm82.a2.v1
XLOC_026701	XLOC_026701	contig55289:1-1126	OK	1.86631	6.57556	0.900189	2.71711	1.81693	1.81692	0.962008	0.1652	0.945578	no	AT3G21690.1	MATE efflux family protein | chr3:7638750-7641861 FORWARD LENGTH=506	Glyma.06G305200.1.p	>lcl|Glyma.06G305200.1.p:1-2 pacid=30552980 transcript=Glyma.06G305200.1 locus=Glyma.06G305200 ID=Glyma.06G305200.1.Wm82.a2.v1 annot-version=Wm82.a2.v1
XLOC_028965	XLOC_028965	contig60830:1-424	OK	0	3.51434	0	1.81325	1.81325	inf	#NAME?	0.00415	0.666446	no	AT1G66840.1	PMI2, WEB2 | Plant protein of unknown function (DUF827) | chr1:24933998-24936116 REVERSE LENGTH=607	Glyma.05G002000.1.p	>lcl|Glyma.05G002000.1.p:1-2 pacid=30524721 transcript=Glyma.05G002000.1 locus=Glyma.05G002000 ID=Glyma.05G002000.1.Wm82.a2.v1 annot-version=Wm82.a2.v1
XLOC_030459	XLOC_030459	contig63762:2-291	OK	1.60624	5.63945	0.683687	2.49555	1.81187	1.81187	1.02515	0.14235	0.945578	no
XLOC_030312	XLOC_030312	contig63454:1-1155	OK	14.8057	51.9403	3.88808	5.69878	1.8107	1.8107	0.96138	0.1793	0.945578	no	AT2G45210.1	SAUR-like auxin-responsive protein family | chr2:18641884-18642372 FORWARD LENGTH=162	Glyma.01G078200.1.p	>lcl|Glyma.01G078200.1.p:1-2 pacid=30541847 transcript=Glyma.01G078200.1 locus=Glyma.01G078200 ID=Glyma.01G078200.1.Wm82.a2.v1 annot-version=Wm82.a2.v1
XLOC_038678	XLOC_038678	contig75126:1-221	OK	2.39801	8.40742	1.26184	3.07166	1.80983	1.80982	1.08258	0.34255	0.945578	no	AT3G51440.1	Calcium-dependent phosphotriesterase superfamily protein | chr3:19089114-19090537 FORWARD LENGTH=371	Glyma.09G070500.1.p	>lcl|Glyma.09G070500.1.p:1-2 pacid=30484483 transcript=Glyma.09G070500.1 locus=Glyma.09G070500 ID=Glyma.09G070500.1.Wm82.a2.v1 annot-version=Wm82.a2.v1
XLOC_017600	XLOC_017600	contig37310:14-391	OK	1.42609	4.99217	0.512065	2.31967	1.8076	1.80761	1.00864	0.18355	0.945578	no
XLOC_013913	XLOC_013913	contig30033:1-240	OK	2.52231	8.8281	1.33475	3.1421	1.80736	1.80735	1.11539	0.1366	0.945578	no
XLOC_027287	XLOC_027287	contig56627:1-680	OK	0	3.49806	0	1.80656	1.80656	inf	#NAME?	0.0001	0.0936771	no	AT3G12110.1	ACT11 | actin-11 | chr3:3858116-3859609 FORWARD LENGTH=377	Glyma.18G290800.1.p	>lcl|Glyma.18G290800.1.p:1-2 pacid=30555381 transcript=Glyma.18G290800.1 locus=Glyma.18G290800 ID=Glyma.18G290800.1.Wm82.a2.v1 annot-version=Wm82.a2.v1
XLOC_026710	XLOC_026710	contig55305:1-668	OK	1.10245	3.85386	0.140713	1.9463	1.80559	1.80559	0.940627	0.2811	0.945578	no	AT2G36895.1	unknown protein; FUNCTIONS IN: molecular_function unknown; INVOLVED IN: biological_process unknown; LOCATED IN: chloroplast; Has 32 Blast hits to 32 proteins in 14 species: Archae - 0; Bacteria - 0; Metazoa - 0; Fungi - 0; Plants - 32; Viruses - 0; Other Eukaryotes - 0 (source: NCBI BLink). | chr2:15489176-15490296 REVERSE LENGTH=232	Glyma.13G142000.1.p	>lcl|Glyma.13G142000.1.p:1-2 pacid=30505618 transcript=Glyma.13G142000.1 locus=Glyma.13G142000 ID=Glyma.13G142000.1.Wm82.a2.v1 annot-version=Wm82.a2.v1
XLOC_029493	XLOC_029493	contig61842:12-467	OK	0	3.4858	0	1.80149	1.80149	inf	#NAME?	0.0023	0.553045	no	AT3G53720.1	ATCHX20, CHX20 | cation/H+ exchanger 20 | chr3:19905826-19910027 REVERSE LENGTH=842	Glyma.03G171700.1.p	>lcl|Glyma.03G171700.1.p:1-2 pacid=30518077 transcript=Glyma.03G171700.1 locus=Glyma.03G171700 ID=Glyma.03G171700.1.Wm82.a2.v1 annot-version=Wm82.a2.v1
XLOC_030720	XLOC_030720	contig64324:1-2148	OK	7.0064	24.4174	2.80867	4.60984	1.80116	1.80117	0.880537	0.23445	0.945578	no	AT1G16720.1	HCF173 | high chlorophyll fluorescence phenotype 173 | chr1:5723161-5726248 FORWARD LENGTH=598	Glyma.08G226600.1.p	>lcl|Glyma.08G226600.1.p:1-2 pacid=30539328 transcript=Glyma.08G226600.1 locus=Glyma.08G226600 ID=Glyma.08G226600.1.Wm82.a2.v1 annot-version=Wm82.a2.v1
XLOC_023814	XLOC_023814	contig4892:1-236	OK	3.07973	10.6978	1.6228	3.41924	1.79644	1.79644	1.11774	0.1734	0.945578	no
XLOC_037622	XLOC_037622	contig72821:1-260	OK	2.05415	7.13387	1.03854	2.83468	1.79614	1.79614	1.02627	0.16735	0.945578	no
XLOC_039528	XLOC_039528	contig77360:3-332	OK	0	3.46143	0	1.79137	1.79137	inf	#NAME?	0.00265	0.575639	no	AT1G72370.2	P40, AP40, RP40, RPSAA | 40s ribosomal protein SA | chr1:27243148-27244842 REVERSE LENGTH=294	Glyma.16G012200.1.p	>lcl|Glyma.16G012200.1.p:1-2 pacid=30561698 transcript=Glyma.16G012200.1 locus=Glyma.16G012200 ID=Glyma.16G012200.1.Wm82.a2.v1 annot-version=Wm82.a2.v1
XLOC_035775	XLOC_035775	contig70838:1-151	OK	25.0092	86.5651	4.64439	6.43571	1.79133	1.79133	1.279	0.23255	0.945578	no
XLOC_040289	XLOC_040289	contig78548:1-788	OK	1.62572	5.62459	0.701079	2.49175	1.79067	1.79067	0.982719	0.1908	0.945578	no	AT4G15290.1	ATCSLB05, CSLB05, ATCSLB5 | Cellulose synthase family protein | chr4:8721693-8726599 REVERSE LENGTH=757	Glyma.06G307900.1.p	>lcl|Glyma.06G307900.1.p:1-2 pacid=30551408 transcript=Glyma.06G307900.1 locus=Glyma.06G307900 ID=Glyma.06G307900.1.Wm82.a2.v1 annot-version=Wm82.a2.v1
XLOC_026727	XLOC_026727	contig55329:1-683	OK	1.10701	3.82921	0.146668	1.93705	1.79038	1.79038	0.927002	0.2234	0.945578	no	AT5G36110.1	CYP716A1 | cytochrome P450, family 716, subfamily A, polypeptide 1 | chr5:14195377-14197613 FORWARD LENGTH=477	Glyma.05G166900.1.p	>lcl|Glyma.05G166900.1.p:1-2 pacid=30527395 transcript=Glyma.05G166900.1 locus=Glyma.05G166900 ID=Glyma.05G166900.1.Wm82.a2.v1 annot-version=Wm82.a2.v1
XLOC_040593	XLOC_040593	contig79205:25-338	OK	2.21019	7.64355	1.14417	2.93424	1.79007	1.79007	0.855866	0.27895	0.945578	no
XLOC_031870	XLOC_031870	contig66588:5-1001	OK	4.82842	16.6753	2.27155	4.05964	1.78809	1.78809	0.96228	0.15005	0.945578	no	AT1G01490.2	Heavy metal transport/detoxification superfamily protein | chr1:180401-182066 REVERSE LENGTH=177	Glyma.07G065800.2.p	>lcl|Glyma.07G065800.2.p:1-2 pacid=30494076 transcript=Glyma.07G065800.2 locus=Glyma.07G065800 ID=Glyma.07G065800.2.Wm82.a2.v1 annot-version=Wm82.a2.v1
XLOC_031380	XLOC_031380	contig65809:1-1560	OK	5.43973	18.7774	2.44354	4.23093	1.78739	1.78739	0.877374	0.28265	0.945578	no	AT2G03530.2	UPS2, ATUPS2 | ureide permease 2 | chr2:1071951-1073522 FORWARD LENGTH=398	Glyma.01G058500.2.p	>lcl|Glyma.01G058500.2.p:1-2 pacid=30541491 transcript=Glyma.01G058500.2 locus=Glyma.01G058500 ID=Glyma.01G058500.2.Wm82.a2.v1 annot-version=Wm82.a2.v1
XLOC_038649	XLOC_038649	contig75073:1-965	OK	2.11593	7.29261	1.08129	2.86644	1.78514	1.78514	0.93539	0.30775	0.945578	no	AT2G25737.1	Sulfite exporter TauE/SafE family protein | chr2:10977174-10979677 FORWARD LENGTH=476	Glyma.06G041500.1.p	>lcl|Glyma.06G041500.1.p:1-2 pacid=30551270 transcript=Glyma.06G041500.1 locus=Glyma.06G041500 ID=Glyma.06G041500.1.Wm82.a2.v1 annot-version=Wm82.a2.v1
XLOC_043886	XLOC_043886	contig86594:3-469	OK	3.20752	11.03	1.68146	3.46336	1.7819	1.7819	0.935366	0.19095	0.945578	no	AT5G14740.5	CA2, CA18, BETA CA2 | carbonic anhydrase 2 | chr5:4758257-4762315 FORWARD LENGTH=310	Glyma.02G035000.1.p	>lcl|Glyma.02G035000.1.p:1-2 pacid=30510858 transcript=Glyma.02G035000.1 locus=Glyma.02G035000 ID=Glyma.02G035000.1.Wm82.a2.v1 annot-version=Wm82.a2.v1
XLOC_041570	XLOC_041570	contig81270:10-904	OK	1.48417	5.10234	0.569656	2.35116	1.7815	1.7815	0.915977	0.3157	0.945578	no	AT5G23990.1	ATFRO5, FRO5 | ferric reduction oxidase 5 | chr5:8105565-8108590 REVERSE LENGTH=657	Glyma.10G231700.1.p	>lcl|Glyma.10G231700.1.p:1-2 pacid=30474582 transcript=Glyma.10G231700.1 locus=Glyma.10G231700 ID=Glyma.10G231700.1.Wm82.a2.v1 annot-version=Wm82.a2.v1
XLOC_034102	XLOC_034102	contig69200:1-2027	OK	6.70008	23.0245	2.74418	4.5251	1.78092	1.78092	0.889374	0.2308	0.945578	no	AT1G22710.1	SUC2, SUT1, ATSUC2 | sucrose-proton symporter 2 | chr1:8030911-8032970 REVERSE LENGTH=512	Glyma.10G217900.1.p	>lcl|Glyma.10G217900.1.p:1-2 pacid=30474527 transcript=Glyma.10G217900.1 locus=Glyma.10G217900 ID=Glyma.10G217900.1.Wm82.a2.v1 annot-version=Wm82.a2.v1
XLOC_040379	XLOC_040379	contig78731:6-248	OK	1.74692	6.00221	0.804814	2.58549	1.78068	1.78068	0.79095	0.3042	0.945578	no
XLOC_033764	XLOC_033764	contig68861:1-882	OK	5.62923	19.324	2.49294	4.27232	1.77938	1.77938	0.959914	0.20485	0.945578	no			Glyma.20G229700.1.p	>lcl|Glyma.20G229700.1.p:1-2 pacid=30520564 transcript=Glyma.20G229700.1 locus=Glyma.20G229700 ID=Glyma.20G229700.1.Wm82.a2.v1 annot-version=Wm82.a2.v1
XLOC_030249	XLOC_030249	contig63338:1-328	OK	2.0004	6.85549	1.00029	2.77726	1.77697	1.77697	0.841881	0.2793	0.945578	no
XLOC_030992	XLOC_030992	contig64961:1-387	OK	1.32441	4.53811	0.40535	2.18209	1.77674	1.77674	0.904491	0.24825	0.945578	no	AT2G41190.1	Transmembrane amino acid transporter family protein | chr2:17167561-17170145 REVERSE LENGTH=536	Glyma.10G094000.1.p	>lcl|Glyma.10G094000.1.p:1-2 pacid=30478212 transcript=Glyma.10G094000.1 locus=Glyma.10G094000 ID=Glyma.10G094000.1.Wm82.a2.v1 annot-version=Wm82.a2.v1
XLOC_044291	XLOC_044291	contig87456:6-400	OK	0	3.4254	0	1.77627	1.77627	inf	#NAME?	0.05755	0.945578	no	AT2G47610.1	Ribosomal protein L7Ae/L30e/S12e/Gadd45 family protein | chr2:19529854-19531401 FORWARD LENGTH=257	Glyma.12G028500.1.p	>lcl|Glyma.12G028500.1.p:1-2 pacid=30546599 transcript=Glyma.12G028500.1 locus=Glyma.12G028500 ID=Glyma.12G028500.1.Wm82.a2.v1 annot-version=Wm82.a2.v1
XLOC_039360	XLOC_039360	contig76588:1-420	OK	2.13194	7.2901	1.09217	2.86594	1.77377	1.77377	0.878547	0.21945	0.945578	no	AT5G23760.1	Copper transport protein family | chr5:8013242-8014129 REVERSE LENGTH=103	Glyma.10G235700.1.p	>lcl|Glyma.10G235700.1.p:1-2 pacid=30477957 transcript=Glyma.10G235700.1 locus=Glyma.10G235700 ID=Glyma.10G235700.1.Wm82.a2.v1 annot-version=Wm82.a2.v1
XLOC_037478	XLOC_037478	contig72583:1-426	OK	2.72571	9.30028	1.44663	3.21727	1.77064	1.77064	0.902132	0.1881	0.945578	no			Glyma.06G142200.2.p	>lcl|Glyma.06G142200.2.p:1-2 pacid=30553867 transcript=Glyma.06G142200.2 locus=Glyma.06G142200 ID=Glyma.06G142200.2.Wm82.a2.v1 annot-version=Wm82.a2.v1
XLOC_026582	XLOC_026582	contig54868:1-277	OK	1.74469	5.94686	0.802971	2.57213	1.76916	1.76916	0.997493	0.2803	0.945578	no	AT4G27300.1	S-locus lectin protein kinase family protein | chr4:13669308-13672348 REVERSE LENGTH=815	Glyma.04G139100.1.p	>lcl|Glyma.04G139100.1.p:1-2 pacid=30488835 transcript=Glyma.04G139100.1 locus=Glyma.04G139100 ID=Glyma.04G139100.1.Wm82.a2.v1 annot-version=Wm82.a2.v1
XLOC_032480	XLOC_032480	contig67417:17-755	OK	5.19293	17.6886	2.37655	4.14475	1.7682	1.7682	0.919955	0.15955	0.945578	no	AT2G47710.1	Adenine nucleotide alpha hydrolases-like superfamily protein | chr2:19555045-19555956 REVERSE LENGTH=162	Glyma.02G155600.3.p	>lcl|Glyma.02G155600.3.p:1-2 pacid=30510003 transcript=Glyma.02G155600.3 locus=Glyma.02G155600 ID=Glyma.02G155600.3.Wm82.a2.v1 annot-version=Wm82.a2.v1
XLOC_032080	XLOC_032080	contig66889:1-1101	OK	2.03116	6.90889	1.0223	2.78845	1.76615	1.76615	0.873136	0.27285	0.945578	no	AT4G27390.1	unknown protein; INVOLVED IN: biological_process unknown; LOCATED IN: chloroplast; EXPRESSED IN: 22 plant structures; EXPRESSED DURING: 13 growth stages; Has 30201 Blast hits to 17322 proteins in 780 species: Archae - 12; Bacteria - 1396; Metazoa - 17338; Fungi - 3422; Plants - 5037; Viruses - 0; Other Eukaryotes - 2996 (source: NCBI BLink). | chr4:13703417-13704655 REVERSE LENGTH=235	Glyma.13G281300.2.p	>lcl|Glyma.13G281300.2.p:1-2 pacid=30502913 transcript=Glyma.13G281300.2 locus=Glyma.13G281300 ID=Glyma.13G281300.2.Wm82.a2.v1 annot-version=Wm82.a2.v1
XLOC_041847	XLOC_041847	contig81912:1-368	OK	0	3.40008	0	1.76557	1.76557	inf	#NAME?	0.0064	0.803844	no	AT1G19485.2	Transducin/WD40 repeat-like superfamily protein | chr1:6747167-6751443 FORWARD LENGTH=815	Glyma.10G068100.2.p	>lcl|Glyma.10G068100.2.p:1-2 pacid=30476582 transcript=Glyma.10G068100.2 locus=Glyma.10G068100 ID=Glyma.10G068100.2.Wm82.a2.v1 annot-version=Wm82.a2.v1
XLOC_031444	XLOC_031444	contig65921:1-1953	OK	5.79406	19.6845	2.53457	4.29899	1.76441	1.76441	0.87355	0.3211	0.945578	no	AT4G33790.1	CER4, G7, FAR3 | Jojoba acyl CoA reductase-related male sterility protein | chr4:16204325-16207891 REVERSE LENGTH=493	Glyma.12G183400.1.p	>lcl|Glyma.12G183400.1.p:1-2 pacid=30548638 transcript=Glyma.12G183400.1 locus=Glyma.12G183400 ID=Glyma.12G183400.1.Wm82.a2.v1 annot-version=Wm82.a2.v1
XLOC_032343	XLOC_032343	contig67258:1-521	OK	6.98881	23.6954	2.80505	4.56654	1.76149	1.76149	0.937294	0.14195	0.945578	no			Glyma.09G036700.1.p	>lcl|Glyma.09G036700.1.p:1-2 pacid=30483130 transcript=Glyma.09G036700.1 locus=Glyma.09G036700 ID=Glyma.09G036700.1.Wm82.a2.v1 annot-version=Wm82.a2.v1
XLOC_030224	XLOC_030224	contig63290:1-647	OK	1053.31	3567.05	10.0407	11.8005	1.7598	1.7598	1.14759	0.10565	0.945578	no	AT3G09390.1	MT2A, ATMT-K, ATMT-1 | metallothionein 2A | chr3:2889737-2890188 REVERSE LENGTH=81	Glyma.17G230500.1.p	>lcl|Glyma.17G230500.1.p:1-2 pacid=30482538 transcript=Glyma.17G230500.1 locus=Glyma.17G230500 ID=Glyma.17G230500.1.Wm82.a2.v1 annot-version=Wm82.a2.v1
XLOC_028081	XLOC_028081	contig58521:4-348	OK	0	3.38421	0	1.75882	1.75882	inf	#NAME?	0.0018	0.473316	no
XLOC_004950	XLOC_004950	contig19123:2-151	OK	14.5505	49.1865	3.863	5.62019	1.75719	1.75719	1.17424	0.15215	0.945578	no
XLOC_019365	XLOC_019365	contig40496:1-176	OK	21.8111	73.6707	4.44699	6.20302	1.75603	1.75603	0.801426	0.22315	0.945578	no
XLOC_028346	XLOC_028346	contig59171:1-1063	OK	3.98509	13.4167	1.99461	3.74596	1.75135	1.75135	0.870507	0.294	0.945578	no	AT5G03560.1	Tetratricopeptide repeat (TPR)-like superfamily protein | chr5:900673-902719 REVERSE LENGTH=241	Glyma.10G063500.1.p	>lcl|Glyma.10G063500.1.p:1-2 pacid=30475131 transcript=Glyma.10G063500.1 locus=Glyma.10G063500 ID=Glyma.10G063500.1.Wm82.a2.v1 annot-version=Wm82.a2.v1
XLOC_040581	XLOC_040581	contig79178:35-355	OK	1.19094	4.00664	0.252101	2.00239	1.75029	1.75029	0.936576	0.2811	0.945578	no	AT1G78280.1	transferases, transferring glycosyl groups | chr1:29452823-29457118 FORWARD LENGTH=943	Glyma.06G101600.5.p	>lcl|Glyma.06G101600.5.p:1-2 pacid=30550550 transcript=Glyma.06G101600.5 locus=Glyma.06G101600 ID=Glyma.06G101600.5.Wm82.a2.v1 annot-version=Wm82.a2.v1
XLOC_032953	XLOC_032953	contig67990:1-1053	OK	2.18274	7.33692	1.12614	2.87517	1.74903	1.74904	0.870964	0.2359	0.945578	no	AT2G02710.2	PLP, PLPA | PAS/LOV protein B | chr2:758812-760608 REVERSE LENGTH=397	Glyma.02G022000.3.p	>lcl|Glyma.02G022000.3.p:1-2 pacid=30507758 transcript=Glyma.02G022000.3 locus=Glyma.02G022000 ID=Glyma.02G022000.3.Wm82.a2.v1 annot-version=Wm82.a2.v1
XLOC_039898	XLOC_039898	contig77876:1-390	OK	1.19435	4.01211	0.256226	2.00436	1.74814	1.74813	0.935651	0.1911	0.945578	no
XLOC_007627	XLOC_007627	contig23398:9-511	OK	12.2548	41.162	3.61528	5.36324	1.74797	1.74797	0.964582	0.15045	0.945578	no
XLOC_032958	XLOC_032958	contig67995:1-965	OK	11.5027	38.6135	3.5239	5.27103	1.74713	1.74713	0.860503	0.3013	0.945578	no	AT2G04039.2	unknown protein; FUNCTIONS IN: molecular_function unknown; LOCATED IN: chloroplast; EXPRESSED IN: 21 plant structures; EXPRESSED DURING: 13 growth stages; CONTAINS InterPro DOMAIN/s: Protein of unknown function DUF2996 (InterPro:IPR021374); Has 157 Blast hits to 157 proteins in 52 species: Archae - 0; Bacteria - 76; Metazoa - 0; Fungi - 0; Plants - 37; Viruses - 0; Other Eukaryotes - 44 (source: …	Glyma.16G028500.1.p	>lcl|Glyma.16G028500.1.p:1-2 pacid=30561356 transcript=Glyma.16G028500.1 locus=Glyma.16G028500 ID=Glyma.16G028500.1.Wm82.a2.v1 annot-version=Wm82.a2.v1
XLOC_028371	XLOC_028371	contig59223:1-583	OK	1.2479	4.18907	0.319502	2.06663	1.74713	1.74713	0.860452	0.27285	0.945578	no	AT1G11700.1	Protein of unknown function, DUF584 | chr1:3945852-3946457 FORWARD LENGTH=201	Glyma.15G107700.1.p	>lcl|Glyma.15G107700.1.p:1-2 pacid=30498805 transcript=Glyma.15G107700.1 locus=Glyma.15G107700 ID=Glyma.15G107700.1.Wm82.a2.v1 annot-version=Wm82.a2.v1
XLOC_036093	XLOC_036093	contig71148:1-199	OK	5.91178	19.8276	2.56359	4.30944	1.74585	1.74585	1.15441	0.1991	0.945578	no
XLOC_027830	XLOC_027830	contig57948:1-383	OK	4.82696	16.166	2.27111	4.01489	1.74378	1.74378	0.957473	0.18855	0.945578	no	AT1G37130.1	NIA2, B29, NIA2-1, CHL3, NR, NR2, ATNR2 | nitrate reductase 2 | chr1:14158617-14161652 FORWARD LENGTH=917	Glyma.13G084000.1.p	>lcl|Glyma.13G084000.1.p:1-2 pacid=30503073 transcript=Glyma.13G084000.1 locus=Glyma.13G084000 ID=Glyma.13G084000.1.Wm82.a2.v1 annot-version=Wm82.a2.v1
XLOC_042738	XLOC_042738	contig83944:1-623	OK	3.12943	10.4767	1.6459	3.38911	1.74321	1.74322	0.909852	0.28365	0.945578	no	AT4G39250.1	ATRL1, RSM2, RL1 | RAD-like 1 | chr4:18271457-18271857 REVERSE LENGTH=100	Glyma.16G138400.1.p	>lcl|Glyma.16G138400.1.p:1-2 pacid=30561557 transcript=Glyma.16G138400.1 locus=Glyma.16G138400 ID=Glyma.16G138400.1.Wm82.a2.v1 annot-version=Wm82.a2.v1
XLOC_030284	XLOC_030284	contig63405:1-445	OK	1.25859	4.21135	0.331808	2.07428	1.74247	1.74247	0.850672	0.2908	0.945578	no			Glyma.13G099600.3.p	>lcl|Glyma.13G099600.3.p:1-2 pacid=30501093 transcript=Glyma.13G099600.3 locus=Glyma.13G099600 ID=Glyma.13G099600.3.Wm82.a2.v1 annot-version=Wm82.a2.v1
XLOC_042342	XLOC_042342	contig83303:1-1045	OK	4.63011	15.4799	2.21105	3.95232	1.74128	1.74127	0.867752	0.29285	0.945578	no	AT1G17710.1	Pyridoxal phosphate phosphatase-related protein | chr1:6090763-6091975 REVERSE LENGTH=279	Glyma.07G011900.1.p	>lcl|Glyma.07G011900.1.p:1-2 pacid=30493898 transcript=Glyma.07G011900.1 locus=Glyma.07G011900 ID=Glyma.07G011900.1.Wm82.a2.v1 annot-version=Wm82.a2.v1
XLOC_037757	XLOC_037757	contig73035:1-1061	OK	2.60097	8.69148	1.37905	3.1196	1.74055	1.74055	0.853794	0.3239	0.945578	no	AT5G22090.2	Protein of unknown function (DUF3049) | chr5:7315003-7316394 REVERSE LENGTH=463	Glyma.12G095200.1.p	>lcl|Glyma.12G095200.1.p:1-2 pacid=30548025 transcript=Glyma.12G095200.1 locus=Glyma.12G095200 ID=Glyma.12G095200.1.Wm82.a2.v1 annot-version=Wm82.a2.v1
XLOC_029762	XLOC_029762	contig62338:24-682	OK	1.60584	5.36422	0.683328	2.42337	1.74004	1.74004	0.919731	0.32705	0.945578	no	AT5G19875.1	unknown protein; FUNCTIONS IN: molecular_function unknown; INVOLVED IN: response to oxidative stress; LOCATED IN: endomembrane system; EXPRESSED IN: 21 plant structures; EXPRESSED DURING: 13 growth stages; BEST Arabidopsis thaliana protein match is: unknown protein (TAIR:AT2G31940.1); Has 30201 Blast hits to 17322 proteins in 780 species: Archae - 12; Bacteria - 1396; Metazoa - 17338; Fungi - 342…	Glyma.02G258600.1.p	>lcl|Glyma.02G258600.1.p:1-2 pacid=30511161 transcript=Glyma.02G258600.1 locus=Glyma.02G258600 ID=Glyma.02G258600.1.Wm82.a2.v1 annot-version=Wm82.a2.v1
XLOC_033632	XLOC_033632	contig68725:19-214	OK	4.81617	16.0267	2.26789	4.00241	1.73452	1.73452	0.852105	0.2885	0.945578	no
XLOC_027155	XLOC_027155	contig56248:1-782	OK	4.62087	15.3582	2.20816	3.94094	1.73277	1.73277	0.916602	0.183	0.945578	no	AT1G52590.1	Putative thiol-disulphide oxidoreductase DCC | chr1:19589224-19590231 REVERSE LENGTH=172	Glyma.13G364600.1.p	>lcl|Glyma.13G364600.1.p:1-2 pacid=30500991 transcript=Glyma.13G364600.1 locus=Glyma.13G364600 ID=Glyma.13G364600.1.Wm82.a2.v1 annot-version=Wm82.a2.v1
XLOC_030639	XLOC_030639	contig64131:5-413	OK	0	3.32138	0	1.73178	1.73178	inf	#NAME?	0.00075	0.330625	no	AT1G56070.1	LOS1 | Ribosomal protein S5/Elongation factor G/III/V family protein | chr1:20968245-20971077 REVERSE LENGTH=843	Glyma.08G170000.1.p	>lcl|Glyma.08G170000.1.p:1-2 pacid=30536430 transcript=Glyma.08G170000.1 locus=Glyma.08G170000 ID=Glyma.08G170000.1.Wm82.a2.v1 annot-version=Wm82.a2.v1
XLOC_039374	XLOC_039374	contig76623:4-331	OK	1.39265	4.62278	0.477833	2.20876	1.73093	1.73092	0.759215	0.34795	0.945578	no
XLOC_028510	XLOC_028510	contig59709:1-331	OK	1.00976	3.3508	0.0140124	1.74451	1.73049	1.73049	0.930433	0.2878	0.945578	no
XLOC_027901	XLOC_027901	contig58175:1-681	OK	24.5308	81.3826	4.61652	6.34665	1.73013	1.73013	0.909096	0.18505	0.945578	no	AT4G02380.1	SAG21, AtLEA5 | senescence-associated gene 21 | chr4:1046414-1046807 REVERSE LENGTH=97	Glyma.02G017100.1.p	>lcl|Glyma.02G017100.1.p:1-2 pacid=30506732 transcript=Glyma.02G017100.1 locus=Glyma.02G017100 ID=Glyma.02G017100.1.Wm82.a2.v1 annot-version=Wm82.a2.v1
XLOC_040501	XLOC_040501	contig78990:16-490	OK	0	3.31695	0	1.72986	1.72986	inf	#NAME?	0.0013	0.414571	no	AT4G17970.1	ALMT12, ATALMT12 | aluminum-activated, malate transporter 12 | chr4:9975482-9977722 FORWARD LENGTH=560	Glyma.01G199400.1.p	>lcl|Glyma.01G199400.1.p:1-2 pacid=30544658 transcript=Glyma.01G199400.1 locus=Glyma.01G199400 ID=Glyma.01G199400.1.Wm82.a2.v1 annot-version=Wm82.a2.v1
XLOC_030749	XLOC_030749	contig64386:1-1215	OK	1.291	4.27453	0.368489	2.09577	1.72728	1.72728	0.978493	0.1983	0.945578	no	AT1G23090.1	AST91, SULTR3;3 | sulfate transporter 91 | chr1:8185238-8188954 REVERSE LENGTH=631	Glyma.07G218900.1.p	>lcl|Glyma.07G218900.1.p:1-2 pacid=30492024 transcript=Glyma.07G218900.1 locus=Glyma.07G218900 ID=Glyma.07G218900.1.Wm82.a2.v1 annot-version=Wm82.a2.v1
XLOC_028026	XLOC_028026	contig58434:13-481	OK	1.09656	3.62914	0.132985	1.85963	1.72664	1.72664	0.941797	0.1989	0.945578	no	AT5G55400.1	Actin binding Calponin homology (CH) domain-containing protein | chr5:22455535-22458950 REVERSE LENGTH=714	Glyma.14G017400.1.p	>lcl|Glyma.14G017400.1.p:1-2 pacid=30534104 transcript=Glyma.14G017400.1 locus=Glyma.14G017400 ID=Glyma.14G017400.1.Wm82.a2.v1 annot-version=Wm82.a2.v1
XLOC_033238	XLOC_033238	contig68313:1-460	OK	2.93896	9.72288	1.55531	3.28138	1.72608	1.72608	0.868493	0.25095	0.945578	no			Glyma.01G150600.1.p	>lcl|Glyma.01G150600.1.p:1-2 pacid=30543665 transcript=Glyma.01G150600.1 locus=Glyma.01G150600 ID=Glyma.01G150600.1.Wm82.a2.v1 annot-version=Wm82.a2.v1
XLOC_042036	XLOC_042036	contig82561:1-271	OK	2.16992	7.17744	1.11764	2.84347	1.72583	1.72583	0.852252	0.29355	0.945578	no	AT1G24100.1	UGT74B1 | UDP-glucosyl transferase 74B1 | chr1:8525547-8527010 REVERSE LENGTH=460	Glyma.01G036000.1.p	>lcl|Glyma.01G036000.1.p:1-2 pacid=30543285 transcript=Glyma.01G036000.1 locus=Glyma.01G036000 ID=Glyma.01G036000.1.Wm82.a2.v1 annot-version=Wm82.a2.v1
XLOC_043551	XLOC_043551	contig86039:8-391	OK	0.952806	3.1509	-0.0697456	1.65576	1.72551	1.72551	0.815224	0.3315	0.945578	no	AT4G19190.1	zinc knuckle (CCHC-type) family protein | chr4:10493323-10495969 FORWARD LENGTH=595	Glyma.01G154300.1.p	>lcl|Glyma.01G154300.1.p:1-2 pacid=30543007 transcript=Glyma.01G154300.1 locus=Glyma.01G154300 ID=Glyma.01G154300.1.Wm82.a2.v1 annot-version=Wm82.a2.v1
XLOC_041663	XLOC_041663	contig81442:1-409	OK	0	3.30328	0	1.7239	1.7239	inf	#NAME?	0.09735	0.945578	no
XLOC_028575	XLOC_028575	contig59918:8-314	OK	1.33153	4.39721	0.413085	2.13659	1.7235	1.72351	0.942493	0.3336	0.945578	no
XLOC_039400	XLOC_039400	contig76748:30-492	OK	1.40192	4.6255	0.487404	2.20961	1.72221	1.72221	0.953712	0.22945	0.945578	no	AT5G17860.1	CAX7 | calcium exchanger 7 | chr5:5902638-5904350 REVERSE LENGTH=570	Glyma.19G066700.1.p	>lcl|Glyma.19G066700.1.p:1-2 pacid=30513131 transcript=Glyma.19G066700.1 locus=Glyma.19G066700 ID=Glyma.19G066700.1.Wm82.a2.v1 annot-version=Wm82.a2.v1
XLOC_032486	XLOC_032486	contig67428:3-866	OK	1.20513	3.96453	0.269189	1.98715	1.71796	1.71795	0.853638	0.1379	0.945578	no	AT1G30220.1	ATINT2, INT2 | inositol transporter 2 | chr1:10632957-10635439 REVERSE LENGTH=580	Glyma.09G087200.1.p	>lcl|Glyma.09G087200.1.p:1-2 pacid=30482883 transcript=Glyma.09G087200.1 locus=Glyma.09G087200 ID=Glyma.09G087200.1.Wm82.a2.v1 annot-version=Wm82.a2.v1
XLOC_044450	XLOC_044450	contig88103:1-444	OK	1.50459	4.94207	0.58937	2.30512	1.71575	1.71575	0.958654	0.2303	0.945578	no	AT1G53160.1	SPL4 | squamosa promoter binding protein-like 4 | chr1:19806478-19807080 FORWARD LENGTH=174	Glyma.06G238100.1.p	>lcl|Glyma.06G238100.1.p:1-2 pacid=30551123 transcript=Glyma.06G238100.1 locus=Glyma.06G238100 ID=Glyma.06G238100.1.Wm82.a2.v1 annot-version=Wm82.a2.v1
XLOC_026600	XLOC_026600	contig54937:3-356	OK	1.72476	5.6644	0.786396	2.50192	1.71553	1.71553	0.834556	0.2689	0.945578	no
XLOC_037570	XLOC_037570	contig72735:1-720	OK	0.990181	3.25124	-0.0142358	1.70099	1.71523	1.71522	0.884305	0.2844	0.945578	no	AT2G37770.2	NAD(P)-linked oxidoreductase superfamily protein | chr2:15834888-15836659 FORWARD LENGTH=315	Glyma.18G187600.1.p	>lcl|Glyma.18G187600.1.p:1-2 pacid=30554488 transcript=Glyma.18G187600.1 locus=Glyma.18G187600 ID=Glyma.18G187600.1.Wm82.a2.v1 annot-version=Wm82.a2.v1
XLOC_028601	XLOC_028601	contig60068:1-252	OK	14.362	47.1346	3.84418	5.55871	1.71453	1.71453	0.919829	0.27855	0.945578	no
XLOC_039868	XLOC_039868	contig77832:1-281	OK	1.12239	3.6828	0.166574	1.8808	1.71423	1.71423	0.75316	0.31535	0.945578	no
XLOC_026950	XLOC_026950	contig55820:1-569	OK	1.1956	3.92222	0.257735	1.97167	1.71394	1.71394	0.912886	0.26785	0.945578	no	AT2G31790.1	UDP-Glycosyltransferase superfamily protein | chr2:13518269-13520167 FORWARD LENGTH=457	Glyma.08G125600.1.p	>lcl|Glyma.08G125600.1.p:1-2 pacid=30535943 transcript=Glyma.08G125600.1 locus=Glyma.08G125600 ID=Glyma.08G125600.1.Wm82.a2.v1 annot-version=Wm82.a2.v1
XLOC_031819	XLOC_031819	contig66520:1-1851	OK	2.53295	8.3092	1.34082	3.05471	1.71389	1.71389	0.96048	0.1768	0.945578	no	AT5G13800.1	PPH, CRN1 | pheophytinase | chr5:4452063-4454141 REVERSE LENGTH=484	Glyma.U018300.4.p	>lcl|Glyma.U018300.4.p:1-2 pacid=30535349 transcript=Glyma.U018300.4 locus=Glyma.U018300 ID=Glyma.U018300.4.Wm82.a2.v1 annot-version=Wm82.a2.v1
XLOC_030527	XLOC_030527	contig63884:8-681	OK	2.21862	7.2765	1.14966	2.86324	1.71358	1.71358	0.871032	0.08215	0.945578	no	AT3G11410.1	ATPP2CA, AHG3, PP2CA | protein phosphatase 2CA | chr3:3584181-3585649 REVERSE LENGTH=399	Glyma.02G250200.1.p	>lcl|Glyma.02G250200.1.p:1-2 pacid=30508066 transcript=Glyma.02G250200.1 locus=Glyma.02G250200 ID=Glyma.02G250200.1.Wm82.a2.v1 annot-version=Wm82.a2.v1
XLOC_031558	XLOC_031558	contig66112:1-1896	OK	2.76235	9.05695	1.4659	3.17903	1.71313	1.71313	0.843193	0.3	0.945578	no	AT3G10420.2	SPD1 | P-loop containing nucleoside triphosphate hydrolases superfamily protein | chr3:3239307-3242274 FORWARD LENGTH=684	Glyma.20G113300.1.p	>lcl|Glyma.20G113300.1.p:1-2 pacid=30520409 transcript=Glyma.20G113300.1 locus=Glyma.20G113300 ID=Glyma.20G113300.1.Wm82.a2.v1 annot-version=Wm82.a2.v1
XLOC_007726	XLOC_007726	contig23506:1-358	OK	1.84093	6.03094	0.880435	2.59238	1.71195	1.71195	0.983819	0.16805	0.945578	no	AT5G13630.2	GUN5, CCH, CHLH, CCH1, ABAR | magnesium-chelatase subunit chlH, chloroplast, putative / Mg-protoporphyrin IX chelatase, putative (CHLH) | chr5:4387920-4392082 REVERSE LENGTH=1263	Glyma.19G139300.1.p	>lcl|Glyma.19G139300.1.p:1-2 pacid=30512238 transcript=Glyma.19G139300.1 locus=Glyma.19G139300 ID=Glyma.19G139300.1.Wm82.a2.v1 annot-version=Wm82.a2.v1
XLOC_031957	XLOC_031957	contig66723:1-277	OK	1.74469	5.71557	0.802971	2.5149	1.71193	1.71193	1.01719	0.3011	0.945578	no	AT1G17720.2	ATB BETA | Protein phosphatase 2A, regulatory subunit PR55 | chr1:6093949-6098065 REVERSE LENGTH=500	Glyma.04G185200.1.p	>lcl|Glyma.04G185200.1.p:1-2 pacid=30489253 transcript=Glyma.04G185200.1 locus=Glyma.04G185200 ID=Glyma.04G185200.1.Wm82.a2.v1 annot-version=Wm82.a2.v1
XLOC_042023	XLOC_042023	contig82488:1-278	OK	1.15547	3.78245	0.20848	1.91932	1.71084	1.71084	0.752276	0.31535	0.945578	no
XLOC_028758	XLOC_028758	contig60460:1-285	OK	1.65675	5.42259	0.728356	2.43898	1.71063	1.71062	0.978249	0.15825	0.945578	no
XLOC_029246	XLOC_029246	contig61290:20-422	OK	1.07117	3.50137	0.0991875	1.80792	1.70873	1.70874	0.780722	0.3162	0.945578	no
XLOC_043148	XLOC_043148	contig84876:1-342	OK	1.2083	3.93566	0.272979	1.97661	1.70363	1.70362	0.810672	0.3329	0.945578	no	AT4G37260.1	MYB73, ATMYB73 | myb domain protein 73 | chr4:17540602-17541564 FORWARD LENGTH=320	Glyma.14G086500.1.p	>lcl|Glyma.14G086500.1.p:1-2 pacid=30535132 transcript=Glyma.14G086500.1 locus=Glyma.14G086500 ID=Glyma.14G086500.1.Wm82.a2.v1 annot-version=Wm82.a2.v1
XLOC_027835	XLOC_027835	contig57971:5-267	OK	2.06046	6.71003	1.04297	2.74632	1.70335	1.70336	1.06471	0.3062	0.945578	no
XLOC_032997	XLOC_032997	contig68041:1-1402	OK	2.0936	6.81178	1.06599	2.76803	1.70205	1.70205	0.855593	0.2194	0.945578	no	AT3G27110.2	Peptidase family M48 family protein | chr3:9998006-9999892 FORWARD LENGTH=344	Glyma.16G056900.1.p	>lcl|Glyma.16G056900.1.p:1-2 pacid=30560641 transcript=Glyma.16G056900.1 locus=Glyma.16G056900 ID=Glyma.16G056900.1.Wm82.a2.v1 annot-version=Wm82.a2.v1
XLOC_033113	XLOC_033113	contig68171:3-178	OK	7.12085	23.1538	2.83205	4.53318	1.70113	1.70113	1.12926	0.1634	0.945578	no
XLOC_039452	XLOC_039452	contig77039:5-307	OK	1.17555	3.81758	0.233336	1.93266	1.69932	1.69932	0.793317	0.3178	0.945578	no
XLOC_029190	XLOC_029190	contig61188:1-390	OK	1.3043	4.23528	0.383276	2.08246	1.69918	1.69918	0.843398	0.28065	0.945578	no
XLOC_039545	XLOC_039545	contig77381:1-605	OK	2.36048	7.66023	1.23908	2.93739	1.69831	1.69831	0.905981	0.3433	0.945578	no	AT5G11330.2	FAD/NAD(P)-binding oxidoreductase family protein | chr5:3617415-3618861 REVERSE LENGTH=360	Glyma.17G206700.1.p	>lcl|Glyma.17G206700.1.p:1-2 pacid=30480413 transcript=Glyma.17G206700.1 locus=Glyma.17G206700 ID=Glyma.17G206700.1.Wm82.a2.v1 annot-version=Wm82.a2.v1
XLOC_031486	XLOC_031486	contig65993:1-369	OK	2.91767	9.46265	1.54482	3.24224	1.69743	1.69743	0.884125	0.23125	0.945578	no
XLOC_031131	XLOC_031131	contig65257:57-349	OK	1.27639	4.13154	0.352069	2.04668	1.69461	1.69462	0.792	0.3178	0.945578	no
XLOC_039134	XLOC_039134	contig75975:1-299	OK	1.74048	5.627	0.799485	2.49237	1.69288	1.69288	0.964502	0.18645	0.945578	no	AT5G20990.1	B73, SIR4, CNX, CHL6, CNX1 | molybdopterin biosynthesis CNX1 protein / molybdenum cofactor biosynthesis enzyme CNX1 (CNX1) | chr5:7128737-7133397 REVERSE LENGTH=670	Glyma.02G272700.1.p	>lcl|Glyma.02G272700.1.p:1-2 pacid=30509769 transcript=Glyma.02G272700.1 locus=Glyma.02G272700 ID=Glyma.02G272700.1.Wm82.a2.v1 annot-version=Wm82.a2.v1
XLOC_038747	XLOC_038747	contig75236:1-540	OK	1.38666	4.48061	0.471614	2.1637	1.69208	1.69208	0.836776	0.2395	0.945578	no	AT4G11660.1	AT-HSFB2B, HSFB2B | winged-helix DNA-binding transcription factor family protein | chr4:7043006-7044227 FORWARD LENGTH=377	Glyma.11G025700.2.p	>lcl|Glyma.11G025700.2.p:1-2 pacid=30530099 transcript=Glyma.11G025700.2 locus=Glyma.11G025700 ID=Glyma.11G025700.2.Wm82.a2.v1 annot-version=Wm82.a2.v1
XLOC_039435	XLOC_039435	contig76937:1-373	OK	1.16649	3.76624	0.222174	1.91312	1.69095	1.69095	0.780152	0.3528	0.945578	no	AT3G54140.1	ATPTR1, PTR1 | peptide transporter 1 | chr3:20045885-20048154 REVERSE LENGTH=570	Glyma.17G139400.1.p	>lcl|Glyma.17G139400.1.p:1-2 pacid=30479368 transcript=Glyma.17G139400.1 locus=Glyma.17G139400 ID=Glyma.17G139400.1.Wm82.a2.v1 annot-version=Wm82.a2.v1
XLOC_042542	XLOC_042542	contig83605:1-386	OK	1.30508	4.21152	0.384138	2.07434	1.6902	1.6902	0.782039	0.314	0.945578	no
XLOC_039511	XLOC_039511	contig77336:22-561	OK	0	3.22062	0	1.68734	1.68734	inf	#NAME?	0.03165	0.945578	no
XLOC_037456	XLOC_037456	contig72547:1-1004	OK	30.9826	99.7717	4.95339	6.64056	1.68717	1.68717	0.999833	0.0967	0.945578	no	AT1G07080.1	Thioredoxin superfamily protein | chr1:2170069-2171861 FORWARD LENGTH=265	Glyma.11G165600.1.p	>lcl|Glyma.11G165600.1.p:1-2 pacid=30529282 transcript=Glyma.11G165600.1 locus=Glyma.11G165600 ID=Glyma.11G165600.1.Wm82.a2.v1 annot-version=Wm82.a2.v1
XLOC_033094	XLOC_033094	contig68151:1-1421	OK	6.88291	22.1456	2.78302	4.46895	1.68593	1.68593	0.849241	0.2729	0.945578	no	AT1G19640.1	JMT | jasmonic acid carboxyl methyltransferase | chr1:6789166-6791708 REVERSE LENGTH=389	Glyma.02G054200.1.p	>lcl|Glyma.02G054200.1.p:1-2 pacid=30508681 transcript=Glyma.02G054200.1 locus=Glyma.02G054200 ID=Glyma.02G054200.1.Wm82.a2.v1 annot-version=Wm82.a2.v1
XLOC_033622	XLOC_033622	contig68714:1-628	OK	1.71828	5.51852	0.780965	2.46428	1.68332	1.68331	0.896103	0.3291	0.945578	no	AT3G26330.1	CYP71B37 | cytochrome P450, family 71, subfamily B, polypeptide 37 | chr3:9646873-9648536 REVERSE LENGTH=500	Glyma.03G031000.1.p	>lcl|Glyma.03G031000.1.p:1-2 pacid=30516698 transcript=Glyma.03G031000.1 locus=Glyma.03G031000 ID=Glyma.03G031000.1.Wm82.a2.v1 annot-version=Wm82.a2.v1
XLOC_019289	XLOC_019289	contig40250:1-172	OK	22.9138	73.5313	4.51814	6.20029	1.68214	1.68214	1.16335	0.3165	0.945578	no
XLOC_028671	XLOC_028671	contig60254:1-518	OK	1.01952	3.2696	0.0278901	1.70911	1.68122	1.68122	0.83527	0.2422	0.945578	no	AT1G28060.1	Pre-mRNA-splicing factor 3 | chr1:9779167-9782486 FORWARD LENGTH=786	Glyma.11G012500.1.p	>lcl|Glyma.11G012500.1.p:1-2 pacid=30528588 transcript=Glyma.11G012500.1 locus=Glyma.11G012500 ID=Glyma.11G012500.1.Wm82.a2.v1 annot-version=Wm82.a2.v1
XLOC_033790	XLOC_033790	contig68887:1-2584	OK	6.31914	20.2504	2.65973	4.33988	1.68015	1.68015	0.826688	0.2598	0.945578	no	AT3G24190.1	Protein kinase superfamily protein | chr3:8743319-8747703 FORWARD LENGTH=793	Glyma.10G124200.1.p	>lcl|Glyma.10G124200.1.p:1-2 pacid=30474528 transcript=Glyma.10G124200.1 locus=Glyma.10G124200 ID=Glyma.10G124200.1.Wm82.a2.v1 annot-version=Wm82.a2.v1
XLOC_041154	XLOC_041154	contig80619:1-509	OK	1.28678	4.12024	0.363765	2.04273	1.67896	1.67896	0.838895	0.2565	0.945578	no	AT2G20500.1	unknown protein; FUNCTIONS IN: molecular_function unknown; INVOLVED IN: biological_process unknown; LOCATED IN: mitochondrion; EXPRESSED IN: 21 plant structures; EXPRESSED DURING: 13 growth stages; Has 13 Blast hits to 13 proteins in 5 species: Archae - 0; Bacteria - 0; Metazoa - 0; Fungi - 0; Plants - 13; Viruses - 0; Other Eukaryotes - 0 (source: NCBI BLink). | chr2:8835300-8835710 REVERSE LENG…	Glyma.19G164700.1.p	>lcl|Glyma.19G164700.1.p:1-2 pacid=30512049 transcript=Glyma.19G164700.1 locus=Glyma.19G164700 ID=Glyma.19G164700.1.Wm82.a2.v1 annot-version=Wm82.a2.v1
XLOC_037562	XLOC_037562	contig72720:45-411	OK	1.31673	4.21472	0.39696	2.07544	1.67848	1.67848	0.958846	0.162	0.945578	no			Glyma.14G053000.1.p	>lcl|Glyma.14G053000.1.p:1-2 pacid=30534946 transcript=Glyma.14G053000.1 locus=Glyma.14G053000 ID=Glyma.14G053000.1.Wm82.a2.v1 annot-version=Wm82.a2.v1
XLOC_038382	XLOC_038382	contig74651:2-302	OK	2.46874	7.89697	1.30377	2.9813	1.67752	1.67752	0.951016	0.24165	0.945578	no			Glyma.18G197600.2.p	>lcl|Glyma.18G197600.2.p:1-2 pacid=30556765 transcript=Glyma.18G197600.2 locus=Glyma.18G197600 ID=Glyma.18G197600.2.Wm82.a2.v1 annot-version=Wm82.a2.v1
XLOC_028312	XLOC_028312	contig59081:13-589	OK	1.4503	4.63704	0.536351	2.2132	1.67685	1.67685	0.836066	0.14495	0.945578	no	AT4G31500.1	CYP83B1, SUR2, RNT1, RED1, ATR4 | cytochrome P450, family 83, subfamily B, polypeptide 1 | chr4:15273677-15275271 REVERSE LENGTH=499	Glyma.03G031000.1.p	>lcl|Glyma.03G031000.1.p:1-2 pacid=30516698 transcript=Glyma.03G031000.1 locus=Glyma.03G031000 ID=Glyma.03G031000.1.Wm82.a2.v1 annot-version=Wm82.a2.v1
XLOC_030569	XLOC_030569	contig63977:1-292	OK	3.01191	9.6287	1.59068	3.26734	1.67666	1.67666	1.03673	0.1672	0.945578	no	AT1G21550.1	Calcium-binding EF-hand family protein | chr1:7553317-7553784 REVERSE LENGTH=155	Glyma.13G035100.1.p	>lcl|Glyma.13G035100.1.p:1-2 pacid=30502626 transcript=Glyma.13G035100.1 locus=Glyma.13G035100 ID=Glyma.13G035100.1.Wm82.a2.v1 annot-version=Wm82.a2.v1
XLOC_032897	XLOC_032897	contig67923:1-1571	OK	19.8712	63.4974	4.31261	5.98863	1.67602	1.67602	0.827739	0.21185	0.945578	no	AT1G52870.2	Peroxisomal membrane 22 kDa (Mpv17/PMP22) family protein | chr1:19685856-19687678 FORWARD LENGTH=366	Glyma.12G221000.1.p	>lcl|Glyma.12G221000.1.p:1-2 pacid=30547564 transcript=Glyma.12G221000.1 locus=Glyma.12G221000 ID=Glyma.12G221000.1.Wm82.a2.v1 annot-version=Wm82.a2.v1
XLOC_042945	XLOC_042945	contig84353:1-234	OK	3.15261	10.0708	1.65655	3.33211	1.67556	1.67556	1.00828	0.18585	0.945578	no	AT3G19440.1	Pseudouridine synthase family protein | chr3:6740778-6743132 FORWARD LENGTH=477	Glyma.01G244300.2.p	>lcl|Glyma.01G244300.2.p:1-2 pacid=30544561 transcript=Glyma.01G244300.2 locus=Glyma.01G244300 ID=Glyma.01G244300.2.Wm82.a2.v1 annot-version=Wm82.a2.v1
XLOC_031118	XLOC_031118	contig65232:1-211	OK	3.66404	11.7035	1.87344	3.54887	1.67543	1.67543	1.02066	0.17545	0.945578	no
XLOC_027741	XLOC_027741	contig57659:2-1616	OK	65.3652	208.72	6.03045	7.70543	1.67497	1.67497	0.990092	0.10295	0.945578	no	AT3G56940.1	CRD1, CHL27, ACSF | dicarboxylate diiron protein, putative (Crd1) | chr3:21076594-21078269 FORWARD LENGTH=409	Glyma.19G123800.1.p	>lcl|Glyma.19G123800.1.p:1-2 pacid=30514385 transcript=Glyma.19G123800.1 locus=Glyma.19G123800 ID=Glyma.19G123800.1.Wm82.a2.v1 annot-version=Wm82.a2.v1
XLOC_037378	XLOC_037378	contig72435:2-1332	OK	2.47474	7.89048	1.30728	2.98011	1.67284	1.67284	0.864908	0.3549	0.945578	no	AT5G65460.1	KCA2, KAC2 | kinesin like protein for actin based chloroplast movement 2 | chr5:26161831-26169001 REVERSE LENGTH=1264	Glyma.08G279800.1.p	>lcl|Glyma.08G279800.1.p:1-2 pacid=30539824 transcript=Glyma.08G279800.1 locus=Glyma.08G279800 ID=Glyma.08G279800.1.Wm82.a2.v1 annot-version=Wm82.a2.v1
XLOC_027813	XLOC_027813	contig57900:2-297	OK	0	3.18746	0	1.67241	1.67241	inf	#NAME?	0.06035	0.945578	no
XLOC_026455	XLOC_026455	contig54631:1-487	OK	18.5176	58.947	4.21083	5.88135	1.67052	1.67052	0.875478	0.18335	0.945578	no	AT1G24577.1	unknown protein; BEST Arabidopsis thaliana protein match is: unknown protein (TAIR:AT1G67910.2); Has 115 Blast hits to 115 proteins in 17 species: Archae - 0; Bacteria - 0; Metazoa - 0; Fungi - 0; Plants - 115; Viruses - 0; Other Eukaryotes - 0 (source: NCBI BLink). | chr1:8712758-8712985 REVERSE LENGTH=75	Glyma.07G086900.1.p	>lcl|Glyma.07G086900.1.p:1-2 pacid=30493191 transcript=Glyma.07G086900.1 locus=Glyma.07G086900 ID=Glyma.07G086900.1.Wm82.a2.v1 annot-version=Wm82.a2.v1
XLOC_032408	XLOC_032408	contig67332:1-597	OK	7.39987	23.5099	2.8875	4.5552	1.6677	1.66769	0.959713	0.20525	0.945578	no			Glyma.15G142100.1.p	>lcl|Glyma.15G142100.1.p:1-2 pacid=30498071 transcript=Glyma.15G142100.1 locus=Glyma.15G142100 ID=Glyma.15G142100.1.Wm82.a2.v1 annot-version=Wm82.a2.v1
XLOC_032090	XLOC_032090	contig66907:1-882	OK	4.16235	13.2191	2.0574	3.72455	1.66715	1.66716	0.818866	0.17915	0.945578	no	AT2G04240.2	XERICO | RING/U-box superfamily protein | chr2:1461816-1462304 REVERSE LENGTH=162	Glyma.13G009100.1.p	>lcl|Glyma.13G009100.1.p:1-2 pacid=30504562 transcript=Glyma.13G009100.1 locus=Glyma.13G009100 ID=Glyma.13G009100.1.Wm82.a2.v1 annot-version=Wm82.a2.v1
XLOC_028379	XLOC_028379	contig59248:1-372	OK	1.13593	3.6073	0.183874	1.85092	1.66705	1.66704	0.852661	0.2026	0.945578	no
XLOC_029723	XLOC_029723	contig62272:1-311	OK	1.91692	6.08708	0.93879	2.60575	1.66696	1.66696	0.963024	0.2004	0.945578	no	AT4G31140.1	O-Glycosyl hydrolases family 17 protein | chr4:15141581-15143188 FORWARD LENGTH=484	Glyma.06G075100.1.p	>lcl|Glyma.06G075100.1.p:1-2 pacid=30551424 transcript=Glyma.06G075100.1 locus=Glyma.06G075100 ID=Glyma.06G075100.1.Wm82.a2.v1 annot-version=Wm82.a2.v1
XLOC_026930	XLOC_026930	contig55789:11-618	OK	0	3.17416	0	1.66637	1.66637	inf	#NAME?	0.0821	0.945578	no
XLOC_038714	XLOC_038714	contig75186:1-520	OK	0.984265	3.12211	-0.0228813	1.64252	1.6654	1.6654	0.81807	0.28905	0.945578	no
XLOC_039358	XLOC_039358	contig76575:1-210	OK	3.09934	9.81124	1.63196	3.29444	1.66247	1.66247	1.01847	0.31275	0.945578	no
XLOC_033623	XLOC_033623	contig68716:1-875	OK	3.08363	9.75118	1.62463	3.28558	1.66095	1.66095	0.827445	0.26455	0.945578	no	AT3G26330.1	CYP71B37 | cytochrome P450, family 71, subfamily B, polypeptide 37 | chr3:9646873-9648536 REVERSE LENGTH=500	Glyma.03G031000.1.p	>lcl|Glyma.03G031000.1.p:1-2 pacid=30516698 transcript=Glyma.03G031000.1 locus=Glyma.03G031000 ID=Glyma.03G031000.1.Wm82.a2.v1 annot-version=Wm82.a2.v1
XLOC_041455	XLOC_041455	contig81087:1-271	OK	1.86	5.88122	0.895303	2.55612	1.66081	1.66082	0.977179	0.29845	0.945578	no	AT5G39960.1	GTP binding;GTP binding | chr5:15994195-15996820 FORWARD LENGTH=621	Glyma.07G271300.2.p	>lcl|Glyma.07G271300.2.p:1-2 pacid=30493528 transcript=Glyma.07G271300.2 locus=Glyma.07G271300 ID=Glyma.07G271300.2.Wm82.a2.v1 annot-version=Wm82.a2.v1
XLOC_038016	XLOC_038016	contig73593:1-387	OK	1.17309	3.70823	0.230314	1.89073	1.66042	1.66041	0.930186	0.17125	0.945578	no	AT4G33420.1	Peroxidase superfamily protein | chr4:16084856-16086105 FORWARD LENGTH=325	Glyma.09G156700.1.p	>lcl|Glyma.09G156700.1.p:1-2 pacid=30486862 transcript=Glyma.09G156700.1 locus=Glyma.09G156700 ID=Glyma.09G156700.1.Wm82.a2.v1 annot-version=Wm82.a2.v1
XLOC_043887	XLOC_043887	contig86596:1-525	OK	0.997784	3.15169	-0.00320056	1.65613	1.65933	1.65933	0.802929	0.2805	0.945578	no			Glyma.16G071500.2.p	>lcl|Glyma.16G071500.2.p:1-2 pacid=30560779 transcript=Glyma.16G071500.2 locus=Glyma.16G071500 ID=Glyma.16G071500.2.Wm82.a2.v1 annot-version=Wm82.a2.v1
XLOC_044138	XLOC_044138	contig87072:1-520	OK	23.4421	74.0071	4.55103	6.20959	1.65856	1.65856	0.919759	0.2053	0.945578	no			Glyma.14G082400.2.p	>lcl|Glyma.14G082400.2.p:1-2 pacid=30531861 transcript=Glyma.14G082400.2 locus=Glyma.14G082400 ID=Glyma.14G082400.2.Wm82.a2.v1 annot-version=Wm82.a2.v1
XLOC_041547	XLOC_041547	contig81234:14-338	OK	1.84185	5.79424	0.881156	2.53462	1.65346	1.65346	0.767093	0.3264	0.945578	no
XLOC_039607	XLOC_039607	contig77465:1-554	OK	1.53345	4.81855	0.616781	2.2686	1.65182	1.65182	0.858225	0.26905	0.945578	no
XLOC_029679	XLOC_029679	contig62209:4-340	OK	1.56914	4.92556	0.649974	2.30029	1.65031	1.65032	0.886561	0.21765	0.945578	no
XLOC_030986	XLOC_030986	contig64947:1-338	OK	0	3.13886	0	1.65024	1.65024	inf	#NAME?	0.0051	0.732816	no
XLOC_030747	XLOC_030747	contig64380:1-1200	OK	2.16617	6.75205	1.11515	2.75533	1.64018	1.64018	0.805468	0.32275	0.945578	no	AT1G20160.2	ATSBT5.2 | Subtilisin-like serine endopeptidase family protein | chr1:6990852-6993737 REVERSE LENGTH=730	Glyma.04G022300.1.p	>lcl|Glyma.04G022300.1.p:1-2 pacid=30487587 transcript=Glyma.04G022300.1 locus=Glyma.04G022300 ID=Glyma.04G022300.1.Wm82.a2.v1 annot-version=Wm82.a2.v1
XLOC_033600	XLOC_033600	contig68693:1-1946	OK	7.02372	21.8899	2.81224	4.45219	1.63996	1.63996	0.811985	0.17285	0.945578	no	AT5G02230.2	Haloacid dehalogenase-like hydrolase (HAD) superfamily protein | chr5:449132-450507 FORWARD LENGTH=280	Glyma.01G098700.1.p	>lcl|Glyma.01G098700.1.p:1-2 pacid=30542527 transcript=Glyma.01G098700.1 locus=Glyma.01G098700 ID=Glyma.01G098700.1.Wm82.a2.v1 annot-version=Wm82.a2.v1
XLOC_041171	XLOC_041171	contig80640:1-477	OK	0	3.11376	0	1.63866	1.63866	inf	#NAME?	0.0032	0.622892	no	AT2G40960.1	Single-stranded nucleic acid binding R3H protein | chr2:17095637-17097368 FORWARD LENGTH=351	Glyma.02G162500.1.p	>lcl|Glyma.02G162500.1.p:1-2 pacid=30508176 transcript=Glyma.02G162500.1 locus=Glyma.02G162500 ID=Glyma.02G162500.1.Wm82.a2.v1 annot-version=Wm82.a2.v1
XLOC_031293	XLOC_031293	contig65641:22-389	OK	1.64169	5.10743	0.715182	2.3526	1.63742	1.63741	0.82052	0.3009	0.945578	no			Glyma.18G179200.2.p	>lcl|Glyma.18G179200.2.p:1-2 pacid=30557426 transcript=Glyma.18G179200.2 locus=Glyma.18G179200 ID=Glyma.18G179200.2.Wm82.a2.v1 annot-version=Wm82.a2.v1
XLOC_005064	XLOC_005064	contig19343:1-191	OK	10.2267	31.7972	3.35427	4.99083	1.63656	1.63656	1.10953	0.2604	0.945578	no
XLOC_031677	XLOC_031677	contig66298:1-426	OK	1.42717	4.43615	0.513157	2.14931	1.63615	1.63616	0.798826	0.28385	0.945578	no	AT3G49210.1	O-acyltransferase (WSD1-like) family protein | chr3:18238216-18241161 REVERSE LENGTH=518	Glyma.07G000300.1.p	>lcl|Glyma.07G000300.1.p:1-2 pacid=30491687 transcript=Glyma.07G000300.1 locus=Glyma.07G000300 ID=Glyma.07G000300.1.Wm82.a2.v1 annot-version=Wm82.a2.v1
XLOC_029657	XLOC_029657	contig62156:34-350	OK	1.84232	5.72624	0.881524	2.51759	1.63606	1.63607	0.929751	0.19525	0.945578	no	AT1G66840.1	PMI2, WEB2 | Plant protein of unknown function (DUF827) | chr1:24933998-24936116 REVERSE LENGTH=607	Glyma.18G294100.2.p	>lcl|Glyma.18G294100.2.p:1-2 pacid=30556389 transcript=Glyma.18G294100.2 locus=Glyma.18G294100 ID=Glyma.18G294100.2.Wm82.a2.v1 annot-version=Wm82.a2.v1
XLOC_039347	XLOC_039347	contig76537:68-387	OK	1.46941	4.56383	0.555237	2.19025	1.63501	1.63501	0.716951	0.36255	0.945578	no
XLOC_044234	XLOC_044234	contig87303:8-528	OK	1.22613	3.80798	0.294112	1.92903	1.63491	1.63492	0.845945	0.28675	0.945578	no
XLOC_031667	XLOC_031667	contig66282:1-1988	OK	19.1732	59.5277	4.26102	5.89549	1.63447	1.63447	0.824419	0.22285	0.945578	no	AT4G19170.1	NCED4, CCD4 | nine-cis-epoxycarotenoid dioxygenase 4 | chr4:10481835-10483622 FORWARD LENGTH=595	Glyma.01G154900.1.p	>lcl|Glyma.01G154900.1.p:1-2 pacid=30542270 transcript=Glyma.01G154900.1 locus=Glyma.01G154900 ID=Glyma.01G154900.1.Wm82.a2.v1 annot-version=Wm82.a2.v1
XLOC_036385	XLOC_036385	contig71437:1-339	OK	1.73528	5.38586	0.795168	2.42918	1.63401	1.63401	0.886422	0.23875	0.945578	no	AT2G13360.2	AGT, AGT1, SGAT | alanine:glyoxylate aminotransferase | chr2:5539417-5540902 REVERSE LENGTH=401	Glyma.18G116900.1.p	>lcl|Glyma.18G116900.1.p:1-2 pacid=30556183 transcript=Glyma.18G116900.1 locus=Glyma.18G116900 ID=Glyma.18G116900.1.Wm82.a2.v1 annot-version=Wm82.a2.v1
XLOC_041335	XLOC_041335	contig80892:1-625	OK	2.39478	7.42604	1.25989	2.89259	1.6327	1.6327	0.812299	0.22365	0.945578	no	AT5G21482.1	CKX7, ATCKX5 | cytokinin oxidase 7 | chr5:7226842-7230052 FORWARD LENGTH=524	Glyma.14G099000.1.p	>lcl|Glyma.14G099000.1.p:1-2 pacid=30533628 transcript=Glyma.14G099000.1 locus=Glyma.14G099000 ID=Glyma.14G099000.1.Wm82.a2.v1 annot-version=Wm82.a2.v1
XLOC_042869	XLOC_042869	contig84189:7-390	OK	1.1069	3.42894	0.146525	1.77776	1.63124	1.63124	0.780548	0.3281	0.945578	no			Glyma.09G116000.1.p	>lcl|Glyma.09G116000.1.p:1-2 pacid=30482585 transcript=Glyma.09G116000.1 locus=Glyma.09G116000 ID=Glyma.09G116000.1.Wm82.a2.v1 annot-version=Wm82.a2.v1
XLOC_041443	XLOC_041443	contig81068:1-501	OK	1.56484	4.84311	0.646015	2.27593	1.62992	1.62991	0.804056	0.2533	0.945578	no	AT2G16710.1	Iron-sulphur cluster biosynthesis family protein | chr2:7248294-7250013 FORWARD LENGTH=137	Glyma.03G195000.1.p	>lcl|Glyma.03G195000.1.p:1-2 pacid=30518294 transcript=Glyma.03G195000.1 locus=Glyma.03G195000 ID=Glyma.03G195000.1.Wm82.a2.v1 annot-version=Wm82.a2.v1
XLOC_028214	XLOC_028214	contig5887:1-328	OK	1.028	3.17963	0.0398403	1.66886	1.62902	1.62901	0.886018	0.3226	0.945578	no
XLOC_028219	XLOC_028219	contig58881:1-265	OK	3.28288	10.1479	1.71496	3.34311	1.62815	1.62814	0.758989	0.3141	0.945578	no
XLOC_026741	XLOC_026741	contig55355:1-336	OK	0	3.08939	0	1.62732	1.62732	inf	#NAME?	0.07295	0.945578	no	AT3G04770.2	RPSAb | 40s ribosomal protein SA B | chr3:1309544-1310846 REVERSE LENGTH=280	Glyma.16G012200.1.p	>lcl|Glyma.16G012200.1.p:1-2 pacid=30561698 transcript=Glyma.16G012200.1 locus=Glyma.16G012200 ID=Glyma.16G012200.1.Wm82.a2.v1 annot-version=Wm82.a2.v1
XLOC_032465	XLOC_032465	contig67397:1-1113	OK	4.02978	12.4486	2.0107	3.63791	1.62721	1.62721	0.848728	0.3483	0.945578	no	AT5G60490.1	FLA12 | FASCICLIN-like arabinogalactan-protein 12 | chr5:24325916-24326665 REVERSE LENGTH=249	Glyma.08G119500.1.p	>lcl|Glyma.08G119500.1.p:1-2 pacid=30539410 transcript=Glyma.08G119500.1 locus=Glyma.08G119500 ID=Glyma.08G119500.1.Wm82.a2.v1 annot-version=Wm82.a2.v1
XLOC_043987	XLOC_043987	contig86780:6-915	OK	1.7051	5.26708	0.769856	2.397	1.62715	1.62714	0.797694	0.30575	0.945578	no	AT5G56890.1	Protein kinase superfamily protein | chr5:23010801-23015559 REVERSE LENGTH=1113	Glyma.09G063200.2.p	>lcl|Glyma.09G063200.2.p:1-2 pacid=30485272 transcript=Glyma.09G063200.2 locus=Glyma.09G063200 ID=Glyma.09G063200.2.Wm82.a2.v1 annot-version=Wm82.a2.v1
XLOC_032732	XLOC_032732	contig67734:1-675	OK	3.53746	10.9266	1.82271	3.44977	1.62706	1.62706	0.816463	0.276	0.945578	no	AT1G66400.1	CML23 | calmodulin like 23 | chr1:24770856-24771329 REVERSE LENGTH=157	Glyma.11G217200.1.p	>lcl|Glyma.11G217200.1.p:1-2 pacid=30531460 transcript=Glyma.11G217200.1 locus=Glyma.11G217200 ID=Glyma.11G217200.1.Wm82.a2.v1 annot-version=Wm82.a2.v1
XLOC_031128	XLOC_031128	contig65249:1-798	OK	2.70639	8.35311	1.43637	3.06231	1.62594	1.62594	0.867097	0.3352	0.945578	no	AT1G56660.1	unknown protein; Has 665200 Blast hits to 205811 proteins in 4684 species: Archae - 3320; Bacteria - 107592; Metazoa - 249086; Fungi - 76753; Plants - 38542; Viruses - 3008; Other Eukaryotes - 186899 (source: NCBI BLink). | chr1:21238809-21240377 FORWARD LENGTH=522	Glyma.19G113400.2.p	>lcl|Glyma.19G113400.2.p:1-2 pacid=30512139 transcript=Glyma.19G113400.2 locus=Glyma.19G113400 ID=Glyma.19G113400.2.Wm82.a2.v1 annot-version=Wm82.a2.v1
XLOC_040081	XLOC_040081	contig78175:4-450	OK	1.0149	3.12551	0.0213376	1.64409	1.62275	1.62275	0.758037	0.328	0.945578	no
XLOC_040563	XLOC_040563	contig79118:1-676	OK	2.1678	6.66925	1.11623	2.73752	1.62129	1.6213	0.850854	0.3446	0.945578	no	AT2G40435.1	BEST Arabidopsis thaliana protein match is: transcription regulators (TAIR:AT3G56220.1); Has 289 Blast hits to 289 proteins in 30 species: Archae - 0; Bacteria - 0; Metazoa - 0; Fungi - 0; Plants - 289; Viruses - 0; Other Eukaryotes - 0 (source: NCBI BLink). | chr2:16887048-16888407 FORWARD LENGTH=158	Glyma.09G278100.1.p	>lcl|Glyma.09G278100.1.p:1-2 pacid=30482803 transcript=Glyma.09G278100.1 locus=Glyma.09G278100 ID=Glyma.09G278100.1.Wm82.a2.v1 annot-version=Wm82.a2.v1
XLOC_041963	XLOC_041963	contig82260:8-242	OK	3.45926	10.6326	1.79046	3.41042	1.61996	1.61996	0.847929	0.32	0.945578	no
XLOC_044031	XLOC_044031	contig86874:1-908	OK	23.3103	71.6468	4.5429	6.16283	1.61993	1.61993	0.826789	0.29385	0.945578	no	AT1G80160.1	Lactoylglutathione lyase / glyoxalase I family protein | chr1:30151101-30151930 FORWARD LENGTH=167	Glyma.01G168400.1.p	>lcl|Glyma.01G168400.1.p:1-2 pacid=30541574 transcript=Glyma.01G168400.1 locus=Glyma.01G168400 ID=Glyma.01G168400.1.Wm82.a2.v1 annot-version=Wm82.a2.v1
XLOC_033394	XLOC_033394	contig68485:1-1976	OK	6.79586	20.8652	2.76466	4.38303	1.61837	1.61837	0.80422	0.2781	0.945578	no	AT5G12860.2	DiT1 | dicarboxylate transporter 1 | chr5:4059850-4061919 REVERSE LENGTH=556	Glyma.11G133800.1.p	>lcl|Glyma.11G133800.1.p:1-2 pacid=30530131 transcript=Glyma.11G133800.1 locus=Glyma.11G133800 ID=Glyma.11G133800.1.Wm82.a2.v1 annot-version=Wm82.a2.v1
XLOC_038276	XLOC_038276	contig74504:38-972	OK	0	3.06959	0	1.61805	1.61805	inf	#NAME?	0.04705	0.945578	no
XLOC_039218	XLOC_039218	contig76176:1-496	OK	2.2901	7.02921	1.19541	2.81336	1.61795	1.61795	0.862289	0.21865	0.945578	no			Glyma.14G082400.2.p	>lcl|Glyma.14G082400.2.p:1-2 pacid=30531861 transcript=Glyma.14G082400.2 locus=Glyma.14G082400 ID=Glyma.14G082400.2.Wm82.a2.v1 annot-version=Wm82.a2.v1
XLOC_038003	XLOC_038003	contig73564:1-425	OK	1.75289	5.38008	0.809735	2.42763	1.61789	1.61789	0.786304	0.3096	0.945578	no	AT3G14280.1	unknown protein; Has 51 Blast hits to 51 proteins in 13 species: Archae - 0; Bacteria - 0; Metazoa - 0; Fungi - 0; Plants - 51; Viruses - 0; Other Eukaryotes - 0 (source: NCBI BLink). | chr3:4761654-4762286 REVERSE LENGTH=141	Glyma.16G013600.1.p	>lcl|Glyma.16G013600.1.p:1-2 pacid=30560157 transcript=Glyma.16G013600.1 locus=Glyma.16G013600 ID=Glyma.16G013600.1.Wm82.a2.v1 annot-version=Wm82.a2.v1
XLOC_043373	XLOC_043373	contig85770:1-656	OK	5.22923	16.0437	2.3866	4.00393	1.61734	1.61734	0.815331	0.31055	0.945578	no
XLOC_038109	XLOC_038109	contig73863:28-376	OK	1.16307	3.56727	0.217938	1.83482	1.61688	1.61688	0.753199	0.30765	0.945578	no	AT5G39785.2	Protein of unknown function (DUF1666) | chr5:15929257-15932215 FORWARD LENGTH=607	Glyma.02G107200.1.p	>lcl|Glyma.02G107200.1.p:1-2 pacid=30509213 transcript=Glyma.02G107200.1 locus=Glyma.02G107200 ID=Glyma.02G107200.1.Wm82.a2.v1 annot-version=Wm82.a2.v1
XLOC_025085	XLOC_025085	contig51361:1-240	OK	3.47675	10.6551	1.79774	3.41347	1.61573	1.61573	0.72641	0.3398	0.945578	no
XLOC_029737	XLOC_029737	contig62298:17-422	OK	1.07215	3.28423	0.100507	1.71556	1.61505	1.61504	0.900428	0.1694	0.945578	no			Glyma.14G177800.1.p	>lcl|Glyma.14G177800.1.p:1-2 pacid=30533352 transcript=Glyma.14G177800.1 locus=Glyma.14G177800 ID=Glyma.14G177800.1.Wm82.a2.v1 annot-version=Wm82.a2.v1
XLOC_032861	XLOC_032861	contig67886:18-2340	OK	2.56661	7.85527	1.35986	2.97366	1.6138	1.61379	0.817608	0.2671	0.945578	no	AT1G55740.1	AtSIP1, SIP1 | seed imbibition 1 | chr1:20835507-20838707 REVERSE LENGTH=754	Glyma.14G010500.1.p	>lcl|Glyma.14G010500.1.p:1-2 pacid=30534775 transcript=Glyma.14G010500.1 locus=Glyma.14G010500 ID=Glyma.14G010500.1.Wm82.a2.v1 annot-version=Wm82.a2.v1
XLOC_037963	XLOC_037963	contig73461:1-348	OK	1.2307	3.76232	0.299479	1.91162	1.61214	1.61215	0.711311	0.3474	0.945578	no
XLOC_030365	XLOC_030365	contig63582:12-408	OK	1.4939	4.56569	0.579084	2.19083	1.61175	1.61175	0.915171	0.22205	0.945578	no	AT3G58570.1	P-loop containing nucleoside triphosphate hydrolases superfamily protein | chr3:21657099-21660352 FORWARD LENGTH=646	Glyma.17G115700.1.p	>lcl|Glyma.17G115700.1.p:1-2 pacid=30481248 transcript=Glyma.17G115700.1 locus=Glyma.17G115700 ID=Glyma.17G115700.1.Wm82.a2.v1 annot-version=Wm82.a2.v1
XLOC_043494	XLOC_043494	contig85939:1-457	OK	1.49056	4.55267	0.575854	2.18671	1.61086	1.61086	0.802274	0.29765	0.945578	no
XLOC_042565	XLOC_042565	contig83635:1-351	OK	9.61141	29.3471	3.26475	4.87515	1.6104	1.6104	0.997984	0.3464	0.945578	no			Glyma.06G119600.1.p	>lcl|Glyma.06G119600.1.p:1-2 pacid=30550345 transcript=Glyma.06G119600.1 locus=Glyma.06G119600 ID=Glyma.06G119600.1.Wm82.a2.v1 annot-version=Wm82.a2.v1
XLOC_031787	XLOC_031787	contig66470:1-646	OK	96.8235	295.008	6.59729	8.20461	1.60732	1.60732	0.854545	0.2508	0.945578	no	AT5G54940.2	Translation initiation factor SUI1 family protein | chr5:22308420-22308758 REVERSE LENGTH=112	Glyma.08G316700.1.p	>lcl|Glyma.08G316700.1.p:1-2 pacid=30535995 transcript=Glyma.08G316700.1 locus=Glyma.08G316700 ID=Glyma.08G316700.1.Wm82.a2.v1 annot-version=Wm82.a2.v1
XLOC_043288	XLOC_043288	contig85578:1-310	OK	1.84354	5.61391	0.882479	2.48901	1.60653	1.60653	0.878094	0.22325	0.945578	no
XLOC_022601	XLOC_022601	contig46702:28-399	OK	0.815312	2.48064	-0.294576	1.31071	1.60529	1.60529	0.847643	0.3227	0.945578	no	AT5G62630.1	HIPL2 | hipl2 protein precursor | chr5:25143719-25146390 REVERSE LENGTH=696	Glyma.04G176400.1.p	>lcl|Glyma.04G176400.1.p:1-2 pacid=30489412 transcript=Glyma.04G176400.1 locus=Glyma.04G176400 ID=Glyma.04G176400.1.Wm82.a2.v1 annot-version=Wm82.a2.v1
XLOC_029745	XLOC_029745	contig62311:1-1109	OK	13.5944	41.2724	3.76494	5.36711	1.60216	1.60216	0.810826	0.22025	0.945578	no	AT1G75460.1	ATP-dependent protease La (LON) domain protein | chr1:28327986-28328822 FORWARD LENGTH=278	Glyma.14G070400.1.p	>lcl|Glyma.14G070400.1.p:1-2 pacid=30533954 transcript=Glyma.14G070400.1 locus=Glyma.14G070400 ID=Glyma.14G070400.1.Wm82.a2.v1 annot-version=Wm82.a2.v1
XLOC_015048	XLOC_015048	contig32649:15-306	OK	2.07839	6.30518	1.05547	2.65654	1.60107	1.60107	0.721102	0.33985	0.945578	no
XLOC_042725	XLOC_042725	contig83913:1-386	OK	1.60908	4.87785	0.686236	2.28625	1.60001	1.60001	0.763394	0.3033	0.945578	no
XLOC_033542	XLOC_033542	contig68636:1-1166	OK	34.5547	104.658	5.11081	6.70954	1.59873	1.59872	0.923712	0.10195	0.945578	no	AT5G54270.1	LHCB3, LHCB3*1 | light-harvesting chlorophyll B-binding protein 3 | chr5:22038424-22039383 FORWARD LENGTH=265	Glyma.12G219300.1.p	>lcl|Glyma.12G219300.1.p:1-2 pacid=30545705 transcript=Glyma.12G219300.1 locus=Glyma.12G219300 ID=Glyma.12G219300.1.Wm82.a2.v1 annot-version=Wm82.a2.v1
XLOC_029561	XLOC_029561	contig61962:1-1056	OK	3.96901	12.0168	1.98878	3.58698	1.5982	1.5982	0.783811	0.3055	0.945578	no	AT1G79510.2	Uncharacterized conserved protein (DUF2358) | chr1:29908271-29909175 REVERSE LENGTH=275	Glyma.08G164500.2.p	>lcl|Glyma.08G164500.2.p:1-2 pacid=30539045 transcript=Glyma.08G164500.2 locus=Glyma.08G164500 ID=Glyma.08G164500.2.Wm82.a2.v1 annot-version=Wm82.a2.v1
XLOC_042688	XLOC_042688	contig83845:19-507	OK	1.53108	4.63283	0.61455	2.21189	1.59734	1.59735	0.889449	0.2673	0.945578	no	AT4G36990.1	HSF4, HSFB1, AT-HSFB1, ATHSF4 | heat shock factor 4 | chr4:17440660-17441706 FORWARD LENGTH=284	Glyma.05G095900.1.p	>lcl|Glyma.05G095900.1.p:1-2 pacid=30525620 transcript=Glyma.05G095900.1 locus=Glyma.05G095900 ID=Glyma.05G095900.1.Wm82.a2.v1 annot-version=Wm82.a2.v1
XLOC_038482	XLOC_038482	contig74797:1-252	OK	2.33198	7.05579	1.22156	2.81881	1.59725	1.59725	1.01517	0.3073	0.945578	no
XLOC_033751	XLOC_033751	contig68849:4-1957	OK	1.21276	3.66795	0.278294	1.87497	1.59668	1.59667	0.788384	0.3084	0.945578	no	AT5G24470.1	APRR5, PRR5 | pseudo-response regulator 5 | chr5:8356204-8358873 REVERSE LENGTH=667	Glyma.03G261300.3.p	>lcl|Glyma.03G261300.3.p:1-2 pacid=30519369 transcript=Glyma.03G261300.3 locus=Glyma.03G261300 ID=Glyma.03G261300.3.Wm82.a2.v1 annot-version=Wm82.a2.v1
XLOC_038369	XLOC_038369	contig74637:1-404	OK	1.57695	4.76272	0.657137	2.25179	1.59465	1.59465	0.791954	0.2765	0.945578	no	AT5G65290.1	LMBR1-like membrane protein | chr5:26089814-26094337 FORWARD LENGTH=733	Glyma.11G242000.2.p	>lcl|Glyma.11G242000.2.p:1-2 pacid=30529654 transcript=Glyma.11G242000.2 locus=Glyma.11G242000 ID=Glyma.11G242000.2.Wm82.a2.v1 annot-version=Wm82.a2.v1
XLOC_029026	XLOC_029026	contig60924:6-599	OK	0	3.01815	0	1.59366	1.59366	inf	#NAME?	0.0994	0.945578	no
XLOC_006249	XLOC_006249	contig21397:1-696	OK	5.16576	15.5725	2.36898	3.96093	1.59195	1.59195	0.864608	0.25305	0.945578	no			Glyma.20G229700.1.p	>lcl|Glyma.20G229700.1.p:1-2 pacid=30520564 transcript=Glyma.20G229700.1 locus=Glyma.20G229700 ID=Glyma.20G229700.1.Wm82.a2.v1 annot-version=Wm82.a2.v1
XLOC_020564	XLOC_020564	contig4273:1-551	OK	21.1638	63.721	4.40353	5.9937	1.59017	1.59017	0.864199	0.2228	0.945578	no			Glyma.17G084600.1.p	>lcl|Glyma.17G084600.1.p:1-2 pacid=30482362 transcript=Glyma.17G084600.1 locus=Glyma.17G084600 ID=Glyma.17G084600.1.Wm82.a2.v1 annot-version=Wm82.a2.v1
XLOC_032756	XLOC_032756	contig67764:1-226	OK	3.42447	10.3078	1.77588	3.36566	1.58978	1.58979	0.969681	0.1837	0.945578	no
XLOC_029338	XLOC_029338	contig61482:1-422	OK	6.86954	20.6728	2.78021	4.36966	1.58945	1.58945	0.826067	0.26485	0.945578	no	AT5G05365.1	Heavy metal transport/detoxification superfamily protein | chr5:1590125-1590672 FORWARD LENGTH=77	Glyma.14G055100.1.p	>lcl|Glyma.14G055100.1.p:1-2 pacid=30533282 transcript=Glyma.14G055100.1 locus=Glyma.14G055100 ID=Glyma.14G055100.1.Wm82.a2.v1 annot-version=Wm82.a2.v1
XLOC_027076	XLOC_027076	contig56129:40-618	OK	0.907447	2.72773	-0.140115	1.4477	1.58782	1.58781	0.753553	0.3255	0.945578	no	AT5G49660.1	Leucine-rich repeat transmembrane protein kinase family protein | chr5:20161401-20164534 REVERSE LENGTH=966	Glyma.04G088700.1.p	>lcl|Glyma.04G088700.1.p:1-2 pacid=30491194 transcript=Glyma.04G088700.1 locus=Glyma.04G088700 ID=Glyma.04G088700.1.Wm82.a2.v1 annot-version=Wm82.a2.v1
XLOC_041593	XLOC_041593	contig81303:1-387	OK	1.71544	5.15599	0.778579	2.36625	1.58767	1.58767	0.790768	0.2765	0.945578	no	AT5G17600.1	RING/U-box superfamily protein | chr5:5800029-5801117 REVERSE LENGTH=362	Glyma.04G128100.1.p	>lcl|Glyma.04G128100.1.p:1-2 pacid=30491202 transcript=Glyma.04G128100.1 locus=Glyma.04G128100 ID=Glyma.04G128100.1.Wm82.a2.v1 annot-version=Wm82.a2.v1
XLOC_032031	XLOC_032031	contig66823:11-989	OK	1.81252	5.44632	0.857997	2.44528	1.58728	1.58728	0.809086	0.22435	0.945578	no	AT1G15410.1	aspartate-glutamate racemase family | chr1:5299577-5300681 FORWARD LENGTH=330	Glyma.05G008200.2.p	>lcl|Glyma.05G008200.2.p:1-2 pacid=30527141 transcript=Glyma.05G008200.2 locus=Glyma.05G008200 ID=Glyma.05G008200.2.Wm82.a2.v1 annot-version=Wm82.a2.v1
XLOC_032524	XLOC_032524	contig67481:1-2414	OK	18.0964	54.3537	4.17763	5.76431	1.58668	1.58667	0.920118	0.1163	0.945578	no	AT5G64840.1	GCN5, ATGCN5 | general control non-repressible 5 | chr5:25916956-25919693 REVERSE LENGTH=692	Glyma.04G218900.1.p	>lcl|Glyma.04G218900.1.p:1-2 pacid=30491322 transcript=Glyma.04G218900.1 locus=Glyma.04G218900 ID=Glyma.04G218900.1.Wm82.a2.v1 annot-version=Wm82.a2.v1
XLOC_039391	XLOC_039391	contig76703:1-376	OK	1.25123	3.7579	0.323347	1.90993	1.58658	1.58658	0.889297	0.18245	0.945578	no	AT1G50260.1	NTMC2TYPE5.1, NTMC2T5.1 | N-terminal-transmembrane-C2 domain type 5.1 | chr1:18618255-18621643 REVERSE LENGTH=675	Glyma.12G028200.2.p	>lcl|Glyma.12G028200.2.p:1-2 pacid=30548062 transcript=Glyma.12G028200.2 locus=Glyma.12G028200 ID=Glyma.12G028200.2.Wm82.a2.v1 annot-version=Wm82.a2.v1
XLOC_041937	XLOC_041937	contig82185:1-750	OK	1.14457	3.43656	0.194806	1.78097	1.58616	1.58615	0.844354	0.28075	0.945578	no	AT5G21105.2	Plant L-ascorbate oxidase | chr5:7174321-7177409 FORWARD LENGTH=397	Glyma.13G076900.1.p	>lcl|Glyma.13G076900.1.p:1-2 pacid=30500454 transcript=Glyma.13G076900.1 locus=Glyma.13G076900 ID=Glyma.13G076900.1.Wm82.a2.v1 annot-version=Wm82.a2.v1
XLOC_037944	XLOC_037944	contig73425:37-313	OK	1.77252	5.32052	0.825802	2.41157	1.58577	1.58577	0.740603	0.2718	0.945578	no
XLOC_043055	XLOC_043055	contig84619:17-551	OK	2.07173	6.21425	1.05084	2.63558	1.58474	1.58475	0.802756	0.2363	0.945578	no	AT1G70490.2	ATARFA1D, ARFA1D | Ras-related small GTP-binding family protein | chr1:26564162-26565152 REVERSE LENGTH=181	Glyma.01G189800.3.p	>lcl|Glyma.01G189800.3.p:1-2 pacid=30543457 transcript=Glyma.01G189800.3 locus=Glyma.01G189800 ID=Glyma.01G189800.3.Wm82.a2.v1 annot-version=Wm82.a2.v1
XLOC_041322	XLOC_041322	contig80866:1-1156	OK	47.4608	142.239	5.56866	7.15217	1.58351	1.5835	0.93535	0.1131	0.945578	no	AT5G17170.1	ENH1 | rubredoxin family protein | chr5:5649335-5650975 FORWARD LENGTH=271	Glyma.11G012700.1.p	>lcl|Glyma.11G012700.1.p:1-2 pacid=30530181 transcript=Glyma.11G012700.1 locus=Glyma.11G012700 ID=Glyma.11G012700.1.Wm82.a2.v1 annot-version=Wm82.a2.v1
XLOC_028766	XLOC_028766	contig60475:1-356	OK	2.50518	7.50077	1.32491	2.90704	1.58212	1.58212	0.813994	0.2872	0.945578	no	AT5G42130.1	Mitochondrial substrate carrier family protein | chr5:16835572-16836810 REVERSE LENGTH=412	Glyma.19G036500.1.p	>lcl|Glyma.19G036500.1.p:1-2 pacid=30514657 transcript=Glyma.19G036500.1 locus=Glyma.19G036500 ID=Glyma.19G036500.1.Wm82.a2.v1 annot-version=Wm82.a2.v1
XLOC_037693	XLOC_037693	contig72927:1-498	OK	0	2.99183	0	1.58103	1.58103	inf	#NAME?	0.09945	0.945578	no
XLOC_040669	XLOC_040669	contig79401:1-235	OK	2.67067	7.9823	1.4172	2.9968	1.5796	1.5796	0.959927	0.18175	0.945578	no
XLOC_032362	XLOC_032362	contig67279:1-314	OK	1.47211	4.39994	0.557885	2.13748	1.5796	1.5796	0.756486	0.38815	0.945578	no	AT5G20730.2	NPH4, MSG1, IAA21, ARF7, TIR5, BIP | Transcriptional factor B3 family protein / auxin-responsive factor AUX/IAA-related | chr5:7016704-7021504 REVERSE LENGTH=1164	Glyma.17G047100.1.p	>lcl|Glyma.17G047100.1.p:1-2 pacid=30481976 transcript=Glyma.17G047100.1 locus=Glyma.17G047100 ID=Glyma.17G047100.1.Wm82.a2.v1 annot-version=Wm82.a2.v1
XLOC_038245	XLOC_038245	contig74454:1-1397	OK	174.442	520.573	7.4466	9.02396	1.57735	1.57735	0.970644	0.1347	0.945578	no	AT1G44575.1	NPQ4, PSBS | Chlorophyll A-B binding family protein | chr1:16871768-16873194 FORWARD LENGTH=265	Glyma.04G249700.1.p	>lcl|Glyma.04G249700.1.p:1-2 pacid=30491012 transcript=Glyma.04G249700.1 locus=Glyma.04G249700 ID=Glyma.04G249700.1.Wm82.a2.v1 annot-version=Wm82.a2.v1
XLOC_027840	XLOC_027840	contig57996:13-346	OK	2.02393	6.03651	1.01716	2.59371	1.57656	1.57655	0.776554	0.35985	0.945578	no	AT1G32080.1	membrane protein, putative | chr1:11537572-11539756 REVERSE LENGTH=512	Glyma.09G211200.1.p	>lcl|Glyma.09G211200.1.p:1-2 pacid=30483435 transcript=Glyma.09G211200.1 locus=Glyma.09G211200 ID=Glyma.09G211200.1.Wm82.a2.v1 annot-version=Wm82.a2.v1
XLOC_026857	XLOC_026857	contig55645:1-1381	OK	4.13688	12.3089	2.04854	3.62163	1.57309	1.57308	0.780333	0.2535	0.945578	no	AT5G50800.1	SWEET13, AtSWEET13 | Nodulin MtN3 family protein | chr5:20665280-20667140 REVERSE LENGTH=294	Glyma.06G166800.1.p	>lcl|Glyma.06G166800.1.p:1-2 pacid=30552733 transcript=Glyma.06G166800.1 locus=Glyma.06G166800 ID=Glyma.06G166800.1.Wm82.a2.v1 annot-version=Wm82.a2.v1
XLOC_042913	XLOC_042913	contig84282:1-1297	OK	11.8575	35.2654	3.56773	5.14018	1.57245	1.57245	0.792374	0.1911	0.945578	no	AT1G29700.1	Metallo-hydrolase/oxidoreductase superfamily protein | chr1:10385196-10386906 REVERSE LENGTH=350	Glyma.02G098700.1.p	>lcl|Glyma.02G098700.1.p:1-2 pacid=30506909 transcript=Glyma.02G098700.1 locus=Glyma.02G098700 ID=Glyma.02G098700.1.Wm82.a2.v1 annot-version=Wm82.a2.v1
XLOC_031847	XLOC_031847	contig66561:1-1272	OK	4.81402	14.3139	2.26724	3.83934	1.5721	1.5721	0.795484	0.2104	0.945578	no	AT1G09240.1	NAS3, ATNAS3 | nicotianamine synthase 3 | chr1:2984950-2985912 FORWARD LENGTH=320	Glyma.03G231200.1.p	>lcl|Glyma.03G231200.1.p:1-2 pacid=30518781 transcript=Glyma.03G231200.1 locus=Glyma.03G231200 ID=Glyma.03G231200.1.Wm82.a2.v1 annot-version=Wm82.a2.v1
XLOC_033743	XLOC_033743	contig68841:1-2461	OK	1.49454	4.43129	0.579702	2.14773	1.56803	1.56803	0.766194	0.34275	0.945578	no	AT5G24470.1	APRR5, PRR5 | pseudo-response regulator 5 | chr5:8356204-8358873 REVERSE LENGTH=667	Glyma.03G261300.1.p	>lcl|Glyma.03G261300.1.p:1-2 pacid=30519367 transcript=Glyma.03G261300.1 locus=Glyma.03G261300 ID=Glyma.03G261300.1.Wm82.a2.v1 annot-version=Wm82.a2.v1
XLOC_040560	XLOC_040560	contig79111:1-434	OK	1.99977	5.92916	0.999834	2.56783	1.56799	1.56799	0.80014	0.3205	0.945578	no
XLOC_026571	XLOC_026571	contig54835:8-717	OK	2.84653	8.43322	1.5092	3.07608	1.56688	1.56688	0.806363	0.21835	0.945578	no	AT1G18720.1	Protein of unknown function (DUF962) | chr1:6458020-6459658 REVERSE LENGTH=206	Glyma.04G167300.1.p	>lcl|Glyma.04G167300.1.p:1-2 pacid=30491088 transcript=Glyma.04G167300.1 locus=Glyma.04G167300 ID=Glyma.04G167300.1.Wm82.a2.v1 annot-version=Wm82.a2.v1
XLOC_027920	XLOC_027920	contig58236:20-372	OK	3.52247	10.4231	1.81659	3.38171	1.56513	1.56512	0.787864	0.16865	0.945578	no
XLOC_028619	XLOC_028619	contig60129:1-379	OK	2.04016	6.03557	1.02868	2.59349	1.56481	1.56481	0.896695	0.2508	0.945578	no	AT3G17609.4	HYH | HY5-homolog | chr3:6023971-6024585 FORWARD LENGTH=134	Glyma.16G092700.2.p	>lcl|Glyma.16G092700.2.p:1-2 pacid=30558912 transcript=Glyma.16G092700.2 locus=Glyma.16G092700 ID=Glyma.16G092700.2.Wm82.a2.v1 annot-version=Wm82.a2.v1
XLOC_032634	XLOC_032634	contig67611:1-724	OK	22.8292	67.5242	4.51281	6.07733	1.56452	1.56452	0.796738	0.14845	0.945578	no	AT2G47880.1	Glutaredoxin family protein | chr2:19605124-19605432 FORWARD LENGTH=102	Glyma.10G021300.1.p	>lcl|Glyma.10G021300.1.p:1-2 pacid=30477507 transcript=Glyma.10G021300.1 locus=Glyma.10G021300 ID=Glyma.10G021300.1.Wm82.a2.v1 annot-version=Wm82.a2.v1
XLOC_027290	XLOC_027290	contig56635:1-445	OK	1.43846	4.2512	0.524525	2.08787	1.56335	1.56334	0.816922	0.308	0.945578	no	AT4G18010.1	IP5PII, AT5PTASE2, 5PTASE2 | myo-inositol polyphosphate 5-phosphatase 2 | chr4:9991194-9994099 REVERSE LENGTH=646	Glyma.17G153000.1.p	>lcl|Glyma.17G153000.1.p:1-2 pacid=30479414 transcript=Glyma.17G153000.1 locus=Glyma.17G153000 ID=Glyma.17G153000.1.Wm82.a2.v1 annot-version=Wm82.a2.v1
XLOC_043967	XLOC_043967	contig86742:1-439	OK	1.96542	5.80725	0.974838	2.53786	1.56302	1.56302	0.773622	0.27955	0.945578	no	AT3G13810.3	IDD11 | indeterminate(ID)-domain 11 | chr3:4544998-4547300 FORWARD LENGTH=500	Glyma.07G009100.2.p	>lcl|Glyma.07G009100.2.p:1-2 pacid=30492319 transcript=Glyma.07G009100.2 locus=Glyma.07G009100 ID=Glyma.07G009100.2.Wm82.a2.v1 annot-version=Wm82.a2.v1
XLOC_035906	XLOC_035906	contig70965:2-253	OK	2.6173	7.73016	1.38808	2.9505	1.56242	1.56242	0.909128	0.21385	0.945578	no
XLOC_030987	XLOC_030987	contig64949:34-339	OK	0	2.9529	0	1.56213	1.56213	inf	#NAME?	0.06035	0.945578	no
XLOC_032693	XLOC_032693	contig67684:1-387	OK	3.80835	11.2307	1.92917	3.48938	1.56021	1.56021	0.773669	0.2652	0.945578	no
XLOC_027868	XLOC_027868	contig58093:2-651	OK	1.1466	3.37786	0.197362	1.75611	1.55875	1.55875	0.816997	0.31545	0.945578	no	AT1G67900.3	Phototropic-responsive NPH3 family protein | chr1:25467737-25469888 FORWARD LENGTH=631	Glyma.18G145000.2.p	>lcl|Glyma.18G145000.2.p:1-2 pacid=30558515 transcript=Glyma.18G145000.2 locus=Glyma.18G145000 ID=Glyma.18G145000.2.Wm82.a2.v1 annot-version=Wm82.a2.v1
XLOC_038844	XLOC_038844	contig75405:16-504	OK	1.0852	3.19685	0.117961	1.67665	1.55869	1.55869	0.763034	0.336	0.945578	no
XLOC_026761	XLOC_026761	contig55393:1-400	OK	1.46461	4.31399	0.550517	2.10902	1.55851	1.5585	0.893376	0.2105	0.945578	no			Glyma.13G284700.1.p	>lcl|Glyma.13G284700.1.p:1-2 pacid=30505897 transcript=Glyma.13G284700.1 locus=Glyma.13G284700 ID=Glyma.13G284700.1.Wm82.a2.v1 annot-version=Wm82.a2.v1
XLOC_030844	XLOC_030844	contig64613:19-439	OK	2.00027	5.88712	1.00019	2.55756	1.55737	1.55737	0.832033	0.2486	0.945578	no	AT1G65450.3	HXXXD-type acyl-transferase family protein | chr1:24318035-24318895 FORWARD LENGTH=286	Glyma.16G150600.1.p	>lcl|Glyma.16G150600.1.p:1-2 pacid=30559758 transcript=Glyma.16G150600.1 locus=Glyma.16G150600 ID=Glyma.16G150600.1.Wm82.a2.v1 annot-version=Wm82.a2.v1
XLOC_044286	XLOC_044286	contig87439:1-554	OK	1.66628	4.90042	0.736631	2.29291	1.55627	1.55627	0.83569	0.3253	0.945578	no	AT5G03170.1	FLA11, ATFLA11 | FASCICLIN-like arabinogalactan-protein 11 | chr5:752898-753638 REVERSE LENGTH=246	Glyma.12G069400.1.p	>lcl|Glyma.12G069400.1.p:1-2 pacid=30548635 transcript=Glyma.12G069400.1 locus=Glyma.12G069400 ID=Glyma.12G069400.1.Wm82.a2.v1 annot-version=Wm82.a2.v1
XLOC_031863	XLOC_031863	contig66577:9-597	OK	1.13713	3.33897	0.185397	1.7394	1.55401	1.55401	0.836123	0.2869	0.945578	no	AT1G67300.1	Major facilitator superfamily protein | chr1:25193832-25196751 REVERSE LENGTH=493	Glyma.07G084400.1.p	>lcl|Glyma.07G084400.1.p:1-2 pacid=30495583 transcript=Glyma.07G084400.1 locus=Glyma.07G084400 ID=Glyma.07G084400.1.Wm82.a2.v1 annot-version=Wm82.a2.v1
XLOC_026608	XLOC_026608	contig54982:1-325	OK	2.68452	7.88245	1.42466	2.97864	1.55398	1.55398	0.745295	0.31825	0.945578	no
XLOC_042492	XLOC_042492	contig83530:1-312	OK	1.99827	5.8639	0.998752	2.55186	1.55311	1.55311	0.707846	0.3721	0.945578	no
XLOC_037441	XLOC_037441	contig72523:1-469	OK	1.85935	5.45454	0.894798	2.44746	1.55266	1.55266	0.791547	0.24755	0.945578	no	AT1G32700.2	PLATZ transcription factor family protein | chr1:11827986-11829444 FORWARD LENGTH=174	Glyma.01G234000.2.p	>lcl|Glyma.01G234000.2.p:1-2 pacid=30543608 transcript=Glyma.01G234000.2 locus=Glyma.01G234000 ID=Glyma.01G234000.2.Wm82.a2.v1 annot-version=Wm82.a2.v1
XLOC_027650	XLOC_027650	contig57381:20-464	OK	1.80551	5.28924	0.852406	2.40306	1.55065	1.55066	0.874693	0.2734	0.945578	no
XLOC_041122	XLOC_041122	contig80565:1-1262	OK	77.0327	225.649	6.2674	7.81794	1.55054	1.55054	0.966894	0.1391	0.945578	no	AT4G22240.1	Plastid-lipid associated protein PAP / fibrillin family protein | chr4:11766090-11767227 REVERSE LENGTH=310	Glyma.15G112500.1.p	>lcl|Glyma.15G112500.1.p:1-2 pacid=30498177 transcript=Glyma.15G112500.1 locus=Glyma.15G112500 ID=Glyma.15G112500.1.Wm82.a2.v1 annot-version=Wm82.a2.v1
XLOC_033154	XLOC_033154	contig68222:1-773	OK	4.29142	12.5679	2.10146	3.65167	1.55022	1.55021	0.762904	0.34805	0.945578	no	AT3G44280.1	unknown protein; FUNCTIONS IN: molecular_function unknown; INVOLVED IN: biological_process unknown; LOCATED IN: endomembrane system; EXPRESSED IN: 24 plant structures; EXPRESSED DURING: 15 growth stages; BEST Arabidopsis thaliana protein match is: unknown protein (TAIR:AT5G22280.1); Has 82 Blast hits to 82 proteins in 13 species: Archae - 0; Bacteria - 0; Metazoa - 0; Fungi - 0; Plants - 82; Viru…	Glyma.13G314500.1.p	>lcl|Glyma.13G314500.1.p:1-2 pacid=30500788 transcript=Glyma.13G314500.1 locus=Glyma.13G314500 ID=Glyma.13G314500.1.Wm82.a2.v1 annot-version=Wm82.a2.v1
XLOC_041951	XLOC_041951	contig82233:1-502	OK	0	2.92659	0	1.54922	1.54922	inf	#NAME?	0.07595	0.945578	no
XLOC_037955	XLOC_037955	contig73449:31-420	OK	0	2.92652	0	1.54919	1.54919	inf	#NAME?	0.00285	0.604482	no	AT5G37478.1	TPX2 (targeting protein for Xklp2) protein family | chr5:14881560-14883799 FORWARD LENGTH=178	Glyma.18G043200.1.p	>lcl|Glyma.18G043200.1.p:1-2 pacid=30554584 transcript=Glyma.18G043200.1 locus=Glyma.18G043200 ID=Glyma.18G043200.1.Wm82.a2.v1 annot-version=Wm82.a2.v1
XLOC_031104	XLOC_031104	contig65208:10-521	OK	8.84202	25.8186	3.14438	4.69034	1.54596	1.54596	0.781807	0.35195	0.945578	no			Glyma.19G259100.1.p	>lcl|Glyma.19G259100.1.p:1-2 pacid=30514982 transcript=Glyma.19G259100.1 locus=Glyma.19G259100 ID=Glyma.19G259100.1.Wm82.a2.v1 annot-version=Wm82.a2.v1
XLOC_043923	XLOC_043923	contig86666:1-1057	OK	1.79182	5.23056	0.841426	2.38697	1.54554	1.54554	0.762857	0.27585	0.945578	no	AT1G22150.1	SULTR1;3 | sulfate transporter 1;3 | chr1:7818361-7821344 FORWARD LENGTH=656	Glyma.15G052000.1.p	>lcl|Glyma.15G052000.1.p:1-2 pacid=30497322 transcript=Glyma.15G052000.1 locus=Glyma.15G052000 ID=Glyma.15G052000.1.Wm82.a2.v1 annot-version=Wm82.a2.v1
XLOC_030385	XLOC_030385	contig63624:1-672	OK	1.55826	4.54756	0.639936	2.18509	1.54516	1.54516	0.80889	0.3473	0.945578	no	AT2G25140.1	HSP98.7, CLPB-M, CLPB4 | casein lytic proteinase B4 | chr2:10697877-10701998 REVERSE LENGTH=964	Glyma.04G062200.1.p	>lcl|Glyma.04G062200.1.p:1-2 pacid=30488456 transcript=Glyma.04G062200.1 locus=Glyma.04G062200 ID=Glyma.04G062200.1.Wm82.a2.v1 annot-version=Wm82.a2.v1
XLOC_043747	XLOC_043747	contig86378:1-204	OK	6.02021	17.5463	2.58981	4.13309	1.54328	1.54328	0.697874	0.36415	0.945578	no	AT3G17390.1	MTO3, SAMS3, MAT4 | S-adenosylmethionine synthetase family protein | chr3:5952484-5953665 REVERSE LENGTH=393	Glyma.03G184000.1.p	>lcl|Glyma.03G184000.1.p:1-2 pacid=30516723 transcript=Glyma.03G184000.1 locus=Glyma.03G184000 ID=Glyma.03G184000.1.Wm82.a2.v1 annot-version=Wm82.a2.v1
XLOC_033763	XLOC_033763	contig68860:1-244	OK	7.60808	22.1693	2.92753	4.47049	1.54296	1.54296	0.803733	0.3146	0.945578	no			Glyma.10G158900.1.p	>lcl|Glyma.10G158900.1.p:1-2 pacid=30474735 transcript=Glyma.10G158900.1 locus=Glyma.10G158900 ID=Glyma.10G158900.1.Wm82.a2.v1 annot-version=Wm82.a2.v1
XLOC_029720	XLOC_029720	contig62268:26-315	OK	2.61966	7.62898	1.38938	2.93149	1.54211	1.54211	0.79089	0.3076	0.945578	no
XLOC_041471	XLOC_041471	contig81106:19-326	OK	1.98072	5.76655	0.986025	2.52771	1.54168	1.54168	0.919055	0.20615	0.945578	no	AT5G41940.1	Ypt/Rab-GAP domain of gyp1p superfamily protein | chr5:16782039-16785451 FORWARD LENGTH=549	Glyma.14G159000.2.p	>lcl|Glyma.14G159000.2.p:1-2 pacid=30533197 transcript=Glyma.14G159000.2 locus=Glyma.14G159000 ID=Glyma.14G159000.2.Wm82.a2.v1 annot-version=Wm82.a2.v1
XLOC_041797	XLOC_041797	contig81766:1-362	OK	1.9678	5.72846	0.976584	2.51815	1.54156	1.54156	0.777437	0.3095	0.945578	no	AT2G36780.1	UDP-Glycosyltransferase superfamily protein | chr2:15417618-15419108 REVERSE LENGTH=496	Glyma.19G187100.1.p	>lcl|Glyma.19G187100.1.p:1-2 pacid=30511407 transcript=Glyma.19G187100.1 locus=Glyma.19G187100 ID=Glyma.19G187100.1.Wm82.a2.v1 annot-version=Wm82.a2.v1
XLOC_039346	XLOC_039346	contig76535:25-356	OK	1.64782	4.79429	0.720559	2.26132	1.54076	1.54076	0.867683	0.2225	0.945578	no	AT3G62700.1	ATMRP10, MRP10, ABCC14 | multidrug resistance-associated protein 10 | chr3:23190428-23195727 REVERSE LENGTH=1539	Glyma.10G019000.2.p	>lcl|Glyma.10G019000.2.p:1-2 pacid=30475798 transcript=Glyma.10G019000.2 locus=Glyma.10G019000 ID=Glyma.10G019000.2.Wm82.a2.v1 annot-version=Wm82.a2.v1
XLOC_041612	XLOC_041612	contig81356:20-841	OK	1.82779	5.31195	0.8701	2.40924	1.53914	1.53915	0.758765	0.313	0.945578	no	AT4G25700.1	BETA-OHASE 1, B1, chy1, BCH1 | beta-hydroxylase 1 | chr4:13094142-13095866 REVERSE LENGTH=310	Glyma.16G179100.1.p	>lcl|Glyma.16G179100.1.p:1-2 pacid=30560976 transcript=Glyma.16G179100.1 locus=Glyma.16G179100 ID=Glyma.16G179100.1.Wm82.a2.v1 annot-version=Wm82.a2.v1
XLOC_030282	XLOC_030282	contig63400:5-509	OK	1.17525	3.41228	0.232968	1.77074	1.53777	1.53777	0.752379	0.3467	0.945578	no
XLOC_030489	XLOC_030489	contig63814:1-428	OK	1.28729	3.73481	0.364337	1.90103	1.5367	1.5367	0.825749	0.24505	0.945578	no
XLOC_032342	XLOC_032342	contig67257:1-2291	OK	1.7948	5.20408	0.843823	2.37964	1.53582	1.53582	0.812172	0.22035	0.945578	no	AT1G23090.1	AST91, SULTR3;3 | sulfate transporter 91 | chr1:8185238-8188954 REVERSE LENGTH=631	Glyma.07G218900.1.p	>lcl|Glyma.07G218900.1.p:1-2 pacid=30492024 transcript=Glyma.07G218900.1 locus=Glyma.07G218900 ID=Glyma.07G218900.1.Wm82.a2.v1 annot-version=Wm82.a2.v1
XLOC_039032	XLOC_039032	contig75761:12-567	OK	0	2.89937	0	1.53574	1.53574	inf	#NAME?	0.02555	0.945578	no
XLOC_043728	XLOC_043728	contig86343:1-453	OK	1.45506	4.21315	0.541079	2.0749	1.53382	1.53382	0.764754	0.3168	0.945578	no
XLOC_027603	XLOC_027603	contig57279:12-345	OK	1.62476	4.70415	0.700227	2.23393	1.53371	1.53371	0.894812	0.2089	0.945578	no	AT4G39955.1	alpha/beta-Hydrolases superfamily protein | chr4:18530573-18532088 FORWARD LENGTH=328	Glyma.05G177400.1.p	>lcl|Glyma.05G177400.1.p:1-2 pacid=30526464 transcript=Glyma.05G177400.1 locus=Glyma.05G177400 ID=Glyma.05G177400.1.Wm82.a2.v1 annot-version=Wm82.a2.v1
XLOC_032994	XLOC_032994	contig68038:1-229	OK	5.26271	15.2318	2.39581	3.92901	1.53321	1.5332	0.951434	0.27885	0.945578	no
XLOC_032608	XLOC_032608	contig67583:6-510	OK	1.38335	3.99853	0.468166	1.99947	1.5313	1.5313	0.80051	0.3048	0.945578	no
XLOC_028889	XLOC_028889	contig60689:19-404	OK	1.5806	4.56687	0.660472	2.19121	1.53073	1.53073	0.86475	0.2404	0.945578	no	AT4G18520.1	Pentatricopeptide repeat (PPR) superfamily protein | chr4:10215250-10217103 REVERSE LENGTH=617	Glyma.20G023100.1.p	>lcl|Glyma.20G023100.1.p:1-2 pacid=30523165 transcript=Glyma.20G023100.1 locus=Glyma.20G023100 ID=Glyma.20G023100.1.Wm82.a2.v1 annot-version=Wm82.a2.v1
XLOC_030737	XLOC_030737	contig64356:1-430	OK	0.957162	2.76176	-0.063165	1.46559	1.52875	1.52875	0.826287	0.1924	0.945578	no	AT3G17790.1	ATACP5, ATPAP17, PAP17 | purple acid phosphatase 17 | chr3:6089779-6090988 FORWARD LENGTH=338	Glyma.05G247900.6.p	>lcl|Glyma.05G247900.6.p:1-2 pacid=30527478 transcript=Glyma.05G247900.6 locus=Glyma.05G247900 ID=Glyma.05G247900.6.Wm82.a2.v1 annot-version=Wm82.a2.v1
XLOC_029429	XLOC_029429	contig61708:1-710	OK	6.69561	19.3122	2.74322	4.27144	1.52823	1.52823	0.758201	0.37455	0.945578	no	AT3G52740.1	unknown protein; BEST Arabidopsis thaliana protein match is: unknown protein (TAIR:AT3G44450.1); Has 65 Blast hits to 65 proteins in 13 species: Archae - 0; Bacteria - 0; Metazoa - 0; Fungi - 0; Plants - 65; Viruses - 0; Other Eukaryotes - 0 (source: NCBI BLink). | chr3:19546446-19546868 REVERSE LENGTH=140	Glyma.19G194900.1.p	>lcl|Glyma.19G194900.1.p:1-2 pacid=30513295 transcript=Glyma.19G194900.1 locus=Glyma.19G194900 ID=Glyma.19G194900.1.Wm82.a2.v1 annot-version=Wm82.a2.v1
XLOC_038806	XLOC_038806	contig75340:1-484	OK	1.03869	2.99585	0.0547651	1.58297	1.5282	1.52821	0.807898	0.2421	0.945578	no	AT5G17860.1	CAX7 | calcium exchanger 7 | chr5:5902638-5904350 REVERSE LENGTH=570	Glyma.19G066700.1.p	>lcl|Glyma.19G066700.1.p:1-2 pacid=30513131 transcript=Glyma.19G066700.1 locus=Glyma.19G066700 ID=Glyma.19G066700.1.Wm82.a2.v1 annot-version=Wm82.a2.v1
XLOC_027179	XLOC_027179	contig56284:1-359	OK	0	2.88201	0	1.52708	1.52708	inf	#NAME?	0.00265	0.575639	no
XLOC_023065	XLOC_023065	contig47430:71-378	OK	1.13054	3.2537	0.177012	1.70208	1.52507	1.52507	0.674888	0.3659	0.945578	no
XLOC_038638	XLOC_038638	contig75056:1-695	OK	1.48592	4.27607	0.571356	2.09629	1.52493	1.52493	0.792883	0.3652	0.945578	no	AT1G52190.1	Major facilitator superfamily protein | chr1:19434671-19438673 FORWARD LENGTH=607	Glyma.07G018800.2.p	>lcl|Glyma.07G018800.2.p:1-2 pacid=30491446 transcript=Glyma.07G018800.2 locus=Glyma.07G018800 ID=Glyma.07G018800.2.Wm82.a2.v1 annot-version=Wm82.a2.v1
XLOC_041287	XLOC_041287	contig80815:1-272	OK	2.76163	7.94325	1.46552	2.98973	1.52421	1.52421	0.787206	0.30595	0.945578	no
XLOC_042334	XLOC_042334	contig83291:35-425	OK	0.770007	2.2143	-0.377057	1.14685	1.52391	1.52391	0.774564	0.37225	0.945578	no	AT4G00820.1	iqd17 | IQ-domain 17 | chr4:349300-351307 FORWARD LENGTH=534	Glyma.07G050800.1.p	>lcl|Glyma.07G050800.1.p:1-2 pacid=30495622 transcript=Glyma.07G050800.1 locus=Glyma.07G050800 ID=Glyma.07G050800.1.Wm82.a2.v1 annot-version=Wm82.a2.v1
XLOC_042907	XLOC_042907	contig84269:6-408	OK	1.08779	3.12045	0.1214	1.64175	1.52035	1.52036	0.79668	0.2227	0.945578	no	AT3G53830.1	Regulator of chromosome condensation (RCC1) family protein | chr3:19940814-19943592 FORWARD LENGTH=472	Glyma.18G187100.1.p	>lcl|Glyma.18G187100.1.p:1-2 pacid=30558632 transcript=Glyma.18G187100.1 locus=Glyma.18G187100 ID=Glyma.18G187100.1.Wm82.a2.v1 annot-version=Wm82.a2.v1
XLOC_032844	XLOC_032844	contig67867:1-3105	OK	3.80934	10.9131	1.92954	3.44799	1.51845	1.51845	0.742681	0.3308	0.945578	no	AT5G35970.1	P-loop containing nucleoside triphosphate hydrolases superfamily protein | chr5:14119060-14123078 REVERSE LENGTH=961	Glyma.10G000200.1.p	>lcl|Glyma.10G000200.1.p:1-2 pacid=30475635 transcript=Glyma.10G000200.1 locus=Glyma.10G000200 ID=Glyma.10G000200.1.Wm82.a2.v1 annot-version=Wm82.a2.v1
XLOC_039322	XLOC_039322	contig76481:1-340	OK	2.58102	7.38999	1.36794	2.88557	1.51763	1.51763	0.878532	0.27435	0.945578	no
XLOC_030669	XLOC_030669	contig64210:1-3740	OK	72.2136	206.632	6.1742	7.69092	1.51672	1.51672	0.916355	0.13505	0.945578	no	AT4G33010.1	AtGLDP1, GLDP1 | glycine decarboxylase P-protein 1 | chr4:15926852-15931150 REVERSE LENGTH=1037	Glyma.14G094700.1.p	>lcl|Glyma.14G094700.1.p:1-2 pacid=30532015 transcript=Glyma.14G094700.1 locus=Glyma.14G094700 ID=Glyma.14G094700.1.Wm82.a2.v1 annot-version=Wm82.a2.v1
XLOC_041858	XLOC_041858	contig81943:10-382	OK	1.27236	3.63738	0.347507	1.8629	1.51539	1.51539	0.846718	0.20075	0.945578	no	AT1G59840.2	CCB4 | cofactor assembly of complex C | chr1:22026569-22028174 FORWARD LENGTH=297	Glyma.02G026400.1.p	>lcl|Glyma.02G026400.1.p:1-2 pacid=30506758 transcript=Glyma.02G026400.1 locus=Glyma.02G026400 ID=Glyma.02G026400.1.Wm82.a2.v1 annot-version=Wm82.a2.v1
XLOC_037727	XLOC_037727	contig72983:1-653	OK	4.26417	12.1861	2.09226	3.60716	1.5149	1.5149	0.774937	0.26415	0.945578	no	AT2G33810.1	SPL3 | squamosa promoter binding protein-like 3 | chr2:14305342-14305828 FORWARD LENGTH=131	Glyma.13G237400.1.p	>lcl|Glyma.13G237400.1.p:1-2 pacid=30502185 transcript=Glyma.13G237400.1 locus=Glyma.13G237400 ID=Glyma.13G237400.1.Wm82.a2.v1 annot-version=Wm82.a2.v1
XLOC_037732	XLOC_037732	contig72995:15-420	OK	1.70941	4.88255	0.773498	2.28763	1.51414	1.51414	0.776006	0.3247	0.945578	no	AT1G66730.1	AtLIG6, LIG6 | DNA LIGASE 6 | chr1:24884991-24891823 FORWARD LENGTH=1396	Glyma.18G292900.2.p	>lcl|Glyma.18G292900.2.p:1-2 pacid=30557398 transcript=Glyma.18G292900.2 locus=Glyma.18G292900 ID=Glyma.18G292900.2.Wm82.a2.v1 annot-version=Wm82.a2.v1
XLOC_032731	XLOC_032731	contig67733:1-857	OK	3.99988	11.4232	1.99996	3.51389	1.51394	1.51394	0.758802	0.2885	0.945578	no	AT1G66400.1	CML23 | calmodulin like 23 | chr1:24770856-24771329 REVERSE LENGTH=157	Glyma.11G217200.1.p	>lcl|Glyma.11G217200.1.p:1-2 pacid=30531460 transcript=Glyma.11G217200.1 locus=Glyma.11G217200 ID=Glyma.11G217200.1.Wm82.a2.v1 annot-version=Wm82.a2.v1
XLOC_032369	XLOC_032369	contig67289:1-840	OK	8.32736	23.7701	3.05786	4.57108	1.51322	1.51322	0.77388	0.1833	0.945578	no			Glyma.12G139100.1.p	>lcl|Glyma.12G139100.1.p:1-2 pacid=30547970 transcript=Glyma.12G139100.1 locus=Glyma.12G139100 ID=Glyma.12G139100.1.Wm82.a2.v1 annot-version=Wm82.a2.v1
XLOC_044350	XLOC_044350	contig87657:1-284	OK	5.15448	14.7029	2.36583	3.87803	1.5122	1.5122	0.794742	0.28555	0.945578	no	AT2G24220.2	PUP5 | purine permease 5 | chr2:10300603-10301688 FORWARD LENGTH=361	Glyma.12G152500.3.p	>lcl|Glyma.12G152500.3.p:1-2 pacid=30545968 transcript=Glyma.12G152500.3 locus=Glyma.12G152500 ID=Glyma.12G152500.3.Wm82.a2.v1 annot-version=Wm82.a2.v1
XLOC_042915	XLOC_042915	contig84289:61-468	OK	1.18664	3.38385	0.246882	1.75867	1.51178	1.51179	0.716037	0.3516	0.945578	no
XLOC_040728	XLOC_040728	contig79603:7-340	OK	1.93871	5.52811	0.955097	2.46679	1.51169	1.51169	0.707244	0.3625	0.945578	no
XLOC_038143	XLOC_038143	contig74020:2-310	OK	1.96441	5.592	0.974096	2.48336	1.50927	1.50927	0.90699	0.21165	0.945578	no	AT5G66480.1	unknown protein; FUNCTIONS IN: molecular_function unknown; INVOLVED IN: biological_process unknown; LOCATED IN: chloroplast; BEST Arabidopsis thaliana protein match is: unknown protein (TAIR:AT3G50910.1); Has 30201 Blast hits to 17322 proteins in 780 species: Archae - 12; Bacteria - 1396; Metazoa - 17338; Fungi - 3422; Plants - 5037; Viruses - 0; Other Eukaryotes - 2996 (source: NCBI BLink). | ch…	Glyma.16G135000.4.p	>lcl|Glyma.16G135000.4.p:1-2 pacid=30561392 transcript=Glyma.16G135000.4 locus=Glyma.16G135000 ID=Glyma.16G135000.4.Wm82.a2.v1 annot-version=Wm82.a2.v1
XLOC_032623	XLOC_032623	contig67600:1-710	OK	1.58648	4.51446	0.665829	2.17455	1.50872	1.50872	0.791864	0.3517	0.945578	no	AT2G39000.1	Acyl-CoA N-acyltransferases (NAT) superfamily protein | chr2:16286454-16287941 REVERSE LENGTH=291	Glyma.10G210800.1.p	>lcl|Glyma.10G210800.1.p:1-2 pacid=30477963 transcript=Glyma.10G210800.1 locus=Glyma.10G210800 ID=Glyma.10G210800.1.Wm82.a2.v1 annot-version=Wm82.a2.v1
XLOC_039813	XLOC_039813	contig77760:16-313	OK	2.15865	6.13917	1.11013	2.61804	1.50791	1.50792	0.914761	0.19905	0.945578	no	AT1G30220.1	ATINT2, INT2 | inositol transporter 2 | chr1:10632957-10635439 REVERSE LENGTH=580	Glyma.09G087200.1.p	>lcl|Glyma.09G087200.1.p:1-2 pacid=30482883 transcript=Glyma.09G087200.1 locus=Glyma.09G087200 ID=Glyma.09G087200.1.Wm82.a2.v1 annot-version=Wm82.a2.v1
XLOC_030535	XLOC_030535	contig63904:1-874	OK	3.94627	11.2205	1.98049	3.48807	1.50758	1.50758	0.770658	0.24985	0.945578	no	AT2G42760.1	unknown protein; CONTAINS InterPro DOMAIN/s: Protein of unknown function DUF1685 (InterPro:IPR012881); Has 170 Blast hits to 164 proteins in 34 species: Archae - 0; Bacteria - 1; Metazoa - 26; Fungi - 10; Plants - 107; Viruses - 0; Other Eukaryotes - 26 (source: NCBI BLink). | chr2:17796382-17797185 REVERSE LENGTH=267	Glyma.12G129900.1.p	>lcl|Glyma.12G129900.1.p:1-2 pacid=30545533 transcript=Glyma.12G129900.1 locus=Glyma.12G129900 ID=Glyma.12G129900.1.Wm82.a2.v1 annot-version=Wm82.a2.v1
XLOC_039945	XLOC_039945	contig77937:1-501	OK	1.8842	5.35606	0.913952	2.42117	1.50722	1.50722	0.810466	0.27465	0.945578	no	AT3G05790.1	LON4 | lon protease 4 | chr3:1720154-1725182 REVERSE LENGTH=942
XLOC_028588	XLOC_028588	contig59969:1-705	OK	4.70062	13.3567	2.23285	3.73949	1.50664	1.50664	0.755701	0.31225	0.945578	no	AT4G02920.1	unknown protein; BEST Arabidopsis thaliana protein match is: unknown protein (TAIR:AT1G03340.1); Has 41 Blast hits to 41 proteins in 12 species: Archae - 0; Bacteria - 0; Metazoa - 0; Fungi - 0; Plants - 41; Viruses - 0; Other Eukaryotes - 0 (source: NCBI BLink). | chr4:1292816-1294670 FORWARD LENGTH=418	Glyma.02G149700.1.p	>lcl|Glyma.02G149700.1.p:1-2 pacid=30508290 transcript=Glyma.02G149700.1 locus=Glyma.02G149700 ID=Glyma.02G149700.1.Wm82.a2.v1 annot-version=Wm82.a2.v1
XLOC_042134	XLOC_042134	contig82976:1-527	OK	1.21656	3.45658	0.282807	1.78935	1.50654	1.50654	0.746692	0.30835	0.945578	no	AT1G75820.1	CLV1, FAS3, FLO5, ATCLV1 | Leucine-rich receptor-like protein kinase family protein | chr1:28463631-28466652 REVERSE LENGTH=980	Glyma.12G040000.1.p	>lcl|Glyma.12G040000.1.p:1-2 pacid=30545748 transcript=Glyma.12G040000.1 locus=Glyma.12G040000 ID=Glyma.12G040000.1.Wm82.a2.v1 annot-version=Wm82.a2.v1
XLOC_041575	XLOC_041575	contig81278:5-333	OK	1.32799	3.77151	0.409244	1.91514	1.5059	1.5059	0.70693	0.4071	0.945578	no	AT1G08510.1	FATB | fatty acyl-ACP thioesterases B | chr1:2691546-2693409 REVERSE LENGTH=412	Glyma.06G211300.1.p	>lcl|Glyma.06G211300.1.p:1-2 pacid=30553428 transcript=Glyma.06G211300.1 locus=Glyma.06G211300 ID=Glyma.06G211300.1.Wm82.a2.v1 annot-version=Wm82.a2.v1
XLOC_032010	XLOC_032010	contig66796:1-1880	OK	12.1636	34.5351	3.6045	5.10999	1.50549	1.50549	0.754564	0.26455	0.945578	no	AT3G44880.1	ACD1, LLS1, PAO | Pheophorbide a oxygenase family protein with Rieske [2Fe-2S] domain | chr3:16383858-16386204 FORWARD LENGTH=537	Glyma.11G192300.1.p	>lcl|Glyma.11G192300.1.p:1-2 pacid=30528498 transcript=Glyma.11G192300.1 locus=Glyma.11G192300 ID=Glyma.11G192300.1.Wm82.a2.v1 annot-version=Wm82.a2.v1
XLOC_041024	XLOC_041024	contig80425:12-168	OK	17.5472	49.814	4.13317	5.63848	1.50531	1.50531	1.09614	0.2332	0.945578	no
XLOC_029498	XLOC_029498	contig61848:1-715	OK	22.7625	64.6049	4.50859	6.01357	1.50498	1.50498	0.761457	0.27065	0.945578	no	AT3G03270.2	Adenine nucleotide alpha hydrolases-like superfamily protein | chr3:762136-763075 REVERSE LENGTH=159	Glyma.14G211300.2.p	>lcl|Glyma.14G211300.2.p:1-2 pacid=30534948 transcript=Glyma.14G211300.2 locus=Glyma.14G211300 ID=Glyma.14G211300.2.Wm82.a2.v1 annot-version=Wm82.a2.v1
XLOC_038149	XLOC_038149	contig74062:12-340	OK	1.17799	3.34205	0.236327	1.74073	1.50441	1.5044	0.707481	0.3301	0.945578	no
XLOC_041865	XLOC_041865	contig81965:1-481	OK	1.64579	4.6676	0.71878	2.22268	1.5039	1.5039	0.735227	0.3017	0.945578	no
XLOC_040513	XLOC_040513	contig79012:1-593	OK	1.57501	4.46365	0.655361	2.15822	1.50286	1.50286	0.741657	0.22965	0.945578	no	AT1G68830.1	STN7 | STT7 homolog STN7 | chr1:25872654-25875473 REVERSE LENGTH=562	Glyma.02G100000.1.p	>lcl|Glyma.02G100000.1.p:1-2 pacid=30509361 transcript=Glyma.02G100000.1 locus=Glyma.02G100000 ID=Glyma.02G100000.1.Wm82.a2.v1 annot-version=Wm82.a2.v1
XLOC_037409	XLOC_037409	contig72476:1-416	OK	7.1288	20.193	2.83366	4.33578	1.50212	1.50213	0.885433	0.3571	0.945578	no			Glyma.10G211100.1.p	>lcl|Glyma.10G211100.1.p:1-2 pacid=30475382 transcript=Glyma.10G211100.1 locus=Glyma.10G211100 ID=Glyma.10G211100.1.Wm82.a2.v1 annot-version=Wm82.a2.v1
XLOC_019171	XLOC_019171	contig39965:6-483	OK	9.69732	27.4404	3.27759	4.77823	1.50064	1.50064	0.853308	0.2662	0.945578	no			Glyma.15G142100.1.p	>lcl|Glyma.15G142100.1.p:1-2 pacid=30498071 transcript=Glyma.15G142100.1 locus=Glyma.15G142100 ID=Glyma.15G142100.1.Wm82.a2.v1 annot-version=Wm82.a2.v1
XLOC_029874	XLOC_029874	contig6255:1-173	OK	11.1888	31.6279	3.48398	4.98313	1.49914	1.49914	0.976255	0.2676	0.945578	no
XLOC_038982	XLOC_038982	contig75665:2-513	OK	1.37537	3.88749	0.45982	1.95884	1.49902	1.49901	0.788516	0.29895	0.945578	no	AT5G24870.2	RING/U-box superfamily protein | chr5:8545008-8546923 REVERSE LENGTH=520	Glyma.17G198300.4.p	>lcl|Glyma.17G198300.4.p:1-2 pacid=30480612 transcript=Glyma.17G198300.4 locus=Glyma.17G198300 ID=Glyma.17G198300.4.Wm82.a2.v1 annot-version=Wm82.a2.v1
XLOC_028258	XLOC_028258	contig58993:2-392	OK	1.68931	4.77025	0.756434	2.25406	1.49763	1.49763	0.753068	0.3188	0.945578	no	AT3G54450.1	Major facilitator superfamily protein | chr3:20158534-20161937 FORWARD LENGTH=555	Glyma.15G236100.1.p	>lcl|Glyma.15G236100.1.p:1-2 pacid=30496124 transcript=Glyma.15G236100.1 locus=Glyma.15G236100 ID=Glyma.15G236100.1.Wm82.a2.v1 annot-version=Wm82.a2.v1
XLOC_044361	XLOC_044361	contig87685:1-655	OK	1.93971	5.47379	0.955841	2.45254	1.4967	1.4967	0.784991	0.36985	0.945578	no	AT3G51860.1	CAX3, ATHCX1, CAX1-LIKE, ATCAX3 | cation exchanger 3 | chr3:19239458-19242519 FORWARD LENGTH=459	Glyma.18G063200.1.p	>lcl|Glyma.18G063200.1.p:1-2 pacid=30558564 transcript=Glyma.18G063200.1 locus=Glyma.18G063200 ID=Glyma.18G063200.1.Wm82.a2.v1 annot-version=Wm82.a2.v1
XLOC_012540	XLOC_012540	contig284:2-512	OK	2.13406	6.01779	1.0936	2.58923	1.49563	1.49563	0.811783	0.3562	0.945578	no	AT4G31500.1	CYP83B1, SUR2, RNT1, RED1, ATR4 | cytochrome P450, family 83, subfamily B, polypeptide 1 | chr4:15273677-15275271 REVERSE LENGTH=499	Glyma.03G030800.2.p	>lcl|Glyma.03G030800.2.p:1-2 pacid=30518172 transcript=Glyma.03G030800.2 locus=Glyma.03G030800 ID=Glyma.03G030800.2.Wm82.a2.v1 annot-version=Wm82.a2.v1
XLOC_014560	XLOC_014560	contig31272:1-172	OK	10.1839	28.7157	3.34822	4.84377	1.49555	1.49555	0.988815	0.23005	0.945578	no
XLOC_032004	XLOC_032004	contig66789:1-1134	OK	3.05238	8.6059	1.60993	3.10533	1.49539	1.49539	0.747805	0.30415	0.945578	no	AT3G10910.1	RING/U-box superfamily protein | chr3:3413068-3413613 REVERSE LENGTH=181	Glyma.06G143100.1.p	>lcl|Glyma.06G143100.1.p:1-2 pacid=30551413 transcript=Glyma.06G143100.1 locus=Glyma.06G143100 ID=Glyma.06G143100.1.Wm82.a2.v1 annot-version=Wm82.a2.v1
XLOC_027817	XLOC_027817	contig57911:12-365	OK	1.89835	5.35124	0.924746	2.41987	1.49513	1.49513	0.843751	0.25095	0.945578	no	AT1G20160.2	ATSBT5.2 | Subtilisin-like serine endopeptidase family protein | chr1:6990852-6993737 REVERSE LENGTH=730	Glyma.04G022300.1.p	>lcl|Glyma.04G022300.1.p:1-2 pacid=30487587 transcript=Glyma.04G022300.1 locus=Glyma.04G022300 ID=Glyma.04G022300.1.Wm82.a2.v1 annot-version=Wm82.a2.v1
XLOC_038531	XLOC_038531	contig74877:1-899	OK	3.20301	9.02585	1.67943	3.17406	1.49463	1.49463	0.748384	0.3477	0.945578	no	AT3G60160.1	ATMRP9, MRP9, ABCC9 | multidrug resistance-associated protein 9 | chr3:22223829-22229195 REVERSE LENGTH=1506	Glyma.07G121900.5.p	>lcl|Glyma.07G121900.5.p:1-2 pacid=30494007 transcript=Glyma.07G121900.5 locus=Glyma.07G121900 ID=Glyma.07G121900.5.Wm82.a2.v1 annot-version=Wm82.a2.v1
XLOC_038297	XLOC_038297	contig74537:1-1065	OK	1.27599	3.5939	0.351617	1.84555	1.49393	1.49394	0.774871	0.3524	0.945578	no			Glyma.11G012000.5.p	>lcl|Glyma.11G012000.5.p:1-2 pacid=30529946 transcript=Glyma.11G012000.5 locus=Glyma.11G012000 ID=Glyma.11G012000.5.Wm82.a2.v1 annot-version=Wm82.a2.v1
XLOC_031146	XLOC_031146	contig65283:1-433	OK	1.19165	3.35246	0.252961	1.74522	1.49226	1.49226	0.703367	0.3669	0.945578	no
XLOC_037915	XLOC_037915	contig73354:1-298	OK	1.98077	5.56866	0.986061	2.47733	1.49127	1.49127	0.673041	0.3898	0.945578	no
XLOC_037453	XLOC_037453	contig72543:1-346	OK	0.992345	2.78725	-0.0110863	1.47884	1.48993	1.48993	0.786732	0.3761	0.945578	no	AT1G14070.1	FUT7 | fucosyltransferase 7 | chr1:4818548-4820150 FORWARD LENGTH=509	Glyma.07G022300.2.p	>lcl|Glyma.07G022300.2.p:1-2 pacid=30495242 transcript=Glyma.07G022300.2 locus=Glyma.07G022300 ID=Glyma.07G022300.2.Wm82.a2.v1 annot-version=Wm82.a2.v1
XLOC_028046	XLOC_028046	contig58458:13-756	OK	0.597164	1.67676	-0.743801	0.745676	1.48948	1.48948	0.72788	0.3345	0.945578	no
XLOC_038070	XLOC_038070	contig73731:1-328	OK	3.36715	9.45221	1.75153	3.24065	1.48912	1.48912	0.89257	0.3068	0.945578	no	AT2G37975.1	Yos1-like protein | chr2:15891900-15892136 REVERSE LENGTH=78	Glyma.01G109600.2.p	>lcl|Glyma.01G109600.2.p:1-2 pacid=30543107 transcript=Glyma.01G109600.2 locus=Glyma.01G109600 ID=Glyma.01G109600.2.Wm82.a2.v1 annot-version=Wm82.a2.v1
XLOC_042952	XLOC_042952	contig84369:44-436	OK	1.26894	3.56197	0.343624	1.83268	1.48905	1.48905	0.693401	0.37895	0.945578	no	AT1G63940.2	MDAR6 | monodehydroascorbate reductase 6 | chr1:23730095-23733534 FORWARD LENGTH=493	Glyma.08G017800.2.p	>lcl|Glyma.08G017800.2.p:1-2 pacid=30538153 transcript=Glyma.08G017800.2 locus=Glyma.08G017800 ID=Glyma.08G017800.2.Wm82.a2.v1 annot-version=Wm82.a2.v1
XLOC_031032	XLOC_031032	contig65058:1-2071	OK	13.5344	37.9668	3.75856	5.24667	1.48811	1.48811	0.73943	0.2602	0.945578	no	AT1G70820.1	phosphoglucomutase, putative / glucose phosphomutase, putative | chr1:26705594-26708034 FORWARD LENGTH=615	Glyma.20G018000.1.p	>lcl|Glyma.20G018000.1.p:1-2 pacid=30521596 transcript=Glyma.20G018000.1 locus=Glyma.20G018000 ID=Glyma.20G018000.1.Wm82.a2.v1 annot-version=Wm82.a2.v1
XLOC_044093	XLOC_044093	contig86994:1-405	OK	1.39936	3.92481	0.484767	1.97262	1.48786	1.48786	0.786663	0.27115	0.945578	no
XLOC_040915	XLOC_040915	contig80267:7-1584	OK	2.35166	6.58317	1.23368	2.71878	1.4851	1.4851	0.739689	0.3975	0.945578	no	AT2G39210.1	Major facilitator superfamily protein | chr2:16366287-16368231 REVERSE LENGTH=601	Glyma.03G185100.1.p	>lcl|Glyma.03G185100.1.p:1-2 pacid=30516192 transcript=Glyma.03G185100.1 locus=Glyma.03G185100 ID=Glyma.03G185100.1.Wm82.a2.v1 annot-version=Wm82.a2.v1
XLOC_042384	XLOC_042384	contig83372:1-246	OK	3.1505	8.8098	1.65558	3.13911	1.48353	1.48353	0.901289	0.206	0.945578	no			Glyma.09G240200.4.p	>lcl|Glyma.09G240200.4.p:1-2 pacid=30484469 transcript=Glyma.09G240200.4 locus=Glyma.09G240200 ID=Glyma.09G240200.4.Wm82.a2.v1 annot-version=Wm82.a2.v1
XLOC_040648	XLOC_040648	contig79342:23-280	OK	2.15141	6.01117	1.10528	2.58765	1.48236	1.48236	0.697301	0.3352	0.945578	no
XLOC_043365	XLOC_043365	contig85755:57-404	OK	1.10658	3.09155	0.146108	1.62833	1.48222	1.48222	0.78151	0.20305	0.945578	no
XLOC_032629	XLOC_032629	contig67607:1-1693	OK	2.93018	8.18303	1.55099	3.03264	1.48165	1.48164	0.8323	0.24575	0.945578	no	AT3G63470.1	scpl40 | serine carboxypeptidase-like 40 | chr3:23438561-23440862 FORWARD LENGTH=502	Glyma.13G028500.1.p	>lcl|Glyma.13G028500.1.p:1-2 pacid=30505487 transcript=Glyma.13G028500.1 locus=Glyma.13G028500 ID=Glyma.13G028500.1.Wm82.a2.v1 annot-version=Wm82.a2.v1
XLOC_030511	XLOC_030511	contig63854:10-542	OK	0.755517	2.10789	-0.404464	1.0758	1.48026	1.48026	0.709282	0.36335	0.945578	no	AT4G34135.1	UGT73B2 | UDP-glucosyltransferase 73B2 | chr4:16345476-16347016 REVERSE LENGTH=483	Glyma.10G107900.1.p	>lcl|Glyma.10G107900.1.p:1-2 pacid=30475883 transcript=Glyma.10G107900.1 locus=Glyma.10G107900 ID=Glyma.10G107900.1.Wm82.a2.v1 annot-version=Wm82.a2.v1
XLOC_033114	XLOC_033114	contig68173:1-417	OK	2.02755	5.6511	1.01974	2.49853	1.47879	1.4788	0.837184	0.3005	0.945578	no	AT5G59540.1	2-oxoglutarate (2OG) and Fe(II)-dependent oxygenase superfamily protein | chr5:23996293-23997576 REVERSE LENGTH=366	Glyma.08G351800.1.p	>lcl|Glyma.08G351800.1.p:1-2 pacid=30540153 transcript=Glyma.08G351800.1 locus=Glyma.08G351800 ID=Glyma.08G351800.1.Wm82.a2.v1 annot-version=Wm82.a2.v1
XLOC_040238	XLOC_040238	contig78453:1-295	OK	2.32057	6.46675	1.21448	2.69304	1.47856	1.47856	0.831076	0.25845	0.945578	no
XLOC_038930	XLOC_038930	contig75563:1-353	OK	0	2.78515	0	1.47776	1.47776	inf	#NAME?	0.07295	0.945578	no	AT2G46240.1	BAG6, ATBAG6 | BCL-2-associated athanogene 6 | chr2:18986586-18989827 FORWARD LENGTH=1043	Glyma.16G030000.1.p	>lcl|Glyma.16G030000.1.p:1-2 pacid=30560090 transcript=Glyma.16G030000.1 locus=Glyma.16G030000 ID=Glyma.16G030000.1.Wm82.a2.v1 annot-version=Wm82.a2.v1
XLOC_039253	XLOC_039253	contig76276:1-653	OK	2.53867	7.06763	1.34407	2.82123	1.47715	1.47715	0.841321	0.27675	0.945578	no	AT4G29110.1	unknown protein; FUNCTIONS IN: molecular_function unknown; INVOLVED IN: response to chitin; LOCATED IN: vacuole; BEST Arabidopsis thaliana protein match is: unknown protein (TAIR:AT1G52140.1); Has 109 Blast hits to 109 proteins in 16 species: Archae - 0; Bacteria - 0; Metazoa - 0; Fungi - 0; Plants - 109; Viruses - 0; Other Eukaryotes - 0 (source: NCBI BLink). | chr4:14348866-14349468 FORWARD LEN…	Glyma.16G077400.1.p	>lcl|Glyma.16G077400.1.p:1-2 pacid=30561105 transcript=Glyma.16G077400.1 locus=Glyma.16G077400 ID=Glyma.16G077400.1.Wm82.a2.v1 annot-version=Wm82.a2.v1
XLOC_042241	XLOC_042241	contig83144:13-283	OK	2.19317	6.10308	1.13302	2.60954	1.47652	1.47652	0.728276	0.3767	0.945578	no			Glyma.14G154600.2.p	>lcl|Glyma.14G154600.2.p:1-2 pacid=30532878 transcript=Glyma.14G154600.2 locus=Glyma.14G154600 ID=Glyma.14G154600.2.Wm82.a2.v1 annot-version=Wm82.a2.v1
XLOC_040747	XLOC_040747	contig79672:29-335	OK	1.33153	3.70422	0.413085	1.88917	1.47608	1.47609	0.833386	0.39295	0.945578	no	AT4G16380.2	Heavy metal transport/detoxification superfamily protein | chr4:9255148-9255955 FORWARD LENGTH=233	Glyma.15G118400.2.p	>lcl|Glyma.15G118400.2.p:1-2 pacid=30496810 transcript=Glyma.15G118400.2 locus=Glyma.15G118400 ID=Glyma.15G118400.2.Wm82.a2.v1 annot-version=Wm82.a2.v1
XLOC_033370	XLOC_033370	contig68460:1-1652	OK	2.40902	6.69985	1.26845	2.74413	1.47568	1.47568	0.758696	0.2432	0.945578	no	AT1G10010.1	AAP8, ATAAP8 | amino acid permease 8 | chr1:3265976-3268726 FORWARD LENGTH=475	Glyma.04G086600.1.p	>lcl|Glyma.04G086600.1.p:1-2 pacid=30488751 transcript=Glyma.04G086600.1 locus=Glyma.04G086600 ID=Glyma.04G086600.1.Wm82.a2.v1 annot-version=Wm82.a2.v1
XLOC_028412	XLOC_028412	contig59351:1-565	OK	3.99474	11.0818	1.9981	3.47012	1.47202	1.47202	0.746699	0.2812	0.945578	no	AT2G02710.1	PLP, PLPB | PAS/LOV protein B | chr2:758812-760608 REVERSE LENGTH=399	Glyma.01G042300.4.p	>lcl|Glyma.01G042300.4.p:1-2 pacid=30542010 transcript=Glyma.01G042300.4 locus=Glyma.01G042300 ID=Glyma.01G042300.4.Wm82.a2.v1 annot-version=Wm82.a2.v1
XLOC_029976	XLOC_029976	contig62738:1-1026	OK	2.6724	7.41115	1.41814	2.8897	1.47156	1.47156	0.758977	0.38355	0.945578	no	AT3G23560.1	ALF5 | MATE efflux family protein | chr3:8454361-8456588 REVERSE LENGTH=477	Glyma.13G275600.1.p	>lcl|Glyma.13G275600.1.p:1-2 pacid=30500859 transcript=Glyma.13G275600.1 locus=Glyma.13G275600 ID=Glyma.13G275600.1.Wm82.a2.v1 annot-version=Wm82.a2.v1
XLOC_026566	XLOC_026566	contig54825:8-521	OK	3.01067	8.34763	1.59008	3.06137	1.47128	1.47128	0.737948	0.22635	0.945578	no	AT3G19660.1	unknown protein; Has 16 Blast hits to 16 proteins in 6 species: Archae - 0; Bacteria - 0; Metazoa - 0; Fungi - 0; Plants - 16; Viruses - 0; Other Eukaryotes - 0 (source: NCBI BLink). | chr3:6825678-6825872 REVERSE LENGTH=64	Glyma.18G279700.1.p	>lcl|Glyma.18G279700.1.p:1-2 pacid=30558587 transcript=Glyma.18G279700.1 locus=Glyma.18G279700 ID=Glyma.18G279700.1.Wm82.a2.v1 annot-version=Wm82.a2.v1
XLOC_039184	XLOC_039184	contig76093:1-379	OK	1.25579	3.48097	0.328595	1.79949	1.47089	1.47089	0.762922	0.2467	0.945578	no
XLOC_040954	XLOC_040954	contig80318:1-374	OK	1.38376	3.82587	0.468594	1.93579	1.46719	1.4672	0.686281	0.37985	0.945578	no
XLOC_026864	XLOC_026864	contig55659:1-367	OK	0	2.75767	0	1.46345	1.46345	inf	#NAME?	0.00265	0.575639	no	AT2G26170.2	CYP711A1 | cytochrome P450, family 711, subfamily A, polypeptide 1 | chr2:11141703-11143270 FORWARD LENGTH=439	Glyma.17G227500.2.p	>lcl|Glyma.17G227500.2.p:1-2 pacid=30482126 transcript=Glyma.17G227500.2 locus=Glyma.17G227500 ID=Glyma.17G227500.2.Wm82.a2.v1 annot-version=Wm82.a2.v1
XLOC_005734	XLOC_005734	contig20534:1-603	OK	9.00434	24.8269	3.17062	4.63383	1.46321	1.46321	0.749228	0.2589	0.945578	no	AT2G30540.1	Thioredoxin superfamily protein | chr2:13011259-13011567 REVERSE LENGTH=102	Glyma.10G021300.1.p	>lcl|Glyma.10G021300.1.p:1-2 pacid=30477507 transcript=Glyma.10G021300.1 locus=Glyma.10G021300 ID=Glyma.10G021300.1.Wm82.a2.v1 annot-version=Wm82.a2.v1
XLOC_033315	XLOC_033315	contig68399:4-1713	OK	6.7494	18.6063	2.75476	4.21772	1.46296	1.46296	0.726011	0.2214	0.945578	no	AT5G10770.1	Eukaryotic aspartyl protease family protein | chr5:3403331-3405331 REVERSE LENGTH=474	Glyma.18G090900.1.p	>lcl|Glyma.18G090900.1.p:1-2 pacid=30554726 transcript=Glyma.18G090900.1 locus=Glyma.18G090900 ID=Glyma.18G090900.1.Wm82.a2.v1 annot-version=Wm82.a2.v1
XLOC_027240	XLOC_027240	contig56448:1-274	OK	2.4106	6.64286	1.26939	2.7318	1.46241	1.46241	0.660247	0.3961	0.945578	no
XLOC_043237	XLOC_043237	contig85276:7-306	OK	1.95012	5.37133	0.963563	2.42528	1.46172	1.46171	0.6455	0.40235	0.945578	no
XLOC_044349	XLOC_044349	contig87651:11-306	OK	1.46518	4.03241	0.551078	2.01164	1.46056	1.46056	0.837148	0.3935	0.945578	no	AT1G78970.1	LUP1, ATLUP1 | lupeol synthase 1 | chr1:29703414-29707715 FORWARD LENGTH=757	Glyma.20G192700.4.p	>lcl|Glyma.20G192700.4.p:1-2 pacid=30521009 transcript=Glyma.20G192700.4 locus=Glyma.20G192700 ID=Glyma.20G192700.4.Wm82.a2.v1 annot-version=Wm82.a2.v1
XLOC_037756	XLOC_037756	contig73032:1-367	OK	1.20532	3.31608	0.269416	1.72948	1.46006	1.46007	0.689086	0.38675	0.945578	no	AT5G65500.1	U-box domain-containing protein kinase family protein | chr5:26181093-26183997 REVERSE LENGTH=791	Glyma.01G022600.1.p	>lcl|Glyma.01G022600.1.p:1-2 pacid=30544898 transcript=Glyma.01G022600.1 locus=Glyma.01G022600 ID=Glyma.01G022600.1.Wm82.a2.v1 annot-version=Wm82.a2.v1
XLOC_033308	XLOC_033308	contig68392:1-1119	OK	14.2524	39.1907	3.83313	5.29244	1.45931	1.4593	0.751727	0.34075	0.945578	no			Glyma.01G061000.1.p	>lcl|Glyma.01G061000.1.p:1-2 pacid=30544032 transcript=Glyma.01G061000.1 locus=Glyma.01G061000 ID=Glyma.01G061000.1.Wm82.a2.v1 annot-version=Wm82.a2.v1
XLOC_032886	XLOC_032886	contig67913:1-1535	OK	230.893	634.581	7.85108	9.30966	1.45858	1.45858	0.902153	0.15785	0.945578	no	AT2G21330.1	FBA1 | fructose-bisphosphate aldolase 1 | chr2:9128416-9130152 REVERSE LENGTH=399	Glyma.12G037400.1.p	>lcl|Glyma.12G037400.1.p:1-2 pacid=30546035 transcript=Glyma.12G037400.1 locus=Glyma.12G037400 ID=Glyma.12G037400.1.Wm82.a2.v1 annot-version=Wm82.a2.v1
XLOC_041668	XLOC_041668	contig81461:1-406	OK	1.55438	4.27146	0.636339	2.09473	1.45839	1.45838	0.684426	0.3894	0.945578	no
XLOC_027811	XLOC_027811	contig57893:1-352	OK	0	2.74528	0	1.45695	1.45695	inf	#NAME?	0.00415	0.666446	no	AT1G32450.1	NRT1.5 | nitrate transporter 1.5 | chr1:11715337-11719807 REVERSE LENGTH=614	Glyma.17G153300.1.p	>lcl|Glyma.17G153300.1.p:1-2 pacid=30479562 transcript=Glyma.17G153300.1 locus=Glyma.17G153300 ID=Glyma.17G153300.1.Wm82.a2.v1 annot-version=Wm82.a2.v1
XLOC_030022	XLOC_030022	contig62831:1-321	OK	2.09335	5.74358	1.06581	2.52195	1.45614	1.45614	0.68728	0.38075	0.945578	no
XLOC_033999	XLOC_033999	contig69100:10-1034	OK	3.57184	9.79567	1.83667	3.29214	1.45548	1.45548	0.760791	0.3969	0.945578	no	AT5G15450.1	APG6, CLPB3, CLPB-P | casein lytic proteinase B3 | chr5:5014399-5018255 REVERSE LENGTH=968	Glyma.18G264400.1.p	>lcl|Glyma.18G264400.1.p:1-2 pacid=30556583 transcript=Glyma.18G264400.1 locus=Glyma.18G264400 ID=Glyma.18G264400.1.Wm82.a2.v1 annot-version=Wm82.a2.v1
XLOC_034106	XLOC_034106	contig69205:1-229	OK	4.49958	12.3145	2.16979	3.62229	1.4525	1.45249	0.668587	0.3597	0.945578	no
XLOC_043020	XLOC_043020	contig84537:1-229	OK	4.78428	13.0887	2.2583	3.71025	1.45195	1.45195	0.927554	0.25215	0.945578	no
XLOC_015441	XLOC_015441	contig33161:1-677	OK	5.3078	14.5119	2.40811	3.85916	1.45105	1.45105	0.73108	0.3399	0.945578	no	AT3G25690.2	CHUP1 | Hydroxyproline-rich glycoprotein family protein | chr3:9354061-9357757 FORWARD LENGTH=1004	Glyma.02G101100.1.p	>lcl|Glyma.02G101100.1.p:1-2 pacid=30508213 transcript=Glyma.02G101100.1 locus=Glyma.02G101100 ID=Glyma.02G101100.1.Wm82.a2.v1 annot-version=Wm82.a2.v1
XLOC_002514	XLOC_002514	contig14217:1-262	OK	3.73069	10.1954	1.89944	3.34985	1.4504	1.45041	0.851569	0.2928	0.945578	no
XLOC_044449	XLOC_044449	contig88100:1-394	OK	1.13173	3.09274	0.17853	1.62889	1.45036	1.45036	0.724424	0.1079	0.945578	no	AT5G37478.1	TPX2 (targeting protein for Xklp2) protein family | chr5:14881560-14883799 FORWARD LENGTH=178	Glyma.18G043200.6.p	>lcl|Glyma.18G043200.6.p:1-2 pacid=30554587 transcript=Glyma.18G043200.6 locus=Glyma.18G043200 ID=Glyma.18G043200.6.Wm82.a2.v1 annot-version=Wm82.a2.v1
XLOC_044319	XLOC_044319	contig87555:1-312	OK	1.99827	5.45675	0.998752	2.44804	1.44929	1.44929	0.660709	0.40095	0.945578	no
XLOC_031742	XLOC_031742	contig66400:1-1008	OK	6.69692	18.2706	2.7435	4.19145	1.44795	1.44795	0.758812	0.24565	0.945578	no	AT3G45960.2	ATEXLA3, EXPL3, ATEXPL3, ATHEXP BETA 2.3, EXLA3 | expansin-like A3 | chr3:16892826-16893789 FORWARD LENGTH=263	Glyma.11G096700.1.p	>lcl|Glyma.11G096700.1.p:1-2 pacid=30531476 transcript=Glyma.11G096700.1 locus=Glyma.11G096700 ID=Glyma.11G096700.1.Wm82.a2.v1 annot-version=Wm82.a2.v1
XLOC_026592	XLOC_026592	contig54920:1-663	OK	1.69065	4.61014	0.757578	2.20481	1.44723	1.44723	0.741488	0.3379	0.945578	no	AT1G12110.1	NRT1.1, CHL1-1, NRT1, B-1, ATNRT1, CHL1 | nitrate transporter 1.1 | chr1:4105341-4109290 FORWARD LENGTH=590	Glyma.17G139400.1.p	>lcl|Glyma.17G139400.1.p:1-2 pacid=30479368 transcript=Glyma.17G139400.1 locus=Glyma.17G139400 ID=Glyma.17G139400.1.Wm82.a2.v1 annot-version=Wm82.a2.v1
XLOC_037006	XLOC_037006	contig72047:1-253	OK	2.98326	8.12672	1.57689	3.02267	1.44578	1.44578	0.641956	0.41185	0.945578	no
XLOC_029673	XLOC_029673	contig62196:1-446	OK	1.61186	4.38677	0.688726	2.13316	1.44443	1.44444	0.719032	0.326	0.945578	no	AT2G22910.1	NAGS1 | N-acetyl-l-glutamate synthase 1 | chr2:9749988-9752737 FORWARD LENGTH=609	Glyma.01G194700.2.p	>lcl|Glyma.01G194700.2.p:1-2 pacid=30544801 transcript=Glyma.01G194700.2 locus=Glyma.01G194700 ID=Glyma.01G194700.2.Wm82.a2.v1 annot-version=Wm82.a2.v1
XLOC_042533	XLOC_042533	contig83590:1-352	OK	2.50994	6.8276	1.32765	2.77138	1.44373	1.44372	0.694803	0.3769	0.945578	no
XLOC_027755	XLOC_027755	contig57702:1-378	OK	1.77574	4.83026	0.82842	2.2721	1.44368	1.44368	0.67516	0.39055	0.945578	no
XLOC_041495	XLOC_041495	contig81143:1-492	OK	1.96681	5.34426	0.975858	2.41799	1.44213	1.44213	0.722973	0.3046	0.945578	no	AT1G32440.1	PKp3 | plastidial pyruvate kinase 3 | chr1:11712205-11714963 FORWARD LENGTH=571	Glyma.11G041900.1.p	>lcl|Glyma.11G041900.1.p:1-2 pacid=30528179 transcript=Glyma.11G041900.1 locus=Glyma.11G041900 ID=Glyma.11G041900.1.Wm82.a2.v1 annot-version=Wm82.a2.v1
XLOC_027278	XLOC_027278	contig56572:6-265	OK	3.5495	9.62021	1.82762	3.26607	1.43845	1.43845	0.74636	0.35755	0.945578	no	AT1G43670.1	Inositol monophosphatase family protein | chr1:16468184-16470347 FORWARD LENGTH=341	Glyma.16G168000.2.p	>lcl|Glyma.16G168000.2.p:1-2 pacid=30561229 transcript=Glyma.16G168000.2 locus=Glyma.16G168000 ID=Glyma.16G168000.2.Wm82.a2.v1 annot-version=Wm82.a2.v1
XLOC_026321	XLOC_026321	contig54315:1-524	OK	0	2.70997	0	1.43828	1.43828	inf	#NAME?	0.025	0.945578	no	AT2G36640.1	ATECP63, ECP63 | embryonic cell protein 63 | chr2:15357019-15358552 REVERSE LENGTH=448	Glyma.10G064400.1.p	>lcl|Glyma.10G064400.1.p:1-2 pacid=30476608 transcript=Glyma.10G064400.1 locus=Glyma.10G064400 ID=Glyma.10G064400.1.Wm82.a2.v1 annot-version=Wm82.a2.v1
XLOC_040242	XLOC_040242	contig78459:1-430	OK	1.51998	4.11784	0.604052	2.04189	1.43784	1.43783	0.762311	0.3067	0.945578	no
XLOC_028375	XLOC_028375	contig59231:17-625	OK	1.41664	3.8372	0.502473	1.94005	1.43758	1.43758	0.748042	0.2792	0.945578	no			Glyma.15G254000.1.p	>lcl|Glyma.15G254000.1.p:1-2 pacid=30496056 transcript=Glyma.15G254000.1 locus=Glyma.15G254000 ID=Glyma.15G254000.1.Wm82.a2.v1 annot-version=Wm82.a2.v1
XLOC_043204	XLOC_043204	contig85113:5-223	OK	3.62981	9.83093	1.85989	3.29733	1.43743	1.43743	0.676141	0.3333	0.945578	no
XLOC_013336	XLOC_013336	contig29198:1-236	OK	4.39961	11.9158	2.13738	3.5748	1.43743	1.43742	0.870996	0.27985	0.945578	no
XLOC_032937	XLOC_032937	contig67967:1-1410	OK	3.49209	9.45065	1.80409	3.24041	1.43632	1.43632	0.769684	0.2625	0.945578	no	AT1G68520.1	B-box type zinc finger protein with CCT domain | chr1:25709331-25710749 REVERSE LENGTH=406	Glyma.05G233700.1.p	>lcl|Glyma.05G233700.1.p:1-2 pacid=30526049 transcript=Glyma.05G233700.1 locus=Glyma.05G233700 ID=Glyma.05G233700.1.Wm82.a2.v1 annot-version=Wm82.a2.v1
XLOC_039243	XLOC_039243	contig76240:6-345	OK	1.48373	4.01046	0.569229	2.00377	1.43454	1.43454	0.635278	0.36455	0.945578	no	AT4G09570.1	CPK4, ATCPK4 | calcium-dependent protein kinase 4 | chr4:6049560-6052184 FORWARD LENGTH=501	Glyma.20G175100.1.p	>lcl|Glyma.20G175100.1.p:1-2 pacid=30521890 transcript=Glyma.20G175100.1 locus=Glyma.20G175100 ID=Glyma.20G175100.1.Wm82.a2.v1 annot-version=Wm82.a2.v1
XLOC_027260	XLOC_027260	contig56514:1-279	OK	1.70904	4.61902	0.773186	2.20759	1.4344	1.4344	0.841797	0.3994	0.945578	no	AT3G02260.1	BIG, DOC1, TIR3, UMB1, ASA1, LPR1, CRM1 | auxin transport protein (BIG) | chr3:431152-448489 REVERSE LENGTH=5098	Glyma.08G252600.1.p	>lcl|Glyma.08G252600.1.p:1-2 pacid=30535932 transcript=Glyma.08G252600.1 locus=Glyma.08G252600 ID=Glyma.08G252600.1.Wm82.a2.v1 annot-version=Wm82.a2.v1
XLOC_039965	XLOC_039965	contig77976:1-354	OK	2.24823	6.07608	1.16879	2.60314	1.43435	1.43435	0.701959	0.34995	0.945578	no
XLOC_037981	XLOC_037981	contig73503:1-722	OK	2.76919	7.48182	1.46946	2.90339	1.43393	1.43393	0.780366	0.27625	0.945578	no			Glyma.15G141600.1.p	>lcl|Glyma.15G141600.1.p:1-2 pacid=30496483 transcript=Glyma.15G141600.1 locus=Glyma.15G141600 ID=Glyma.15G141600.1.Wm82.a2.v1 annot-version=Wm82.a2.v1
XLOC_043742	XLOC_043742	contig86370:10-444	OK	1.18704	3.2036	0.247369	1.67969	1.43233	1.43233	0.681973	0.3844	0.945578	no
XLOC_041203	XLOC_041203	contig80684:3-426	OK	0.979571	2.64163	-0.029778	1.40143	1.43121	1.43121	0.650208	0.4055	0.945578	no	AT3G57610.1	ADSS | adenylosuccinate synthase | chr3:21334519-21336603 REVERSE LENGTH=490	Glyma.19G142400.2.p	>lcl|Glyma.19G142400.2.p:1-2 pacid=30511791 transcript=Glyma.19G142400.2 locus=Glyma.19G142400 ID=Glyma.19G142400.2.Wm82.a2.v1 annot-version=Wm82.a2.v1
XLOC_027775	XLOC_027775	contig57770:1-895	OK	1.51309	4.07953	0.597498	2.0284	1.43091	1.43091	0.719806	0.15615	0.945578	no	AT1G67300.1	Major facilitator superfamily protein | chr1:25193832-25196751 REVERSE LENGTH=493	Glyma.07G084400.1.p	>lcl|Glyma.07G084400.1.p:1-2 pacid=30495583 transcript=Glyma.07G084400.1 locus=Glyma.07G084400 ID=Glyma.07G084400.1.Wm82.a2.v1 annot-version=Wm82.a2.v1
XLOC_039623	XLOC_039623	contig77492:6-383	OK	2.37944	6.41433	1.25062	2.6813	1.43068	1.43067	0.739482	0.33485	0.945578	no	AT4G38060.2	unknown protein; BEST Arabidopsis thaliana protein match is: unknown protein (TAIR:AT5G65480.1); Has 35333 Blast hits to 34131 proteins in 2444 species: Archae - 798; Bacteria - 22429; Metazoa - 974; Fungi - 991; Plants - 531; Viruses - 0; Other Eukaryotes - 9610 (source: NCBI BLink). | chr4:17873709-17874379 REVERSE LENGTH=136	Glyma.14G181900.3.p	>lcl|Glyma.14G181900.3.p:1-2 pacid=30532612 transcript=Glyma.14G181900.3 locus=Glyma.14G181900 ID=Glyma.14G181900.3.Wm82.a2.v1 annot-version=Wm82.a2.v1
XLOC_043675	XLOC_043675	contig86246:2-1271	OK	1.80715	4.87108	0.853716	2.28424	1.43053	1.43052	0.769324	0.2692	0.945578	no	AT2G39210.1	Major facilitator superfamily protein | chr2:16366287-16368231 REVERSE LENGTH=601	Glyma.10G276700.1.p	>lcl|Glyma.10G276700.1.p:1-2 pacid=30474106 transcript=Glyma.10G276700.1 locus=Glyma.10G276700 ID=Glyma.10G276700.1.Wm82.a2.v1 annot-version=Wm82.a2.v1
XLOC_031460	XLOC_031460	contig65953:1-706	OK	4.62967	12.4674	2.21091	3.64009	1.42918	1.42918	0.719009	0.3354	0.945578	no	AT2G15580.1	RING/U-box superfamily protein | chr2:6797687-6798815 FORWARD LENGTH=196	Glyma.20G149700.1.p	>lcl|Glyma.20G149700.1.p:1-2 pacid=30521496 transcript=Glyma.20G149700.1 locus=Glyma.20G149700 ID=Glyma.20G149700.1.Wm82.a2.v1 annot-version=Wm82.a2.v1
XLOC_040427	XLOC_040427	contig78837:1-503	OK	1.31202	3.5298	0.39179	1.81959	1.4278	1.4278	0.712408	0.3202	0.945578	no	AT2G18196.1	Heavy metal transport/detoxification superfamily protein | chr2:7920793-7922268 REVERSE LENGTH=178	Glyma.10G171800.1.p	>lcl|Glyma.10G171800.1.p:1-2 pacid=30477194 transcript=Glyma.10G171800.1 locus=Glyma.10G171800 ID=Glyma.10G171800.1.Wm82.a2.v1 annot-version=Wm82.a2.v1
XLOC_032577	XLOC_032577	contig67542:25-1616	OK	6.54813	17.5996	2.71108	4.13747	1.42639	1.42639	0.695694	0.37195	0.945578	no	AT5G22830.1	ATMGT10, GMN10, MGT10, MRS2-11 | magnesium (Mg) transporter 10 | chr5:7627676-7630633 FORWARD LENGTH=459	Glyma.13G320800.1.p	>lcl|Glyma.13G320800.1.p:1-2 pacid=30503188 transcript=Glyma.13G320800.1 locus=Glyma.13G320800 ID=Glyma.13G320800.1.Wm82.a2.v1 annot-version=Wm82.a2.v1
XLOC_032657	XLOC_032657	contig67643:3-786	OK	1.31576	3.5339	0.395896	1.82126	1.42536	1.42536	0.691162	0.3081	0.945578	no	AT3G45780.2	PHOT1, NPH1, JK224, RPT1 | phototropin 1 | chr3:16818557-16823960 FORWARD LENGTH=996	Glyma.13G330400.1.p	>lcl|Glyma.13G330400.1.p:1-2 pacid=30505649 transcript=Glyma.13G330400.1 locus=Glyma.13G330400 ID=Glyma.13G330400.1.Wm82.a2.v1 annot-version=Wm82.a2.v1
XLOC_031752	XLOC_031752	contig66419:1-1744	OK	3.42312	9.19198	1.77531	3.20038	1.42506	1.42506	0.700621	0.35085	0.945578	no	AT3G17040.2	HCF107 | high chlorophyll fluorescent 107 | chr3:5809378-5812605 REVERSE LENGTH=618	Glyma.17G033400.1.p	>lcl|Glyma.17G033400.1.p:1-2 pacid=30481433 transcript=Glyma.17G033400.1 locus=Glyma.17G033400 ID=Glyma.17G033400.1.Wm82.a2.v1 annot-version=Wm82.a2.v1
XLOC_032424	XLOC_032424	contig67349:1-459	OK	5.33317	14.3188	2.41499	3.83984	1.42485	1.42485	0.7173	0.28235	0.945578	no
XLOC_029577	XLOC_029577	contig61994:1-831	OK	6.64834	17.8438	2.73299	4.15735	1.42436	1.42435	0.794972	0.28135	0.945578	no			Glyma.10G158900.1.p	>lcl|Glyma.10G158900.1.p:1-2 pacid=30474735 transcript=Glyma.10G158900.1 locus=Glyma.10G158900 ID=Glyma.10G158900.1.Wm82.a2.v1 annot-version=Wm82.a2.v1
XLOC_040675	XLOC_040675	contig79423:1-714	OK	9.39794	25.2083	3.23234	4.65583	1.42348	1.42348	0.733514	0.24825	0.945578	no	AT2G15580.1	RING/U-box superfamily protein | chr2:6797687-6798815 FORWARD LENGTH=196	Glyma.15G201800.1.p	>lcl|Glyma.15G201800.1.p:1-2 pacid=30495796 transcript=Glyma.15G201800.1 locus=Glyma.15G201800 ID=Glyma.15G201800.1.Wm82.a2.v1 annot-version=Wm82.a2.v1
XLOC_044916	XLOC_044916	contig9866:1-178	OK	11.0949	29.7242	3.47182	4.89357	1.42174	1.42174	0.922956	0.28465	0.945578	no
XLOC_042618	XLOC_042618	contig83720:14-632	OK	0	2.67896	0	1.42167	1.42167	inf	#NAME?	0.0004	0.236658	no
XLOC_029801	XLOC_029801	contig62407:1-1057	OK	2.40406	6.43658	1.26547	2.68629	1.42082	1.42082	0.734836	0.37895	0.945578	no	AT4G00050.1	UNE10 | basic helix-loop-helix (bHLH) DNA-binding superfamily protein | chr4:17863-19848 FORWARD LENGTH=399	Glyma.01G076900.1.p	>lcl|Glyma.01G076900.1.p:1-2 pacid=30541903 transcript=Glyma.01G076900.1 locus=Glyma.01G076900 ID=Glyma.01G076900.1.Wm82.a2.v1 annot-version=Wm82.a2.v1
XLOC_033601	XLOC_033601	contig68694:1-1916	OK	7.84249	20.9884	2.97131	4.39152	1.42021	1.42021	0.710466	0.23	0.945578	no	AT5G02230.2	Haloacid dehalogenase-like hydrolase (HAD) superfamily protein | chr5:449132-450507 FORWARD LENGTH=280	Glyma.01G098700.1.p	>lcl|Glyma.01G098700.1.p:1-2 pacid=30542527 transcript=Glyma.01G098700.1 locus=Glyma.01G098700 ID=Glyma.01G098700.1.Wm82.a2.v1 annot-version=Wm82.a2.v1
XLOC_027838	XLOC_027838	contig57981:1-1040	OK	2.22795	5.95602	1.15572	2.57435	1.41863	1.41864	0.7077	0.35385	0.945578	no	AT5G57800.1	FLP1, YRE, CER3, WAX2 | Fatty acid hydroxylase superfamily | chr5:23420589-23423832 FORWARD LENGTH=632	Glyma.13G091200.1.p	>lcl|Glyma.13G091200.1.p:1-2 pacid=30504279 transcript=Glyma.13G091200.1 locus=Glyma.13G091200 ID=Glyma.13G091200.1.Wm82.a2.v1 annot-version=Wm82.a2.v1
XLOC_043725	XLOC_043725	contig86340:19-552	OK	1.85714	4.96135	0.893083	2.31073	1.41765	1.41765	0.697298	0.24575	0.945578	no
XLOC_032297	XLOC_032297	contig67213:33-288	OK	2.9184	7.79524	1.54518	2.96259	1.41742	1.41742	0.647705	0.38415	0.945578	no
XLOC_038264	XLOC_038264	contig74489:1-219	OK	3.87313	10.3417	1.9535	3.3704	1.4169	1.41689	0.928543	0.37385	0.945578	no	AT3G59440.1	Calcium-binding EF-hand family protein | chr3:21970423-21971010 FORWARD LENGTH=195	Glyma.15G030100.1.p	>lcl|Glyma.15G030100.1.p:1-2 pacid=30497488 transcript=Glyma.15G030100.1 locus=Glyma.15G030100 ID=Glyma.15G030100.1.Wm82.a2.v1 annot-version=Wm82.a2.v1
XLOC_043469	XLOC_043469	contig85900:1-453	OK	1.45147	3.87236	0.537515	1.95321	1.4157	1.4157	0.799253	0.2616	0.945578	no	AT1G74950.1	JAZ2, TIFY10B | TIFY domain/Divergent CCT motif family protein | chr1:28148919-28150258 REVERSE LENGTH=249	Glyma.11G038600.2.p	>lcl|Glyma.11G038600.2.p:1-2 pacid=30527825 transcript=Glyma.11G038600.2 locus=Glyma.11G038600 ID=Glyma.11G038600.2.Wm82.a2.v1 annot-version=Wm82.a2.v1
XLOC_030560	XLOC_030560	contig63954:1-1504	OK	1.20183	3.20585	0.265233	1.68071	1.41547	1.41547	0.76567	0.288	0.945578	no	AT5G49630.1	AAP6 | amino acid permease 6 | chr5:20142681-20146441 REVERSE LENGTH=481	Glyma.17G192000.1.p	>lcl|Glyma.17G192000.1.p:1-2 pacid=30479071 transcript=Glyma.17G192000.1 locus=Glyma.17G192000 ID=Glyma.17G192000.1.Wm82.a2.v1 annot-version=Wm82.a2.v1
XLOC_043916	XLOC_043916	contig86651:18-579	OK	1.42573	3.80067	0.511701	1.92625	1.41455	1.41455	0.760607	0.34285	0.945578	no	AT1G30220.1	ATINT2, INT2 | inositol transporter 2 | chr1:10632957-10635439 REVERSE LENGTH=580	Glyma.09G087200.1.p	>lcl|Glyma.09G087200.1.p:1-2 pacid=30482883 transcript=Glyma.09G087200.1 locus=Glyma.09G087200 ID=Glyma.09G087200.1.Wm82.a2.v1 annot-version=Wm82.a2.v1
XLOC_038965	XLOC_038965	contig75632:1-322	OK	6.66525	17.7302	2.73666	4.14814	1.41148	1.41148	0.725107	0.31355	0.945578	no	AT1G03340.1	unknown protein; BEST Arabidopsis thaliana protein match is: unknown protein (TAIR:AT4G02920.1); Has 44 Blast hits to 41 proteins in 13 species: Archae - 0; Bacteria - 1; Metazoa - 0; Fungi - 0; Plants - 43; Viruses - 0; Other Eukaryotes - 0 (source: NCBI BLink). | chr1:819712-821227 FORWARD LENGTH=385	Glyma.10G024200.2.p	>lcl|Glyma.10G024200.2.p:1-2 pacid=30476126 transcript=Glyma.10G024200.2 locus=Glyma.10G024200 ID=Glyma.10G024200.2.Wm82.a2.v1 annot-version=Wm82.a2.v1
XLOC_029210	XLOC_029210	contig61219:1-300	OK	3.5038	9.31597	1.80892	3.21971	1.41079	1.41078	0.90547	0.26345	0.945578	no	AT2G27680.1	NAD(P)-linked oxidoreductase superfamily protein | chr2:11803981-11805965 REVERSE LENGTH=384	Glyma.13G318000.2.p	>lcl|Glyma.13G318000.2.p:1-2 pacid=30506087 transcript=Glyma.13G318000.2 locus=Glyma.13G318000 ID=Glyma.13G318000.2.Wm82.a2.v1 annot-version=Wm82.a2.v1
XLOC_042835	XLOC_042835	contig84116:1-274	OK	3.0205	8.02968	1.59479	3.00534	1.41056	1.41055	0.812463	0.286	0.945578	no
XLOC_033053	XLOC_033053	contig68105:1-1646	OK	10.272	27.3068	3.36065	4.77119	1.41054	1.41055	0.697862	0.21	0.945578	no	AT4G02920.1	unknown protein; BEST Arabidopsis thaliana protein match is: unknown protein (TAIR:AT1G03340.1); Has 41 Blast hits to 41 proteins in 12 species: Archae - 0; Bacteria - 0; Metazoa - 0; Fungi - 0; Plants - 41; Viruses - 0; Other Eukaryotes - 0 (source: NCBI BLink). | chr4:1292816-1294670 FORWARD LENGTH=418	Glyma.19G153300.1.p	>lcl|Glyma.19G153300.1.p:1-2 pacid=30514832 transcript=Glyma.19G153300.1 locus=Glyma.19G153300 ID=Glyma.19G153300.1.Wm82.a2.v1 annot-version=Wm82.a2.v1
XLOC_038702	XLOC_038702	contig75162:1-607	OK	1.81129	4.81469	0.857018	2.26744	1.41043	1.41043	0.765155	0.3664	0.945578	no	AT3G15354.1	SPA3 | SPA1-related 3 | chr3:5169327-5172480 REVERSE LENGTH=837	Glyma.12G224600.3.p	>lcl|Glyma.12G224600.3.p:1-2 pacid=30548934 transcript=Glyma.12G224600.3 locus=Glyma.12G224600 ID=Glyma.12G224600.3.Wm82.a2.v1 annot-version=Wm82.a2.v1
XLOC_044105	XLOC_044105	contig87016:1-317	OK	1.89286	5.02737	0.920568	2.3298	1.40924	1.40924	0.720249	0.3423	0.945578	no
XLOC_043371	XLOC_043371	contig85767:1-1581	OK	3.81798	10.1396	1.93281	3.34193	1.40912	1.40911	0.699568	0.3466	0.945578	no	AT5G14480.1	beta-1,4-N-acetylglucosaminyltransferase family protein | chr5:4667984-4669693 FORWARD LENGTH=387	Glyma.19G003100.1.p	>lcl|Glyma.19G003100.1.p:1-2 pacid=30512471 transcript=Glyma.19G003100.1 locus=Glyma.19G003100 ID=Glyma.19G003100.1.Wm82.a2.v1 annot-version=Wm82.a2.v1
XLOC_040221	XLOC_040221	contig78427:1-284	OK	1.64153	4.35851	0.715041	2.12384	1.40879	1.4088	0.801859	0.39525	0.945578	no	AT2G32950.1	COP1, ATCOP1, DET340, FUS1, EMB168 | Transducin/WD40 repeat-like superfamily protein | chr2:13978000-13983282 FORWARD LENGTH=675	Glyma.02G267800.2.p	>lcl|Glyma.02G267800.2.p:1-2 pacid=30508282 transcript=Glyma.02G267800.2 locus=Glyma.02G267800 ID=Glyma.02G267800.2.Wm82.a2.v1 annot-version=Wm82.a2.v1
XLOC_043194	XLOC_043194	contig85037:66-425	OK	1.08803	2.8885	0.121718	1.53032	1.4086	1.4086	0.660813	0.4199	0.947166	no	AT5G20300.3	Avirulence induced gene (AIG1) family protein | chr5:6853544-6855541 REVERSE LENGTH=665	Glyma.13G162200.1.p	>lcl|Glyma.13G162200.1.p:1-2 pacid=30500982 transcript=Glyma.13G162200.1 locus=Glyma.13G162200 ID=Glyma.13G162200.1.Wm82.a2.v1 annot-version=Wm82.a2.v1
XLOC_038872	XLOC_038872	contig75456:17-714	OK	0	2.65457	0	1.40848	1.40848	inf	#NAME?	0.0003	0.192707	no
XLOC_028384	XLOC_028384	contig59260:1-1450	OK	5.88484	15.6182	2.557	3.96516	1.40815	1.40815	0.703367	0.3319	0.945578	no	AT1G28230.1	PUP1, ATPUP1 | purine permease 1 | chr1:9862200-9864554 REVERSE LENGTH=356	Glyma.04G097500.1.p	>lcl|Glyma.04G097500.1.p:1-2 pacid=30487621 transcript=Glyma.04G097500.1 locus=Glyma.04G097500 ID=Glyma.04G097500.1.Wm82.a2.v1 annot-version=Wm82.a2.v1
XLOC_032255	XLOC_032255	contig67162:1-818	OK	4.57477	12.1326	2.1937	3.60082	1.40712	1.40712	0.722607	0.18095	0.945578	no	AT4G22320.2	unknown protein; FUNCTIONS IN: molecular_function unknown; INVOLVED IN: biological_process unknown; EXPRESSED IN: 24 plant structures; EXPRESSED DURING: 14 growth stages; BEST Arabidopsis thaliana protein match is: unknown protein (TAIR:AT5G55210.1). | chr4:11793129-11794596 REVERSE LENGTH=237	Glyma.18G090300.1.p	>lcl|Glyma.18G090300.1.p:1-2 pacid=30556363 transcript=Glyma.18G090300.1 locus=Glyma.18G090300 ID=Glyma.18G090300.1.Wm82.a2.v1 annot-version=Wm82.a2.v1
XLOC_033742	XLOC_033742	contig68840:1-2442	OK	1.75092	4.64273	0.808113	2.21497	1.40686	1.40686	0.685781	0.36995	0.945578	no	AT5G24470.1	APRR5, PRR5 | pseudo-response regulator 5 | chr5:8356204-8358873 REVERSE LENGTH=667	Glyma.03G261300.3.p	>lcl|Glyma.03G261300.3.p:1-2 pacid=30519369 transcript=Glyma.03G261300.3 locus=Glyma.03G261300 ID=Glyma.03G261300.3.Wm82.a2.v1 annot-version=Wm82.a2.v1
XLOC_028630	XLOC_028630	contig60165:1-490	OK	2.54294	6.74048	1.3465	2.75285	1.40635	1.40635	0.765848	0.31	0.945578	no	AT3G46960.1	RNA helicase, ATP-dependent, SK12/DOB1 protein | chr3:17291004-17298067 REVERSE LENGTH=1347	Glyma.18G067400.1.p	>lcl|Glyma.18G067400.1.p:1-2 pacid=30558543 transcript=Glyma.18G067400.1 locus=Glyma.18G067400 ID=Glyma.18G067400.1.Wm82.a2.v1 annot-version=Wm82.a2.v1
XLOC_043230	XLOC_043230	contig85247:1-254	OK	3.72413	9.86312	1.8969	3.30204	1.40514	1.40514	0.726868	0.34415	0.945578	no
[truncated: 15,345 more rows]

## Sheet: HCTW
test_id	gene_id	locus	status	VS1_VS2_FPKM	VS3_VS4_FPKM	control	experiment	fold_change	Log2(fold_change) (The (base 2) log of the fold change VS3_VS4/VS1_VS2	Test_stat (The value of the test statistic used to compute significance of the observed change in FPKM)	p_value (The uncorrected p-value of the test statistic)	q_value (The FDR-adjusted p-value of the test statistic)	significant	TAIR10 Ids	TAIR10 Description	Gmax Ids	Gmax Description
[truncated: 28,438 more rows]
