# Supplementary material for: De novo sequencing and comparative analysis of leaf transcriptomes of diverse condensed tannin-containing lines of underutilized Psophocarpus tetragonolobus (L.) DC
Source: Sci Rep. 2017 Mar 21;7:44733. doi: 10.1038/srep44733 (PMC5359716; doi:10.1038/srep44733)
Supplement: Supplementary Table 4 [file srep44733-s4.xls]

## Sheet: GO
Keyword Category	Functional Category	HCTW	LCTW
BP	cell organization and biogenesis	20.7	28.1
	developmental processes	21.7	24.9
	DNA or RNA metabolism	1.1	3.3
	electron transport or energy pathways	7.6	9
	other biological processes	30.4	31.9
	other cellular processes	68.5	75.8
	other metabolic processes	55.4	72.4
	protein metabolism	25	31.6
	response to abiotic or biotic stimulus	32.6	31
	response to stress	33.7	32.3
	signal transduction	8.7	12.1
	transcription,DNA-dependent	8.7	11.8
	transport	25	21.6
	unknown biological processes	19.6	11.7
CC	cell wall	5.4	11.1
	chloroplast	26.1	32.2
	cytosol	16.3	18.8
	ER	4.3	6.5
	extracellular	9.8	18.1
	Golgi apparatus	1.1	4.5
	mitochondria	13	10.1
	nucleus	34.8	28.4
	other cellular components	10.9	13.2
	other cytoplasmic components	40.2	51.1
	other intracellular components	27.2	44.3
	other membranes	30.4	29.5
	plasma membrane	19.6	19.8
	plastid	12	17.7
	ribosome	5.4	9
	unknown cellular components	1.1	0.9
MF	DNA or RNA binding	9.8	13.2
	hydrolase activity	8.7	16.7
	kinase activity	4.3	5.1
	nucleic acid binding	2.2	1.8
	nucleotide binding	6.5	12.5
	other binding	37	31
	other enzyme activity	14.1	17.3
	other molecular functions	4.3	5.3
	protein binding	8.7	19.1
	receptor binding or activity	0	0.8
	structural molecule activity	7.6	8.9
	transcription factor activity	7.6	3.9
	transferase activity	9.8	14.6
	transporter activity	12	5.5
	unknown molecular functions	16.3	11.3

## Sheet: agriGO
		UP				DOWN
term_type	Term	up	pvalue	FDR	entries	down	pvalue	FDR	entries
C	anchored to membrane					1.9	0.00079	0.0058	// AT4G12420 // AT5G55480 // AT3G60270 // AT5G60920 // AT3G44100 // AT4G31140 // AT4G31840 // AT1G27950 // AT1G29980 // AT1G18650 // AT1G59970 // AT2G44300 // AT5G22430 // AT3G18050 // AT5G15350
C	apoplast					2.1	3e-06	2.5e-05	// AT5G51750 // AT1G09750 // AT1G23740 // AT5G08380 // AT2G10940 // AT1G78850 // AT2G37660 // AT3G16370 // AT4G35830 // AT1G65930 // AT3G23600 // AT5G13980 // AT1G68560 // AT1G17860 // AT3G11630 // AT3G58610
C	cell	52.2	0.014	0.11	// AT4G31500 // AT2G40300 // AT3G12110 // AT5G64040 // AT1G04570 // AT3G57680 // AT5G16530 // AT3G55610 // AT5G02960 // AT3G11690 // AT3G25690 // AT2G28200 // AT4G38960 // AT2G34480 // AT2G39730 // AT3G53720 // AT1G43170 // AT3G62690 // AT5G10580 // AT3G14770 // AT5G03240 // AT1G32450 // AT3G23880 // AT3G16360 // AT4G27670 // AT5G56450 // AT1G65480 // AT5G21105 // AT5G54160 // AT5G03795 // AT1G56…	66.3	1.9e-47	4.4e-45	// AT4G12560 // AT1G76490 // AT3G44326 // AT1G18210 // AT2G38940 // AT5G43060 // AT1G76400 // AT4G28940 // AT1G64770 // AT1G04940 // AT4G29410 // AT4G16720 // AT1G11580 // AT1G64520 // AT4G02340 // AT2G01590 // AT3G44890 // AT5G45775 // AT5G23040 // AT2G34700 // AT2G21520 // AT3G01280 // AT3G20390 // AT4G02930 // AT2G44060 // AT1G68920 // AT2G41420 // AT4G28040 // AT5G13980 // AT3G52150 // AT5G33…
C	cell part	52.2	0.014	0.11	// AT4G31500 // AT2G40300 // AT3G12110 // AT5G64040 // AT1G04570 // AT3G57680 // AT5G16530 // AT3G55610 // AT5G02960 // AT3G11690 // AT3G25690 // AT2G28200 // AT4G38960 // AT2G34480 // AT2G39730 // AT3G53720 // AT1G43170 // AT3G62690 // AT5G10580 // AT3G14770 // AT5G03240 // AT1G32450 // AT3G23880 // AT3G16360 // AT4G27670 // AT5G56450 // AT1G65480 // AT5G21105 // AT5G54160 // AT5G03795 // AT1G56…	66.3	1.9e-47	4.4e-45	// AT4G12560 // AT1G76490 // AT3G44326 // AT1G18210 // AT2G38940 // AT5G43060 // AT1G76400 // AT4G28940 // AT1G64770 // AT1G04940 // AT4G29410 // AT4G16720 // AT1G11580 // AT1G64520 // AT4G02340 // AT2G01590 // AT3G44890 // AT5G45775 // AT5G23040 // AT2G34700 // AT2G21520 // AT3G01280 // AT3G20390 // AT4G02930 // AT2G44060 // AT1G68920 // AT2G41420 // AT4G28040 // AT5G13980 // AT3G52150 // AT5G33…
C	cell wall					7.4	5.5e-28	1.8e-26	// AT1G01300 // AT3G47370 // AT5G08380 // AT2G34930 // AT3G18080 // AT5G20950 // AT5G13980 // AT1G27450 // AT2G09990 // AT1G04980 // AT3G58610 // AT5G15490 // AT3G26380 // AT1G65870 // AT2G16250 // AT5G59320 // AT1G53830 // AT2G22230 // AT3G08030 // AT4G38770 // AT5G52650 // AT1G57720 // AT3G57880 // AT3G07770 // AT4G12420 // AT5G07830 // AT5G61790 // AT4G21150 // AT1G11580 // AT1G33590 // AT3G44…
C	chloroplast	14.1	0.016	0.11	// AT2G40300 // AT5G20190 // AT3G25690 // AT4G27670 // AT5G64040 // AT1G04570 // AT2G39730 // AT3G11690 // AT3G57680 // AT5G01600 // AT2G35260 // AT1G60950 // AT3G55610	17.3	4.3e-20	8.6e-19	// AT3G13490 // AT3G52070 // AT2G47450 // AT5G02160 // AT3G44326 // AT3G51820 // AT3G14390 // AT1G80270 // AT4G23940 // AT1G23740 // AT2G10940 // AT4G27090 // AT2G22230 // AT2G47730 // AT4G09160 // AT1G64770 // AT3G15140 // AT4G09040 // AT1G63680 // AT1G49750 // AT5G64050 // AT4G33680 // AT2G01590 // AT4G39730 // AT1G60160 // AT3G48730 // AT1G20340 // AT1G76140 // AT2G29630 // AT5G23240 // AT3G01…
C	chloroplast envelope					2.1	0.00021	0.0017	// AT5G14320 // AT3G11630 // AT1G23740 // AT1G35680 // AT4G01310 // AT5G65220 // AT5G05000 // AT5G43745 // AT1G80270 // AT3G52150 // AT4G25080 // AT1G08640 // AT3G46740 // AT1G48350 // AT2G37220 // AT3G58610
C	chloroplast part	5.4	0.036	0.22	// AT3G57680 // AT5G64040 // AT1G60950 // AT2G39730 // AT3G25690	7.5	7.1e-17	1.2e-15	// AT5G02160 // AT4G24830 // AT3G51820 // AT1G20340 // AT5G55710 // AT1G80270 // AT3G52150 // AT2G37220 // AT3G58610 // AT3G62030 // AT1G23740 // AT1G35680 // ATCG00340 // AT2G10940 // AT1G18170 // AT3G46740 // AT2G17265 // AT5G53490 // AT5G52920 // AT2G47940 // AT1G64770 // AT4G09040 // AT3G11630 // AT1G48350 // AT4G33680 // AT5G14320 // AT3G01480 // AT4G39710 // AT4G25080 // AT4G01310 // AT1G15…
C	chloroplast stroma					3.7	6.3e-13	8.6e-12	// AT4G24830 // AT2G43030 // AT3G52150 // AT2G37220 // AT3G58610 // AT3G62030 // AT1G23740 // AT1G35680 // AT5G13510 // AT2G17265 // AT5G53490 // AT5G52920 // AT2G47940 // AT4G09040 // AT3G11630 // AT4G33680 // AT4G01310 // AT5G65220 // AT2G37660 // AT2G42590 // AT4G17090 // AT3G04550 // AT3G15190 // AT3G22960 // AT2G29630 // AT3G29320 // AT5G55280 // ATCG00280 // AT2G30200
C	chloroplast thylakoid					3.1	3.1e-08	3.3e-07	// AT5G02160 // AT3G51820 // AT5G55710 // AT3G52150 // AT2G37220 // AT2G10940 // AT1G18170 // AT5G53490 // AT2G47940 // AT3G03920 // AT3G01480 // AT4G25080 // AT1G15980 // AT4G39710 // AT4G39730 // AT1G64770 // AT5G48580 // AT5G13120 // AT1G20340 // ATCG00340 // AT4G09010 // AT3G15110 // ATCG00280 // AT1G22700
C	chloroplast thylakoid lumen					0.9	0.0033	0.023	// AT3G01480 // AT4G39710 // AT5G13120 // AT1G20340 // AT5G53490 // AT5G48580 // AT4G09010
C	chloroplast thylakoid membrane					2.5	9.1e-07	8.1e-06	// AT2G47940 // AT5G13120 // AT4G25080 // AT5G02160 // AT1G15980 // AT4G39710 // AT2G10940 // AT1G18170 // AT3G51820 // AT3G03920 // ATCG00340 // AT5G55710 // AT5G53490 // AT3G15110 // AT3G52150 // AT1G64770 // AT4G39730 // AT2G37220 // AT1G22700
C	chromatin					0.6	0.019	0.12	// AT5G65360 // AT4G40030 // AT1G06760 // AT2G27040 // AT3G18035
C	chromosomal part					0.8	0.062	0.37	// AT5G65360 // AT2G27040 // AT3G18035 // AT1G06760 // AT4G40030 // AT3G19590
C	chromosome					0.9	0.079	0.46	// AT5G65360 // AT2G27040 // AT3G18035 // AT4G40030 // AT1G06760 // AT1G74850 // AT3G19590
C	cytoplasm	31.5	0.0013	0.058	// AT4G31500 // AT5G20190 // AT3G12110 // AT5G64040 // AT1G04570 // AT2G39730 // AT3G55610 // AT5G02960 // AT3G25690 // AT2G34480 // AT3G11690 // AT1G43170 // AT1G72370 // AT3G57680 // AT3G16360 // AT4G27670 // AT5G56450 // AT2G40300 // AT1G65480 // AT5G54160 // AT5G16530 // AT1G56070 // AT5G08720 // AT5G39740 // AT2G35260 // AT5G09810 // AT5G01600 // AT1G61680 // AT1G60950	40	4.3e-45	6.7e-43	// AT4G12560 // AT3G23600 // AT3G13490 // AT3G07880 // AT3G52070 // AT2G47450 // AT1G76490 // AT4G16760 // AT5G02160 // AT3G44326 // AT3G51820 // AT3G14390 // AT1G70600 // AT1G80270 // AT3G07770 // AT4G18100 // AT5G07090 // AT5G19690 // AT5G02610 // AT1G21750 // AT1G18210 // AT5G43460 // AT5G43060 // AT4G37640 // AT4G27090 // AT1G76400 // AT5G63400 // AT2G47730 // AT4G09160 // ATMG00730 // AT1G64…
C	cytoplasmic part	29.3	0.0018	0.058	// AT4G31500 // AT5G20190 // AT3G12110 // AT5G64040 // AT1G04570 // AT5G16530 // AT3G55610 // AT5G02960 // AT3G11690 // AT3G25690 // AT2G34480 // AT2G39730 // AT1G43170 // AT1G72370 // AT3G57680 // AT2G40300 // AT4G27670 // AT5G56450 // AT5G54160 // AT1G56070 // AT5G08720 // AT5G39740 // AT2G35260 // AT5G09810 // AT5G01600 // AT1G61680 // AT1G60950	37.2	1e-41	1.2e-39	// AT3G13490 // AT3G52070 // AT2G47450 // AT1G76490 // AT4G16760 // AT5G02160 // AT3G44326 // AT3G51820 // AT3G14390 // AT1G70600 // AT1G80270 // AT3G07770 // AT4G18100 // AT5G07090 // AT5G19690 // AT5G02610 // AT1G21750 // AT1G18210 // AT5G43460 // AT5G43060 // AT4G37640 // AT4G27090 // AT1G76400 // AT5G63400 // AT2G47730 // AT4G09160 // ATMG00730 // AT1G64770 // AT1G57720 // AT4G09040 // AT4G29…
C	cytoskeletal part					0.8	0.12	0.66	// AT5G19780 // AT3G51150 // AT1G50010 // AT5G23860 // AT5G51600 // AT5G55230
C	cytoskeleton					0.8	0.21	1	// AT5G19780 // AT3G51150 // AT1G50010 // AT5G23860 // AT5G51600 // AT5G55230
C	cytosol	7.6	0.0071	0.11	// AT5G39740 // AT2G34480 // AT1G43170 // AT1G72370 // AT5G54160 // AT5G02960 // AT1G56070	8.4	4.9e-17	8.8e-16	// AT4G36130 // AT1G79850 // AT1G27450 // AT5G48760 // AT2G09990 // AT3G57150 // AT3G53740 // AT1G06570 // AT4G18100 // AT5G35530 // AT5G27700 // AT5G39850 // AT5G09510 // AT1G70600 // AT1G17745 // AT1G32990 // AT5G07090 // AT5G39950 // AT5G02610 // AT1G74970 // AT3G04920 // AT3G53020 // AT3G23990 // AT4G27450 // AT4G35160 // AT3G49910 // AT1G53310 // AT1G54270 // AT3G52580 // AT3G59540 // AT5G52…
C	cytosolic large ribosomal subunit					3.4	1.3e-14	2e-13	// AT4G36130 // AT5G48760 // AT3G16080 // AT1G70600 // AT1G32990 // AT5G02610 // AT3G53740 // AT3G49910 // AT3G59540 // AT4G29410 // AT3G49010 // AT4G16720 // AT4G01310 // AT1G08360 // AT3G53020 // AT3G09630 // AT3G05590 // AT5G45775 // AT4G27090 // AT4G18100 // AT1G33140 // AT5G27850 // AT3G04400 // AT4G14320 // AT4G15000 // AT2G37190
C	cytosolic part	5.4	0.002	0.058	// AT1G43170 // AT1G72370 // AT2G34480 // AT5G02960 // AT5G39740	5.8	2.1e-20	4.4e-19	// AT4G36130 // AT1G79850 // AT5G48760 // AT3G53740 // AT5G35530 // AT5G39850 // AT5G09510 // AT1G70600 // AT5G07090 // AT1G32990 // AT2G09990 // AT5G02610 // AT1G74970 // AT3G04920 // AT3G53020 // AT3G49910 // AT4G18100 // AT3G59540 // AT5G52650 // AT4G29410 // AT3G61110 // AT3G04770 // AT5G27700 // AT3G49010 // AT4G16720 // AT4G01310 // AT3G52580 // AT1G08360 // AT2G47110 // AT3G09630 // AT3G05…
C	cytosolic ribosome	5.4	0.0015	0.058	// AT1G43170 // AT1G72370 // AT2G34480 // AT5G02960 // AT5G39740	6.2	6.6e-24	1.7e-22	// AT4G36130 // AT1G79850 // AT5G48760 // AT3G53740 // AT5G35530 // AT5G39850 // AT5G09510 // AT1G70600 // AT5G07090 // AT1G32990 // AT3G44590 // AT2G09990 // AT5G02610 // AT1G74970 // AT3G04920 // AT3G53020 // AT3G49910 // AT4G18100 // AT3G59540 // AT5G52650 // AT4G29410 // AT3G61110 // AT3G04770 // AT5G27700 // AT3G49010 // AT4G16720 // AT4G01310 // AT3G52580 // AT1G08360 // AT2G47110 // AT3G09…
C	cytosolic small ribosomal subunit					2.5	2e-10	2.5e-09	// AT2G32060 // AT3G04770 // AT1G79850 // AT3G04920 // AT2G09990 // AT3G52580 // AT2G47110 // AT3G57490 // AT5G35530 // AT5G27700 // AT5G39850 // AT5G09510 // AT5G52650 // AT3G47370 // AT4G34670 // AT5G07090 // AT1G74970 // AT3G61110 // AT1G48830
C	endomembrane system	6.5	0.85	1	// AT3G53720 // AT4G38960 // AT5G10580 // AT3G14770 // AT5G45960 // AT4G03540	7	0.98	1	// AT5G19120 // AT4G20860 // AT1G58170 // AT2G42990 // AT3G56370 // AT1G48300 // AT1G48750 // AT4G23690 // AT3G24420 // AT5G10530 // AT3G62370 // AT3G55120 // AT5G33370 // AT4G05200 // AT3G28040 // AT1G55360 // AT3G53950 // AT4G21570 // AT4G25150 // AT4G37640 // AT5G42500 // AT4G28940 // AT5G59100 // AT3G18280 // AT4G34480 // AT2G16595 // AT1G23840 // AT5G20740 // AT3G28050 // AT1G70370 // AT4G11…
C	endoplasmic reticulum					4	3.8e-08	3.8e-07	// AT1G76490 // AT5G19320 // AT5G02100 // AT1G67730 // AT5G19690 // AT1G21750 // AT1G19360 // AT5G43460 // AT2G04350 // AT4G37640 // AT3G55120 // AT1G56340 // AT1G76400 // AT5G13930 // AT4G23630 // AT3G57880 // AT4G36480 // AT2G36290 // AT5G60640 // AT5G61790 // AT4G21150 // AT3G28580 // AT1G34130 // AT3G62600 // AT3G50660 // AT5G28540 // AT2G39960 // AT4G27090 // AT4G36250 // AT5G62390 // AT1G51…
C	endoplasmic reticulum part					0.6	0.023	0.14	// AT5G28540 // AT3G62600 // AT4G37640 // AT4G21150 // AT3G55120
C	envelope					3.4	0.00042	0.0032	// AT3G20000 // AT1G35680 // AT5G19320 // AT5G13490 // AT1G80270 // AT3G52150 // AT4G28390 // AT2G37220 // AT3G58610 // AT1G23740 // AT3G46740 // AT2G47730 // ATMG00730 // AT3G11630 // AT1G48350 // AT5G14320 // AT4G25080 // AT4G01310 // AT5G65220 // AT3G01280 // AT4G24570 // AT4G32400 // AT3G48680 // AT5G43745 // AT5G05000 // AT1G08640
C	external encapsulating structure					7.5	1.3e-28	4.6e-27	// AT1G01300 // AT3G47370 // AT5G08380 // AT2G34930 // AT3G18080 // AT5G20950 // AT5G13980 // AT1G27450 // AT2G09990 // AT1G04980 // AT3G58610 // AT5G15490 // AT3G26380 // AT1G65870 // AT2G16250 // AT5G59320 // AT1G53830 // AT2G22230 // AT3G08030 // AT4G38770 // AT5G52650 // AT1G57720 // AT3G57880 // AT3G07770 // AT4G12420 // AT5G07830 // AT5G61790 // AT4G21150 // AT1G11580 // AT1G33590 // AT3G44…
C	extracellular region					3.2	5.5e-09	6.1e-08	// AT1G72610 // AT5G20630 // AT3G23600 // AT5G08380 // AT3G16370 // AT5G13980 // AT3G58610 // AT1G23740 // AT2G10940 // AT1G53830 // AT5G67360 // AT1G65930 // AT3G11630 // AT2G42840 // AT4G39830 // AT2G37660 // AT4G35830 // AT2G02850 // AT5G51750 // AT1G09750 // AT1G78850 // AT1G72970 // AT1G66150 // AT1G68560 // AT1G17860
C	integral to membrane					0.8	0.82	1	// AT5G61520 // AT1G01650 // AT1G14040 // AT3G46740 // AT3G05890 // AT3G02600
C	intracellular	38	0.0059	0.11	// AT4G31500 // AT5G20190 // AT3G12110 // AT5G64040 // AT1G04570 // AT2G39730 // AT3G55610 // AT5G02960 // AT3G25690 // AT2G28200 // AT2G34480 // AT3G11690 // AT1G43170 // AT1G72370 // AT3G57680 // AT5G03240 // AT3G23880 // AT3G16360 // AT4G27670 // AT5G56450 // AT2G40300 // AT1G65480 // AT5G54160 // AT5G16530 // AT1G56070 // AT5G08720 // AT5G39740 // AT2G35260 // AT1G19485 // AT5G09810 // AT5G01…	47.7	3.6e-39	2.3e-37	// AT4G12560 // AT1G76490 // AT3G44326 // AT1G18210 // AT2G38940 // AT5G43060 // AT3G57070 // AT1G76400 // AT1G64770 // AT4G29410 // AT4G16720 // AT1G64520 // AT4G02340 // AT2G01590 // AT3G44890 // AT5G45775 // AT5G23040 // AT2G21520 // AT3G01280 // AT3G20390 // AT4G02930 // AT5G49460 // AT5G13980 // AT3G52150 // AT3G55120 // AT1G56340 // AT4G23630 // AT1G22770 // AT5G58250 // AT5G02610 // AT2G05…
C	intracellular membrane-bounded organelle	28.3	0.04	0.22	// AT4G31500 // AT5G20190 // AT3G12110 // AT5G64040 // AT1G04570 // AT2G39730 // AT3G55610 // AT3G25690 // AT3G11690 // AT1G72370 // AT3G57680 // AT5G01600 // AT3G16360 // AT2G40300 // AT4G27670 // AT5G56450 // AT1G65480 // AT5G54160 // AT5G16530 // AT5G08720 // AT2G35260 // AT5G09810 // AT3G23880 // AT2G46680 // AT1G61680 // AT1G60950	38.1	7.8e-30	3.3e-28	// AT4G12560 // AT2G22230 // AT3G13490 // AT1G64380 // AT3G52070 // AT2G47450 // AT1G76490 // AT4G16760 // AT5G02160 // AT3G44326 // AT3G51820 // AT3G14390 // AT3G23600 // AT1G80270 // AT1G72040 // AT4G39730 // AT5G19690 // AT4G23940 // AT1G21750 // AT1G18210 // AT3G26744 // AT5G43460 // AT4G35100 // AT2G38940 // AT5G43060 // AT4G37640 // AT4G27090 // AT1G76400 // AT5G63400 // AT2G47730 // AT4G09…
C	intracellular non-membrane-bounded organelle	7.6	0.014	0.11	// AT3G12110 // AT5G39740 // AT2G34480 // AT1G43170 // AT1G72370 // AT5G09810 // AT5G02960	11.1	2.7e-26	7.4e-25	// AT3G44890 // AT5G39850 // AT5G07090 // AT5G02610 // AT3G18035 // AT4G29410 // AT3G61110 // AT1G20580 // AT3G04770 // AT4G16720 // AT2G47110 // AT5G45775 // AT3G57490 // AT4G27090 // AT1G50010 // AT3G05060 // AT4G34670 // AT5G57290 // AT5G03740 // AT5G48760 // AT5G35530 // AT2G43030 // AT3G16080 // AT3G54210 // AT2G09990 // AT1G74970 // AT1G35680 // AT1G48350 // AT5G65360 // AT1G08360 // AT5G55…
C	intracellular organelle	32.6	0.0095	0.11	// AT4G31500 // AT5G20190 // AT3G12110 // AT5G64040 // AT1G04570 // AT2G39730 // AT3G55610 // AT5G02960 // AT3G25690 // AT2G34480 // AT3G11690 // AT1G43170 // AT1G72370 // AT3G57680 // AT5G01600 // AT3G16360 // AT4G27670 // AT5G56450 // AT2G40300 // AT1G65480 // AT5G54160 // AT5G16530 // AT5G08720 // AT5G39740 // AT2G35260 // AT5G09810 // AT3G23880 // AT2G46680 // AT1G61680 // AT1G60950	42.8	3.3e-39	2.3e-37	// AT2G45850 // AT4G12560 // AT2G22230 // AT3G13490 // AT1G64380 // AT3G52070 // AT2G47450 // AT1G76490 // AT4G16760 // AT5G02160 // AT3G44326 // AT3G51820 // AT3G14390 // AT1G70600 // AT3G23600 // AT1G80270 // AT1G72040 // AT4G18100 // AT5G07090 // AT5G19690 // AT4G27090 // AT5G02610 // AT1G21750 // AT1G18210 // AT3G26744 // AT5G43460 // AT4G35100 // AT2G38940 // AT5G43060 // AT4G37640 // AT3G18…
C	intracellular organelle lumen					4.9	2.4e-10	2.8e-09	// AT5G11170 // AT3G23620 // AT3G44750 // AT5G28540 // AT5G35530 // AT5G09510 // AT4G18100 // AT5G41010 // AT3G04920 // AT3G23990 // AT3G49910 // AT5G53490 // AT1G22770 // AT5G02050 // AT3G03920 // AT1G51510 // AT1G20580 // AT3G01480 // AT4G39710 // AT3G62600 // AT3G09630 // AT3G55605 // AT5G48580 // AT5G56550 // AT4G27090 // AT3G47370 // AT4G38680 // AT5G08180 // AT3G58660 // AT5G13120 // AT2G27…
C	intracellular organelle part	12	0.047	0.24	// AT3G25690 // AT5G56450 // AT5G64040 // AT5G39740 // AT2G34480 // AT2G39730 // AT1G43170 // AT1G72370 // AT3G57680 // AT1G60950 // AT5G02960	20.4	2.7e-34	1.3e-32	// AT5G02160 // AT3G44890 // AT3G51820 // AT1G80270 // AT4G18100 // AT5G07090 // AT4G28390 // AT5G02610 // AT1G23740 // AT2G10940 // AT4G37640 // AT3G18035 // AT2G47730 // ATMG00730 // AT1G64770 // AT3G25920 // AT4G09040 // AT4G29410 // AT3G61110 // AT1G20580 // AT3G04770 // AT4G16720 // AT2G47110 // AT4G33680 // AT4G39730 // AT3G55605 // AT5G45775 // AT3G57490 // AT4G27090 // ATCG00580 // AT1G20…
C	intracellular part	34.8	0.019	0.13	// AT4G31500 // AT5G20190 // AT3G12110 // AT5G64040 // AT1G04570 // AT2G39730 // AT3G55610 // AT5G02960 // AT3G25690 // AT2G34480 // AT3G11690 // AT1G43170 // AT1G72370 // AT3G57680 // AT3G23880 // AT3G16360 // AT4G27670 // AT5G56450 // AT2G40300 // AT1G65480 // AT5G54160 // AT5G16530 // AT1G56070 // AT5G08720 // AT5G39740 // AT2G35260 // AT1G19485 // AT5G09810 // AT5G01600 // AT2G46680 // AT1G61…	46.8	4.9e-40	4.6e-38	// AT4G12560 // AT1G76490 // AT3G44326 // AT1G18210 // AT2G38940 // AT5G43060 // AT3G57070 // AT1G76400 // AT1G64770 // AT4G29410 // AT4G16720 // AT1G64520 // AT4G02340 // AT2G01590 // AT3G44890 // AT5G45775 // AT5G23040 // AT3G01280 // AT3G20390 // AT4G02930 // AT5G49460 // AT5G13980 // AT3G52150 // AT3G55120 // AT1G56340 // AT4G23630 // AT1G22770 // AT5G58250 // AT5G02610 // AT2G05990 // AT4G21…
C	intrinsic to membrane					2.7	0.17	0.89	// AT4G12420 // AT5G55480 // AT3G60270 // AT5G61520 // AT1G01650 // AT3G44100 // AT4G31140 // AT1G14040 // AT1G27950 // AT3G46740 // AT1G29980 // AT3G05890 // AT2G44300 // AT1G18650 // AT1G59970 // AT4G31840 // AT5G22430 // AT3G02600 // AT3G18050 // AT5G15350 // AT5G60920
C	large ribosomal subunit					3.9	1e-14	1.6e-13	// AT4G36130 // AT5G48760 // AT3G44890 // AT3G09630 // AT3G16080 // AT3G01790 // AT1G70600 // AT1G32990 // AT5G02610 // AT3G53740 // AT3G49910 // AT3G25920 // AT3G59540 // AT4G29410 // AT3G49010 // AT4G16720 // AT4G01310 // AT1G08360 // AT3G53020 // AT3G27850 // AT3G05590 // AT5G45775 // AT4G18100 // AT4G27090 // AT4G15000 // AT1G33140 // AT5G27850 // AT3G04400 // AT4G14320 // AT2G37190
C	macromolecular complex	9.8	0.084	0.39	// AT2G25620 // AT5G64040 // AT5G39740 // AT2G34480 // AT1G43170 // AT1G19485 // AT1G07430 // AT1G72370 // AT5G02960	13.5	2.3e-15	3.9e-14	// AT2G47450 // AT3G44890 // AT5G39850 // AT4G18100 // AT5G07090 // AT3G18130 // AT5G02610 // AT3G18035 // AT3G23890 // AT1G64770 // AT4G29410 // AT3G61110 // AT1G20580 // AT3G04770 // AT4G16720 // AT1G64520 // AT2G47110 // AT2G01590 // AT1G76550 // AT5G45775 // AT3G57490 // AT4G27090 // ATCG00580 // AT1G50010 // ATCG00340 // AT4G34670 // AT5G57290 // AT5G40770 // AT3G20000 // AT5G48760 // AT5G35…
C	membrane	13	0.29	1	// AT1G23020 // AT3G25690 // AT2G34480 // AT5G64040 // AT1G04570 // AT3G62690 // AT3G57680 // AT4G08300 // AT3G14770 // AT5G03795 // AT5G56450 // AT1G32450	21.7	3.5e-18	6.8e-17	// AT5G62550 // AT3G23600 // AT1G01300 // AT1G25440 // AT1G14870 // AT1G76490 // AT4G24570 // AT5G02160 // AT3G62120 // AT3G51820 // AT4G27450 // AT5G39850 // AT1G31460 // AT5G07090 // AT3G18130 // AT5G02610 // AT1G18210 // AT2G16250 // AT4G35100 // AT2G38940 // AT2G10940 // AT4G37640 // AT4G27270 // ATMG00730 // AT1G64770 // AT1G04940 // AT4G29410 // AT5G44005 // AT4G16720 // AT5G58300 // AT2G01…
C	membrane part					5	0.026	0.16	// AT5G55480 // AT3G60270 // AT3G20000 // AT5G61520 // AT3G44100 // AT1G04110 // AT4G37640 // AT4G28510 // AT3G05890 // AT1G59970 // AT3G46740 // AT3G18050 // ATCG00680 // AT3G18130 // AT1G27950 // AT3G55120 // AT2G44300 // ATMG00730 // AT1G64770 // AT4G12420 // AT4G21150 // AT1G15980 // AT1G14040 // AT2G01590 // AT1G29980 // AT1G18650 // AT5G22430 // ATCG00580 // AT3G48680 // AT5G60920 // AT1G01…
C	membrane-bounded organelle	28.3	0.04	0.22	// AT4G31500 // AT5G20190 // AT3G12110 // AT5G64040 // AT1G04570 // AT2G39730 // AT3G55610 // AT3G25690 // AT3G11690 // AT1G72370 // AT3G57680 // AT5G01600 // AT3G16360 // AT2G40300 // AT4G27670 // AT5G56450 // AT1G65480 // AT5G54160 // AT5G16530 // AT5G08720 // AT2G35260 // AT5G09810 // AT3G23880 // AT2G46680 // AT1G61680 // AT1G60950	38.1	9.1e-30	3.5e-28	// AT4G12560 // AT2G22230 // AT3G13490 // AT1G64380 // AT3G52070 // AT2G47450 // AT1G76490 // AT4G16760 // AT5G02160 // AT3G44326 // AT3G51820 // AT3G14390 // AT3G23600 // AT1G80270 // AT1G72040 // AT4G39730 // AT5G19690 // AT4G23940 // AT1G21750 // AT1G18210 // AT3G26744 // AT5G43460 // AT4G35100 // AT2G38940 // AT5G43060 // AT4G37640 // AT4G27090 // AT1G76400 // AT5G63400 // AT2G47730 // AT4G09…
C	membrane-enclosed lumen					4.9	3.4e-10	3.8e-09	// AT5G11170 // AT3G23620 // AT3G44750 // AT5G28540 // AT5G35530 // AT5G09510 // AT4G18100 // AT5G41010 // AT3G04920 // AT3G23990 // AT3G49910 // AT5G53490 // AT1G22770 // AT5G02050 // AT3G03920 // AT1G51510 // AT1G20580 // AT3G01480 // AT4G39710 // AT3G62600 // AT3G09630 // AT3G55605 // AT5G48580 // AT5G56550 // AT4G27090 // AT3G47370 // AT4G38680 // AT5G08180 // AT3G58660 // AT5G13120 // AT2G27…
C	mitochondrial envelope					1	0.096	0.54	// AT3G48680 // AT3G01280 // AT5G13490 // ATMG00730 // AT4G24570 // AT4G32400 // AT3G20000 // AT4G28390
C	mitochondrial inner membrane					0.8	0.15	0.82	// AT3G20000 // AT5G13490 // ATMG00730 // AT4G24570 // AT4G32400 // AT4G28390
C	mitochondrial membrane					1	0.075	0.44	// AT3G48680 // AT3G01280 // AT5G13490 // ATMG00730 // AT4G24570 // AT4G32400 // AT3G20000 // AT4G28390
C	mitochondrial part					1.5	0.014	0.092	// AT4G28390 // AT3G48680 // AT5G02050 // AT3G23990 // AT5G13490 // AT3G55605 // AT1G65290 // ATMG00730 // AT4G24570 // AT4G32400 // AT3G20000 // AT3G01280
C	mitochondrion	5.4	0.2	0.89	// AT4G31500 // AT5G56450 // AT5G09810 // AT5G08720 // AT3G12110	5.8	0.00048	0.0036	// AT3G20000 // AT3G13490 // AT2G36460 // AT1G32050 // AT4G24570 // AT5G13490 // AT4G28510 // AT3G50930 // AT4G28390 // AT3G58610 // AT5G42150 // AT2G41380 // AT3G23990 // AT3G46740 // AT1G56340 // AT5G63400 // AT5G52920 // ATMG00730 // AT5G02050 // AT3G07770 // AT5G10860 // AT5G60640 // AT1G06570 // AT5G61790 // AT5G14780 // AT5G64050 // AT5G05000 // AT4G35830 // AT3G20390 // AT4G13850 // AT3G55…
C	non-membrane-bounded organelle	7.6	0.014	0.11	// AT3G12110 // AT5G39740 // AT2G34480 // AT1G43170 // AT1G72370 // AT5G09810 // AT5G02960	11.1	2.7e-26	7.4e-25	// AT3G44890 // AT5G39850 // AT5G07090 // AT5G02610 // AT3G18035 // AT4G29410 // AT3G61110 // AT1G20580 // AT3G04770 // AT4G16720 // AT2G47110 // AT5G45775 // AT3G57490 // AT4G27090 // AT1G50010 // AT3G05060 // AT4G34670 // AT5G57290 // AT5G03740 // AT5G48760 // AT5G35530 // AT2G43030 // AT3G16080 // AT3G54210 // AT2G09990 // AT1G74970 // AT1G35680 // AT1G48350 // AT5G65360 // AT1G08360 // AT5G55…
C	nuclear lumen					3.2	7.1e-07	6.6e-06	// AT5G11170 // AT3G23620 // AT3G44750 // AT4G38680 // AT5G09510 // AT5G41010 // AT3G04920 // AT3G49910 // AT1G22770 // AT3G03920 // AT1G51510 // AT1G20580 // AT3G09630 // AT4G18100 // AT5G56550 // AT4G27090 // AT3G47370 // AT5G35530 // AT5G08180 // AT3G58660 // AT2G27040 // AT3G05060 // AT4G34670 // AT5G03740 // AT2G37190
C	nuclear part					3.4	0.00011	0.00088	// AT5G11170 // AT5G19320 // AT3G23620 // AT3G44750 // AT4G38680 // AT5G09510 // AT5G41010 // AT3G04920 // AT3G49910 // AT1G22770 // AT3G03920 // AT1G51510 // AT1G20580 // AT3G09630 // AT4G18100 // AT5G56550 // AT4G27090 // AT3G47370 // AT5G35530 // AT5G08180 // AT3G58660 // AT2G27040 // AT3G05060 // AT4G34670 // AT5G03740 // AT2G37190
C	nucleolus					2.7	1.1e-08	1.1e-07	// AT4G38680 // AT2G37190 // AT3G04920 // AT5G11170 // AT3G58660 // AT2G27040 // AT3G23620 // AT3G44750 // AT3G49910 // AT5G35530 // AT4G18100 // AT3G05060 // AT3G09630 // AT5G09510 // AT3G47370 // AT3G03920 // AT4G34670 // AT5G08180 // AT4G27090 // AT5G03740 // AT1G20580
C	nucleoplasm					0.6	0.3	1	// AT5G41010 // AT5G56550 // AT1G51510 // AT2G27040 // AT1G22770
C	nucleus	6.5	0.62	1	// AT3G16360 // AT1G72370 // AT3G23880 // AT2G46680 // AT5G54160 // AT1G65480	10.7	8.6e-05	0.00071	// AT4G12560 // AT3G23600 // AT2G38470 // AT5G11170 // AT1G64380 // AT5G22330 // AT5G19320 // AT3G23620 // AT3G44750 // AT4G27450 // AT5G35530 // AT1G34370 // AT1G27730 // AT5G09510 // AT4G29510 // AT4G39860 // AT4G18100 // AT1G17745 // AT2G29570 // AT3G44590 // AT3G01780 // AT5G15490 // AT5G41010 // AT1G08880 // AT3G57800 // AT2G37190 // AT3G04920 // AT4G35100 // AT2G38940 // AT5G61380 // AT3G55…
C	organellar ribosome					0.6	0.011	0.072	// AT3G25920 // AT1G79850 // AT1G74970 // AT3G44890 // AT3G27850
C	organelle	32.6	0.0096	0.11	// AT4G31500 // AT5G20190 // AT3G12110 // AT5G64040 // AT1G04570 // AT2G39730 // AT3G55610 // AT5G02960 // AT3G25690 // AT2G34480 // AT3G11690 // AT1G43170 // AT1G72370 // AT3G57680 // AT5G01600 // AT3G16360 // AT4G27670 // AT5G56450 // AT2G40300 // AT1G65480 // AT5G54160 // AT5G16530 // AT5G08720 // AT5G39740 // AT2G35260 // AT5G09810 // AT3G23880 // AT2G46680 // AT1G61680 // AT1G60950	42.8	3.9e-39	2.3e-37	// AT2G45850 // AT4G12560 // AT2G22230 // AT3G13490 // AT1G64380 // AT3G52070 // AT2G47450 // AT1G76490 // AT4G16760 // AT5G02160 // AT3G44326 // AT3G51820 // AT3G14390 // AT1G70600 // AT3G23600 // AT1G80270 // AT1G72040 // AT4G18100 // AT5G07090 // AT5G19690 // AT4G27090 // AT5G02610 // AT1G21750 // AT1G18210 // AT3G26744 // AT5G43460 // AT4G35100 // AT2G38940 // AT5G43060 // AT4G37640 // AT3G18…
C	organelle envelope					3.4	0.00042	0.0032	// AT3G20000 // AT1G35680 // AT5G19320 // AT5G13490 // AT1G80270 // AT3G52150 // AT4G28390 // AT2G37220 // AT3G58610 // AT1G23740 // AT3G46740 // AT2G47730 // ATMG00730 // AT3G11630 // AT1G48350 // AT5G14320 // AT4G25080 // AT4G01310 // AT5G65220 // AT3G01280 // AT4G24570 // AT4G32400 // AT3G48680 // AT5G43745 // AT5G05000 // AT1G08640
C	organelle inner membrane					0.8	0.34	1	// AT3G20000 // AT5G13490 // ATMG00730 // AT4G24570 // AT4G32400 // AT4G28390
C	organelle lumen					4.9	2.4e-10	2.8e-09	// AT5G11170 // AT3G23620 // AT3G44750 // AT5G28540 // AT5G35530 // AT5G09510 // AT4G18100 // AT5G41010 // AT3G04920 // AT3G23990 // AT3G49910 // AT5G53490 // AT1G22770 // AT5G02050 // AT3G03920 // AT1G51510 // AT1G20580 // AT3G01480 // AT4G39710 // AT3G62600 // AT3G09630 // AT3G55605 // AT5G48580 // AT5G56550 // AT4G27090 // AT3G47370 // AT4G38680 // AT5G08180 // AT3G58660 // AT5G13120 // AT2G27…
C	organelle membrane					4.8	2.5e-05	0.00021	// AT3G20000 // AT5G02160 // AT3G51820 // AT5G13490 // AT5G55710 // AT3G52150 // AT2G23150 // AT3G55120 // AT2G37220 // AT4G28390 // AT2G10940 // AT1G18170 // AT3G46740 // AT3G13080 // AT5G53490 // AT5G13930 // ATMG00730 // AT2G47940 // AT1G64770 // AT4G37640 // AT4G25080 // AT4G21150 // AT1G15980 // AT4G39710 // AT3G01280 // AT4G39730 // AT3G03920 // AT4G24570 // AT4G32400 // AT5G05000 // AT3G48…
C	organelle part	12	0.047	0.24	// AT3G25690 // AT5G56450 // AT5G64040 // AT5G39740 // AT2G34480 // AT2G39730 // AT1G43170 // AT1G72370 // AT3G57680 // AT1G60950 // AT5G02960	20.4	2.8e-34	1.3e-32	// AT5G02160 // AT3G44890 // AT3G51820 // AT1G80270 // AT4G18100 // AT5G07090 // AT4G28390 // AT5G02610 // AT1G23740 // AT2G10940 // AT4G37640 // AT3G18035 // AT2G47730 // ATMG00730 // AT1G64770 // AT3G25920 // AT4G09040 // AT4G29410 // AT3G61110 // AT1G20580 // AT3G04770 // AT4G16720 // AT2G47110 // AT4G33680 // AT4G39730 // AT3G55605 // AT5G45775 // AT3G57490 // AT4G27090 // ATCG00580 // AT1G20…
C	organelle subcompartment					3.1	4.2e-08	4.1e-07	// AT5G02160 // AT3G51820 // AT5G55710 // AT3G52150 // AT2G37220 // AT2G10940 // AT1G18170 // AT5G53490 // AT2G47940 // AT3G03920 // AT3G01480 // AT4G25080 // AT1G15980 // AT4G39710 // AT4G39730 // AT1G64770 // AT5G48580 // AT5G13120 // AT1G20340 // ATCG00340 // AT4G09010 // AT3G15110 // ATCG00280 // AT1G22700
C	photosynthetic membrane					2.8	1.8e-07	1.7e-06	// AT5G02160 // AT3G51820 // AT5G55710 // AT3G52150 // AT2G37220 // AT2G10940 // AT1G18170 // AT5G53490 // AT2G47940 // AT3G03920 // AT4G25080 // AT1G15980 // AT4G39710 // AT4G39730 // AT1G64770 // ATCG00580 // ATCG00680 // AT5G13120 // ATCG00340 // AT3G15110 // ATCG00280 // AT1G22700
C	plant-type cell wall					3.9	1.8e-13	2.6e-12	// AT1G01300 // AT5G08380 // AT5G20950 // AT5G13980 // AT1G27450 // AT1G04980 // AT2G16250 // AT1G53830 // AT1G69530 // AT4G12420 // AT5G07830 // AT5G61790 // AT4G21150 // AT1G11580 // AT1G33590 // AT5G11420 // AT3G18080 // AT1G03220 // AT3G52500 // AT2G28790 // AT1G09750 // AT2G39700 // AT5G60920 // AT2G38380 // AT4G31140 // AT1G78850 // AT1G71695 // AT3G24480 // AT5G07030 // AT1G68560
C	plant-type vacuole					0.6	0.021	0.13	// AT2G41560 // AT1G21750 // AT3G55120 // AT5G13930 // AT2G36830
C	plasma membrane					9.8	6.2e-13	8.6e-12	// AT4G36130 // AT3G17410 // AT5G55480 // AT3G23600 // AT3G04920 // AT2G44060 // AT1G45688 // AT2G36460 // AT5G13000 // AT2G41420 // AT5G62550 // AT5G15350 // AT4G31130 // AT3G52710 // AT5G13980 // AT1G59970 // AT3G02600 // AT4G27450 // AT5G07090 // AT3G18130 // AT5G02610 // AT1G18210 // AT2G16250 // AT1G14870 // AT1G65930 // AT4G35100 // AT3G22790 // AT1G27950 // AT1G01620 // AT4G27270 // AT5G48…
C	plasma membrane part					1	0.094	0.54	// AT5G60920 // AT4G31140 // AT5G13000 // AT1G18650 // AT1G04110 // AT3G02600 // AT3G18130 // AT5G15350
C	plastid	15.2	0.013	0.11	// AT2G40300 // AT5G20190 // AT3G25690 // AT1G61680 // AT4G27670 // AT5G64040 // AT1G04570 // AT2G39730 // AT3G11690 // AT3G57680 // AT5G01600 // AT2G35260 // AT1G60950 // AT3G55610	19.1	4.5e-23	1.1e-21	// AT3G13490 // AT3G52070 // AT2G47450 // AT1G76490 // AT5G02160 // AT3G44326 // AT3G51820 // AT3G14390 // AT1G80270 // AT4G28390 // AT4G23940 // AT1G23740 // AT2G10940 // AT4G27090 // AT2G22230 // AT5G63400 // AT2G47730 // AT4G09160 // AT1G64770 // AT3G15140 // AT4G09040 // AT1G63680 // AT1G49750 // AT5G64050 // AT4G33680 // AT2G01590 // AT3G44890 // AT1G60160 // AT3G48730 // AT1G20340 // AT1G76…
C	plastid envelope					2.2	0.00078	0.0058	// AT5G14320 // AT3G11630 // AT1G23740 // AT1G35680 // AT4G01310 // AT5G65220 // AT5G05000 // AT5G43745 // AT1G80270 // AT2G47730 // AT3G52150 // AT4G25080 // AT1G08640 // AT3G46740 // AT1G48350 // AT2G37220 // AT3G58610
C	plastid part	5.4	0.062	0.29	// AT3G57680 // AT5G64040 // AT1G60950 // AT2G39730 // AT3G25690	8.4	4.8e-18	8.8e-17	// AT1G79850 // AT5G02160 // AT4G24830 // AT3G44890 // AT3G51820 // AT1G18170 // AT5G55710 // AT1G80270 // AT3G52150 // AT1G74970 // AT2G37220 // AT3G58610 // AT3G62030 // AT1G23740 // AT1G35680 // AT2G29630 // AT2G10940 // AT5G13510 // AT3G46740 // AT2G17265 // AT5G53490 // AT3G25920 // AT2G47940 // AT1G64770 // AT2G47730 // AT4G09040 // AT3G11630 // AT1G48350 // AT4G33680 // AT5G14320 // AT3G01…
C	plastid ribosome					0.6	0.0033	0.023	// AT3G25920 // AT1G79850 // AT1G74970 // AT3G44890 // AT3G27850
C	plastid stroma					4.5	1.7e-14	2.5e-13	// AT1G79850 // AT4G24830 // AT3G44890 // AT2G43030 // AT3G52150 // AT1G74970 // AT2G37220 // AT3G58610 // AT3G62030 // AT1G23740 // AT1G35680 // AT5G13510 // AT2G17265 // AT5G53490 // AT3G25920 // AT2G47940 // AT5G52920 // AT4G09040 // AT3G11630 // AT4G33680 // AT4G01310 // AT5G65220 // AT2G37660 // AT3G27850 // AT2G42590 // AT4G17090 // AT1G74850 // AT3G04550 // AT3G15190 // AT3G22960 // AT2G29…
C	plastid thylakoid					3.1	3.7e-08	3.8e-07	// AT5G02160 // AT3G51820 // AT5G55710 // AT3G52150 // AT2G37220 // AT2G10940 // AT1G18170 // AT5G53490 // AT2G47940 // AT3G03920 // AT3G01480 // AT4G25080 // AT1G15980 // AT4G39710 // AT4G39730 // AT1G64770 // AT5G48580 // AT5G13120 // AT1G20340 // ATCG00340 // AT4G09010 // AT3G15110 // ATCG00280 // AT1G22700
C	plastid thylakoid lumen					0.9	0.0033	0.023	// AT3G01480 // AT4G39710 // AT5G13120 // AT1G20340 // AT5G53490 // AT5G48580 // AT4G09010
C	plastid thylakoid membrane					2.5	9.1e-07	8.1e-06	// AT2G47940 // AT5G13120 // AT4G25080 // AT5G02160 // AT1G15980 // AT4G39710 // AT2G10940 // AT1G18170 // AT3G51820 // AT3G03920 // ATCG00340 // AT5G55710 // AT5G53490 // AT3G15110 // AT3G52150 // AT1G64770 // AT4G39730 // AT2G37220 // AT1G22700
C	plastoglobule					0.6	0.03	0.18	// ATCG00680 // ATCG00490 // ATCG00280 // AT2G01140 // ATCG00340
C	proteasome complex					0.6	0.015	0.099	// AT3G22110 // AT1G64520 // AT1G29150 // AT1G21720 // AT1G16470
C	protein complex					4.8	0.1	0.58	// AT5G23860 // AT3G20000 // ATCG00280 // AT4G28510 // AT5G51600 // AT3G18130 // AT5G41010 // AT5G37490 // AT3G46740 // ATMG00730 // AT3G22110 // AT1G51510 // AT2G05990 // AT5G49460 // AT3G23890 // AT1G16470 // AT1G15980 // AT3G44600 // AT1G64520 // AT3G51150 // AT2G01590 // AT1G64770 // ATCG00580 // AT1G21720 // AT5G55230 // AT1G10670 // AT1G29150 // AT1G76550 // AT3G48680 // ATCG00680 // AT5G19…
C	ribonucleoprotein complex	5.4	0.029	0.19	// AT1G43170 // AT1G72370 // AT2G34480 // AT5G02960 // AT5G39740	8.3	9.5e-22	2.1e-20	// AT4G36130 // AT3G04770 // AT1G79850 // AT5G48760 // AT1G35680 // AT2G47450 // AT3G52590 // AT3G44890 // AT5G35530 // AT5G57290 // AT2G43030 // AT3G09630 // AT5G09510 // AT3G54210 // AT1G70600 // AT3G01790 // AT5G07090 // AT1G32990 // AT3G44590 // AT2G09990 // AT5G02610 // AT1G74970 // AT3G04920 // AT3G53020 // AT3G53740 // AT4G18100 // AT3G25920 // AT3G59540 // AT5G52650 // AT5G65220 // AT4G29…
C	ribosomal subunit	5.4	0.0028	0.064	// AT1G43170 // AT1G72370 // AT2G34480 // AT5G02960 // AT5G39740	6.6	8.2e-24	2e-22	// AT4G36130 // AT3G04770 // AT1G79850 // AT5G48760 // AT3G53740 // AT3G44890 // AT5G35530 // AT5G39850 // AT3G09630 // AT5G09510 // AT3G01790 // AT1G70600 // AT5G07090 // AT1G32990 // AT2G09990 // AT5G02610 // AT1G74970 // AT3G04920 // AT3G53020 // AT3G49910 // AT4G18100 // AT3G25920 // AT3G59540 // AT5G52650 // AT4G29410 // AT3G61110 // AT5G14320 // AT5G27700 // AT3G49010 // AT4G16720 // AT4G01…
C	ribosome	5.4	0.0095	0.11	// AT1G43170 // AT1G72370 // AT2G34480 // AT5G02960 // AT5G39740	8	1.5e-26	4.8e-25	// AT4G36130 // AT3G04770 // AT1G79850 // AT5G48760 // AT1G35680 // AT3G53740 // AT3G52590 // AT3G44890 // AT5G35530 // AT5G57290 // AT2G43030 // AT3G09630 // AT5G09510 // AT3G54210 // AT1G70600 // AT3G01790 // AT5G07090 // AT1G32990 // AT3G44590 // AT2G09990 // AT5G02610 // AT1G74970 // AT3G04920 // AT3G53020 // AT3G49910 // AT4G18100 // AT3G25920 // AT3G59540 // AT5G52650 // AT5G65220 // AT4G29…
C	small ribosomal subunit					2.7	2e-10	2.5e-09	// AT2G32060 // AT5G14320 // AT1G79850 // AT3G04920 // AT2G09990 // AT3G04770 // AT2G47110 // AT3G61110 // AT5G35530 // AT5G27700 // AT5G39850 // AT3G52580 // AT1G48830 // AT5G52650 // AT3G47370 // AT5G09510 // AT4G34670 // AT5G07090 // AT1G74970 // AT3G13120 // AT3G57490
C	thylakoid					4.1	8.4e-11	1.1e-09	// AT5G02160 // AT3G06730 // AT3G51820 // AT5G55710 // AT3G52150 // AT5G58250 // AT2G37220 // AT1G23740 // AT2G10940 // AT1G18170 // AT5G53490 // AT2G47940 // AT3G03920 // AT3G11630 // AT3G01480 // AT4G25080 // AT1G15980 // AT4G39710 // AT2G37660 // AT4G39730 // AT1G64770 // AT5G48580 // ATCG00580 // ATCG00680 // AT5G13120 // AT1G20340 // ATCG00340 // AT4G09010 // AT3G15110 // AT3G20390 // ATCG00…
C	thylakoid lumen					0.9	0.0046	0.032	// AT3G01480 // AT4G39710 // AT5G13120 // AT1G20340 // AT5G53490 // AT5G48580 // AT4G09010
C	thylakoid membrane					2.5	1.9e-06	1.7e-05	// AT2G47940 // AT5G13120 // AT4G25080 // AT5G02160 // AT1G15980 // AT4G39710 // AT2G10940 // AT1G18170 // AT3G51820 // AT3G03920 // ATCG00340 // AT5G55710 // AT5G53490 // AT3G15110 // AT3G52150 // AT1G64770 // AT4G39730 // AT2G37220 // AT1G22700
C	thylakoid part					3.1	8.4e-08	8.1e-07	// AT5G02160 // AT3G51820 // AT5G55710 // AT3G52150 // AT2G37220 // AT2G10940 // AT1G18170 // AT5G53490 // AT2G47940 // AT3G03920 // AT3G01480 // AT4G25080 // AT1G15980 // AT4G39710 // AT4G39730 // AT1G64770 // AT5G48580 // ATCG00580 // AT5G13120 // AT1G20340 // ATCG00340 // AT4G09010 // AT3G15110 // AT1G22700
C	vacuolar membrane					0.8	0.02	0.13	// AT3G55120 // AT3G13080 // AT5G13930 // AT2G36830 // AT2G23150 // AT2G41560
C	vacuolar part					0.8	0.024	0.15	// AT3G55120 // AT3G13080 // AT5G13930 // AT2G36830 // AT2G23150 // AT2G41560
C	vacuole					4.1	1.3e-10	1.7e-09	// AT4G36130 // AT3G44100 // AT5G13980 // AT2G23150 // AT4G27090 // AT1G21750 // AT1G18210 // AT5G43060 // AT3G55120 // AT3G13080 // AT5G13930 // AT1G57720 // AT3G09630 // AT5G62890 // AT4G35830 // AT5G40370 // AT5G45775 // AT1G78680 // AT5G60390 // AT4G39730 // AT1G62290 // AT5G27850 // AT4G31140 // AT5G59970 // AT1G71695 // AT3G62550 // AT2G36830 // AT3G20390 // AT2G41560 // AT4G29260 // AT5G15…
F	acid-amino acid ligase activity					0.6	0.87	1	// AT5G25760 // AT1G68050 // AT1G50490 // AT5G67250 // AT5G37490
F	active transmembrane transporter activity					1.9	0.39	1	// AT4G28390 // AT3G63380 // AT2G41560 // AT3G20000 // AT4G25640 // AT5G61520 // AT2G38940 // AT4G37640 // AT5G13490 // AT5G16150 // AT3G13080 // AT5G40780 // AT5G14940 // AT2G34250 // AT1G59870
F	acyltransferase activity					1	0.11	1	// AT4G00400 // AT2G19070 // AT4G36480 // AT3G22560 // AT5G04530 // AT2G05990 // AT2G32020 // AT2G30200
F	adenyl nucleotide binding					4.6	0.16	1	// AT3G17410 // AT4G20860 // AT5G11170 // AT3G56370 // AT3G62120 // AT3G60210 // AT1G72040 // AT3G50930 // AT3G13490 // AT4G24830 // AT3G06580 // AT2G16250 // AT3G51150 // AT5G49030 // AT5G48380 // AT3G23890 // AT3G28580 // AT4G23940 // AT5G63310 // AT5G66900 // AT1G26230 // AT1G34300 // AT1G63680 // AT3G06980 // AT5G58300 // AT1G59990 // AT2G31880 // AT5G40010 // AT1G18390 // AT3G02530 // AT5G26…
F	adenyl ribonucleotide binding					4.4	0.17	1	// AT3G17410 // AT3G13490 // AT4G24830 // AT3G56370 // AT3G62120 // AT3G60210 // AT1G72040 // AT3G50930 // AT4G23940 // AT3G06580 // AT2G16250 // AT3G51150 // AT5G49030 // AT5G48380 // AT3G23890 // AT3G28580 // AT5G63310 // AT5G66900 // AT1G26230 // AT1G34300 // AT1G63680 // AT3G06980 // AT5G58300 // AT1G59990 // AT2G31880 // AT5G11170 // AT5G40010 // AT1G18390 // AT3G02530 // AT5G26830 // AT3G07…
F	aminoacyl-tRNA ligase activity					0.6	0.029	0.43	// AT5G64050 // AT5G49030 // AT5G26830 // AT3G62120 // AT3G13490
F	anion transmembrane transporter activity					0.9	0.015	0.29	// AT3G20000 // AT2G38940 // AT4G18910 // AT2G25520 // AT3G27170 // AT3G01280 // AT2G23150
F	antioxidant activity					0.9	0.04	0.59	// AT4G11290 // AT2G38380 // AT2G41480 // AT1G71695 // AT4G21960 // AT4G09010 // AT4G37530
F	aspartic-type endopeptidase activity					1.2	0.00021	0.0081	// AT3G52500 // AT5G19120 // AT1G09750 // AT1G01300 // AT1G03220 // AT1G01650 // AT3G18490 // AT5G07030 // AT1G62290
F	aspartic-type peptidase activity					1.2	0.00021	0.0081	// AT3G52500 // AT5G19120 // AT1G09750 // AT1G01300 // AT1G03220 // AT1G01650 // AT3G18490 // AT5G07030 // AT1G62290
F	ATP binding					4.4	0.16	1	// AT3G17410 // AT3G13490 // AT4G24830 // AT3G56370 // AT3G62120 // AT3G60210 // AT1G72040 // AT3G50930 // AT4G23940 // AT3G06580 // AT2G16250 // AT3G51150 // AT5G49030 // AT5G48380 // AT3G23890 // AT3G28580 // AT5G63310 // AT5G66900 // AT1G26230 // AT1G34300 // AT1G63680 // AT3G06980 // AT5G58300 // AT1G59990 // AT2G31880 // AT5G11170 // AT5G40010 // AT1G18390 // AT3G02530 // AT5G26830 // AT3G07…
F	ATPase activity					2.2	0.026	0.41	// AT3G63380 // AT2G41560 // AT5G11170 // AT3G16290 // AT3G06980 // AT3G50930 // AT4G37640 // AT5G40010 // AT1G59990 // AT1G54270 // AT3G13080 // AT3G23890 // AT3G28580 // AT5G63630 // AT1G59870 // AT5G18280 // AT4G23940
F	ATPase activity, coupled					1.4	0.13	1	// AT3G63380 // AT5G11170 // AT3G06980 // AT4G37640 // AT1G59990 // AT1G54270 // AT3G23890 // AT3G13080 // AT5G63630 // AT2G41560 // AT1G59870
F	ATPase activity, coupled to movement of substances					0.6	0.32	1	// AT3G13080 // AT3G63380 // AT2G41560 // AT4G37640 // AT1G59870
F	ATPase activity, coupled to transmembrane movement of substances					0.6	0.32	1	// AT3G13080 // AT3G63380 // AT2G41560 // AT4G37640 // AT1G59870
F	ATP-dependent helicase activity					0.6	0.13	1	// AT5G63630 // AT3G06980 // AT1G54270 // AT1G59990 // AT5G11170
F	binding	41.3	0.013	0.11	// AT4G31500 // AT5G20190 // AT5G65160 // AT5G64040 // AT3G53690 // AT5G43850 // AT4G19840 // AT4G38960 // AT3G22830 // AT2G40960 // AT5G24120 // AT2G28200 // AT5G28237 // AT1G56300 // AT2G39730 // AT3G62690 // AT5G21105 // AT5G03240 // AT2G40300 // AT5G56450 // AT5G60580 // AT1G65480 // AT2G26170 // AT5G37790 // AT3G14680 // AT1G56070 // AT1G78550 // AT4G31940 // AT3G22840 // AT2G05160 // AT3G26…	32.3	0.076	0.86	// AT1G64380 // AT2G27960 // AT4G37530 // AT3G13490 // AT2G34930 // AT2G46210 // AT3G62120 // AT5G23590 // AT3G16500 // AT1G80270 // AT1G72040 // AT5G54640 // AT5G65520 // AT3G18130 // AT2G37430 // AT4G23940 // AT1G60500 // AT1G23740 // AT2G16250 // AT5G08190 // AT2G10940 // AT4G37640 // AT3G18035 // AT4G27270 // AT5G49030 // AT2G02850 // AT1G63470 // AT1G57720 // AT4G09040 // AT3G20810 // AT4G36…
F	calcium ion binding					1	0.083	0.87	// AT4G20780 // AT1G18210 // AT1G66400 // AT1G68090 // AT2G42590 // AT1G56340 // AT4G27280 // AT5G39670
F	calmodulin binding					1.3	0.025	0.41	// AT3G63380 // AT4G31550 // AT2G26190 // AT5G20720 // AT4G37640 // AT5G62390 // AT5G17330 // AT5G60390 // AT2G41560 // AT1G73805
F	carbohydrate binding					1	0.022	0.38	// AT1G34300 // AT3G53380 // AT1G78850 // AT3G17940 // AT1G18650 // AT5G13980 // AT3G04720 // AT5G01090
F	carbon-carbon lyase activity					1.8	3.3e-06	0.00038	// AT5G54960 // AT4G34710 // AT3G14930 // AT2G47590 // ATCG00490 // AT1G72970 // AT1G53310 // AT3G14390 // AT2G36460 // AT1G43710 // AT3G25570 // AT5G03690 // AT5G17330 // AT2G01140
F	carbon-oxygen lyase activity					1	0.023	0.39	// AT4G21000 // AT2G22230 // AT1G08080 // AT4G35830 // AT4G14880 // AT5G66280 // AT1G04680 // AT4G29840
F	carboxylesterase activity					1.7	0.055	0.7	// AT5G62180 // AT3G50440 // AT1G11580 // AT3G48460 // AT5G14930 // AT2G42990 // AT1G53830 // AT3G16370 // AT3G48090 // AT3G14310 // AT5G33370 // AT5G20740 // AT3G04290
F	carboxy-lyase activity					1.2	8.5e-05	0.0043	// AT5G54960 // AT4G34710 // AT3G14930 // AT1G53310 // ATCG00490 // AT3G14390 // AT1G43710 // AT3G25570 // AT5G17330
F	catalytic activity	20.7	0.88	1	// AT4G31500 // AT3G16360 // AT1G78550 // AT5G24120 // AT2G25620 // AT1G23020 // AT5G28237 // AT5G43850 // AT5G14180 // AT3G57680 // AT3G02100 // AT2G18250 // AT1G07430 // AT5G21105 // AT5G37790 // AT1G61680 // AT5G45960 // AT5G54160 // AT1G01420	42.5	3.1e-24	7.2e-22	// AT1G72610 // AT4G21000 // AT4G02290 // AT5G18600 // AT4G15560 // AT4G03210 // AT3G17410 // AT2G22230 // AT1G76490 // AT3G18080 // AT2G46210 // AT3G62120 // AT3G51820 // AT3G16370 // AT2G27960 // AT1G72040 // AT1G20930 // AT3G59480 // AT1G01300 // AT3G55120 // AT4G23940 // AT3G45140 // AT2G31880 // AT1G60500 // AT1G23740 // AT2G16250 // AT1G80600 // AT5G14930 // AT5G43060 // AT3G12710 // AT4G27…
F	cation binding	13	0.0048	0.054	// AT2G40300 // AT1G78550 // AT2G05160 // AT4G38960 // AT2G28200 // AT5G43850 // AT5G60580 // AT3G62690 // AT5G01600 // AT3G53690 // AT5G21105 // AT3G02380	6.8	0.07	0.8	// AT4G20780 // AT4G21000 // AT3G60270 // AT1G25440 // AT4G16770 // AT2G46210 // AT3G44750 // AT1G34370 // AT5G13980 // AT3G55770 // AT4G39830 // AT2G37430 // AT4G23940 // AT1G18210 // AT1G27730 // AT1G08080 // AT1G01490 // AT1G56340 // AT1G65930 // AT1G68090 // AT3G05200 // AT4G34480 // AT1G57720 // AT5G39670 // AT4G12420 // AT1G72310 // AT4G11290 // AT3G47160 // AT3G55430 // AT2G42590 // AT3G06…
F	cation transmembrane transporter activity					1.4	0.46	1	// AT3G63380 // AT5G61520 // AT2G38940 // AT4G37640 // AT5G16150 // ATMG00730 // AT2G23150 // AT2G40540 // AT2G41560 // AT1G60160 // AT1G59870
F	channel activity					0.9	0.042	0.59	// AT3G20000 // AT4G35100 // AT3G01280 // AT4G18910 // AT1G01620 // AT3G27170 // AT2G36830
F	cis-trans isomerase activity					0.9	0.00085	0.026	// AT3G01480 // AT3G44600 // AT4G39710 // AT5G13120 // AT1G18170 // AT5G48580 // AT3G62030
F	coenzyme binding					0.8	0.21	1	// AT4G20860 // AT1G72970 // AT2G37660 // AT4G27270 // AT3G58610 // AT5G15490
F	cofactor binding					0.8	0.4	1	// AT4G20860 // AT1G72970 // AT2G37660 // AT4G27270 // AT3G58610 // AT5G15490
F	copper ion binding					1	0.0032	0.086	// AT4G12420 // AT3G60270 // AT4G39830 // AT4G31840 // AT1G65930 // AT5G15350 // AT1G57720 // AT2G02850
F	di-, tri-valent inorganic cation transmembrane transporter activity					0.6	0.013	0.27	// AT3G63380 // AT2G41560 // AT4G37640 // AT2G23150 // AT1G59870
F	DNA binding	8.7	0.41	1	// AT5G24120 // AT2G28200 // AT3G02380 // AT1G19485 // AT4G38960 // AT2G46680 // AT3G22830 // AT1G18330	7.5	0.59	1	// AT1G64380 // AT1G25440 // AT3G16500 // AT1G34370 // AT1G80270 // AT2G47260 // AT5G54640 // AT3G18035 // AT5G27670 // AT2G38470 // AT5G41010 // AT1G08880 // AT3G57800 // AT4G39250 // AT3G26744 // AT5G08190 // AT2G37430 // AT4G24660 // AT1G74560 // AT1G07790 // AT1G06760 // AT5G11590 // AT1G63470 // AT3G20810 // AT5G28770 // AT5G46690 // AT5G65360 // AT1G68920 // AT5G47230 // AT1G67660 // AT1G14…
F	electron carrier activity					1.9	0.0016	0.047	// AT1G71695 // AT4G11290 // AT5G18600 // AT4G20860 // AT2G38380 // AT2G41480 // AT4G31840 // AT3G57070 // AT5G42150 // AT5G40370 // ATCG00580 // AT5G15350 // AT3G60270 // AT2G27510 // AT4G37530
F	endopeptidase activity					2.3	1.4e-05	0.00099	// AT3G52500 // AT5G19120 // AT1G09750 // AT1G01300 // AT1G03220 // AT1G01650 // AT5G43060 // AT5G67360 // AT1G76140 // AT5G45650 // AT5G59100 // AT3G18490 // AT1G59970 // AT2G47940 // AT5G07030 // AT1G62290 // AT1G04110 // AT4G23940
F	enzyme inhibitor activity					0.6	0.29	1	// AT1G73330 // AT2G02130 // AT1G17860 // AT5G20740 // AT1G73260
F	enzyme regulator activity					1.4	0.14	1	// AT3G07880 // AT2G02130 // AT5G19320 // AT5G20740 // AT1G73330 // AT4G03100 // AT2G29570 // AT1G73260 // AT1G17860 // AT1G52240 // AT1G10630
F	exopeptidase activity					0.6	0.069	0.8	// AT4G12910 // AT3G63470 // AT4G30810 // AT1G15000 // AT1G78680
F	glutathione transferase activity					0.6	0.0082	0.19	// AT2G29420 // AT1G78380 // AT2G47730 // AT1G17180 // AT3G09270
F	helicase activity					0.6	0.32	1	// AT5G63630 // AT3G06980 // AT1G54270 // AT1G59990 // AT5G11170
F	heme binding					0.9	0.0051	0.13	// AT4G11290 // ATCG00580 // AT2G38380 // AT2G41480 // AT2G46210 // AT1G71695 // AT4G37530
F	hydrolase activity					15.4	3.8e-08	6.8e-06	// AT4G02290 // AT3G23600 // AT1G01300 // AT4G03210 // AT3G16370 // AT4G23940 // AT1G60500 // AT5G14930 // AT5G43060 // AT3G12710 // AT3G48090 // AT4G34215 // AT3G23890 // AT3G15140 // AT1G64390 // AT1G11580 // AT4G13870 // AT3G28580 // AT1G75680 // AT3G05600 // AT4G02340 // AT4G30810 // AT4G15210 // AT5G20250 // AT3G18080 // AT1G47480 // AT1G09750 // AT1G78680 // AT1G76140 // AT2G29630 // AT3G14…
F	hydrolase activity, acting on acid anhydrides					2.6	0.28	1	// AT1G59990 // AT3G63380 // AT1G60500 // AT5G11170 // AT3G16290 // AT3G06980 // AT3G51150 // AT3G50930 // AT4G37640 // AT5G40010 // AT2G41560 // AT2G29630 // AT1G54270 // AT3G13080 // AT3G23890 // AT3G28580 // AT5G63630 // AT1G59870 // AT5G18280 // AT4G23940
F	hydrolase activity, acting on acid anhydrides, catalyzing transmembrane movement of substances					0.6	0.33	1	// AT3G13080 // AT3G63380 // AT2G41560 // AT4G37640 // AT1G59870
F	hydrolase activity, acting on acid anhydrides, in phosphorus-containing anhydrides					2.6	0.28	1	// AT1G59990 // AT3G63380 // AT1G60500 // AT5G11170 // AT3G16290 // AT3G06980 // AT3G51150 // AT3G50930 // AT4G37640 // AT5G40010 // AT2G41560 // AT2G29630 // AT1G54270 // AT3G13080 // AT3G23890 // AT3G28580 // AT5G63630 // AT1G59870 // AT5G18280 // AT4G23940
F	hydrolase activity, acting on carbon-nitrogen (but not peptide) bonds					0.6	0.14	1	// AT4G38130 // AT1G51760 // AT5G03740 // AT3G44750 // AT5G43600
F	hydrolase activity, acting on ester bonds					3.6	0.27	1	// AT1G66980 // AT5G55480 // AT2G42990 // AT3G16370 // AT5G33370 // AT3G04290 // AT3G50440 // AT5G14930 // AT4G25150 // AT1G53830 // AT3G48090 // AT3G15140 // AT5G20740 // AT5G62180 // AT3G55270 // AT3G16260 // AT1G11580 // AT4G13870 // AT1G67660 // AT2G35680 // AT2G04530 // AT4G11850 // AT3G48460 // AT2G42010 // AT3G14310 // AT3G20390 // AT3G02600 // AT4G29260
F	hydrolase activity, acting on glycosyl bonds					3.7	3.7e-06	0.00038	// AT4G02290 // AT4G03210 // AT5G08380 // AT5G20950 // AT3G54420 // AT1G45130 // AT5G13980 // AT3G62750 // AT5G64570 // AT3G26380 // AT3G12710 // AT2G44480 // AT4G34480 // AT1G14720 // AT1G70370 // AT1G64390 // AT5G15870 // AT1G75680 // AT3G55430 // AT4G15210 // AT5G20250 // AT4G17090 // AT3G18080 // AT5G07830 // AT4G31140 // AT5G24090 // AT4G23820 // AT1G68560 // AT3G12500
F	hydrolase activity, hydrolyzing O-glycosyl compounds					3.4	1.4e-05	0.00099	// AT4G02290 // AT5G08380 // AT5G20950 // AT3G54420 // AT1G45130 // AT5G13980 // AT3G62750 // AT5G64570 // AT3G26380 // AT2G44480 // AT4G34480 // AT1G70370 // AT1G64390 // AT5G15870 // AT1G75680 // AT3G55430 // AT4G15210 // AT5G20250 // AT4G17090 // AT3G18080 // AT5G07830 // AT4G31140 // AT5G24090 // AT4G23820 // AT1G68560 // AT3G12500
F	hydro-lyase activity					0.6	0.055	0.7	// AT2G22230 // AT4G21000 // AT4G35830 // AT5G66280 // AT1G08080
F	inorganic cation transmembrane transporter activity					1	0.11	1	// AT3G63380 // AT2G23150 // AT4G37640 // ATMG00730 // AT2G40540 // AT2G41560 // AT1G60160 // AT1G59870
F	intramolecular oxidoreductase activity					0.6	0.0099	0.21	// AT5G60640 // AT1G21750 // AT5G42740 // AT1G04980 // AT1G20050
F	ion binding	13	0.0048	0.054	// AT2G40300 // AT1G78550 // AT2G05160 // AT4G38960 // AT2G28200 // AT5G43850 // AT5G60580 // AT3G62690 // AT5G01600 // AT3G53690 // AT5G21105 // AT3G02380	6.8	0.07	0.8	// AT4G20780 // AT4G21000 // AT3G60270 // AT1G25440 // AT4G16770 // AT2G46210 // AT3G44750 // AT1G34370 // AT5G13980 // AT3G55770 // AT4G39830 // AT2G37430 // AT4G23940 // AT1G18210 // AT1G27730 // AT1G08080 // AT1G01490 // AT1G56340 // AT1G65930 // AT1G68090 // AT3G05200 // AT4G34480 // AT1G57720 // AT5G39670 // AT4G12420 // AT1G72310 // AT4G11290 // AT3G47160 // AT3G55430 // AT2G42590 // AT3G06…
F	ion transmembrane transporter activity					2.1	0.28	1	// AT3G63380 // AT3G20000 // AT5G61520 // AT2G25520 // AT2G38940 // AT4G37640 // AT4G18910 // AT5G16150 // AT3G27170 // ATMG00730 // AT3G01280 // AT2G23150 // AT2G40540 // AT2G41560 // AT1G60160 // AT1G59870
F	iron ion binding					1	0.021	0.38	// AT4G11290 // ATCG00580 // AT2G38380 // AT4G16770 // AT2G46210 // AT1G71695 // AT2G41480 // AT4G37530
F	isomerase activity					2.6	1.6e-06	0.00023	// AT5G60640 // AT1G21750 // AT5G42740 // AT5G05270 // AT5G15140 // AT3G44600 // AT4G39710 // AT5G13120 // AT1G18170 // AT3G55120 // AT3G57150 // AT3G17940 // AT5G48580 // AT3G23890 // AT2G44050 // AT3G62030 // AT3G48730 // AT1G04980 // AT3G01480 // AT1G20050
F	kinase activity					4.6	0.37	1	// AT3G17410 // AT2G27960 // AT1G66980 // AT3G56370 // AT2G20900 // AT3G06580 // AT1G20930 // AT3G59480 // AT5G10530 // AT4G19710 // AT4G05200 // AT5G67260 // AT3G53380 // AT5G63400 // AT2G17265 // AT5G48380 // AT3G57550 // AT5G52920 // AT5G63310 // AT1G34300 // AT5G58300 // AT2G23770 // AT2G31880 // AT2G16250 // AT1G18390 // AT1G76550 // AT3G22960 // AT5G53450 // AT4G08850 // AT1G66150 // AT4G29…
F	ligase activity					2.2	0.081	0.87	// AT5G16390 // AT5G35360 // AT4G24830 // AT5G64050 // AT1G09830 // AT2G04350 // AT3G62120 // AT5G67250 // AT5G25760 // AT5G37490 // AT5G49030 // AT1G50490 // AT1G68050 // AT5G37600 // AT5G26830 // AT1G63680 // AT3G13490
F	ligase activity, forming aminoacyl-tRNA and related compounds					0.6	0.029	0.43	// AT5G64050 // AT5G49030 // AT5G26830 // AT3G62120 // AT3G13490
F	ligase activity, forming carbon-nitrogen bonds					1.2	0.5	1	// AT5G35360 // AT4G24830 // AT1G68050 // AT1G09830 // AT5G67250 // AT5G25760 // AT5G37490 // AT1G50490 // AT5G37600
F	ligase activity, forming carbon-oxygen bonds					0.6	0.029	0.43	// AT5G64050 // AT5G49030 // AT5G26830 // AT3G62120 // AT3G13490
F	lipid binding					0.9	0.5	1	// AT2G10940 // AT1G68090 // AT5G02100 // AT1G48750 // AT2G44300 // AT3G18280 // AT5G55450
F	lyase activity					3.1	2.1e-05	0.0013	// AT4G21000 // AT1G11840 // AT2G22230 // AT3G14390 // AT3G25570 // AT4G29840 // AT2G37040 // AT2G36460 // AT1G08080 // AT1G53310 // AT1G43710 // AT5G03690 // AT5G66280 // AT3G14930 // AT4G14880 // ATCG00490 // AT4G35830 // AT5G17330 // AT1G04680 // AT2G01140 // AT5G54960 // AT2G47590 // AT1G72970 // AT4G34710
F	metal ion binding	13	0.0034	0.054	// AT2G40300 // AT1G78550 // AT2G05160 // AT4G38960 // AT2G28200 // AT5G43850 // AT5G60580 // AT3G62690 // AT5G01600 // AT3G53690 // AT5G21105 // AT3G02380	6.3	0.12	1	// AT4G20780 // AT4G21000 // AT3G60270 // AT1G25440 // AT4G16770 // AT2G46210 // AT3G44750 // AT1G34370 // AT5G13980 // AT3G55770 // AT4G39830 // AT2G37430 // AT4G23940 // AT1G18210 // AT1G27730 // AT1G08080 // AT1G01490 // AT1G56340 // AT1G65930 // AT3G05200 // AT1G57720 // AT5G39670 // AT4G12420 // AT1G72310 // AT4G11290 // AT3G47160 // AT1G68090 // AT2G42590 // AT3G06130 // AT5G60800 // AT1G60…
F	metal ion transmembrane transporter activity					0.9	0.064	0.79	// AT3G63380 // AT2G23150 // AT4G37640 // AT2G40540 // AT2G41560 // AT1G60160 // AT1G59870
F	metallopeptidase activity					0.6	0.043	0.59	// AT3G16290 // AT1G51760 // AT5G43600 // AT1G59970 // AT4G23940
F	methyltransferase activity					1	0.21	1	// AT4G25080 // AT4G29510 // AT2G41380 // AT4G29590 // AT4G36470 // AT4G35160 // AT5G13710 // AT5G54160
F	nuclease activity					0.8	0.32	1	// AT3G16260 // AT4G13870 // AT1G67660 // AT3G20390 // AT3G15140 // AT2G04530
F	nucleic acid binding	12	0.64	1	// AT5G24120 // AT2G05160 // AT1G18330 // AT2G28200 // AT1G19485 // AT4G38960 // AT2G46680 // AT3G22830 // AT2G40960 // AT1G56070 // AT3G02380	11.5	0.88	1	// AT1G64380 // AT1G25440 // AT3G16500 // AT1G80270 // AT5G54640 // AT2G37430 // AT4G39250 // AT3G26744 // AT5G08190 // AT3G18035 // AT1G63470 // AT1G57720 // AT4G20360 // AT3G20810 // AT5G65260 // AT2G25930 // AT4G13870 // AT3G54560 // AT5G62000 // AT5G02560 // AT5G13180 // AT5G59970 // AT5G46690 // AT1G14790 // AT4G09040 // AT5G03740 // AT4G02930 // AT3G52150 // AT3G13940 // AT2G37220 // AT3G05…
F	nucleoside binding					4.6	0.16	1	// AT3G17410 // AT4G20860 // AT5G11170 // AT3G56370 // AT3G62120 // AT3G60210 // AT1G72040 // AT3G50930 // AT3G13490 // AT4G24830 // AT3G06580 // AT2G16250 // AT3G51150 // AT5G49030 // AT5G48380 // AT3G23890 // AT3G28580 // AT4G23940 // AT5G63310 // AT5G66900 // AT1G26230 // AT1G34300 // AT1G63680 // AT3G06980 // AT5G58300 // AT1G59990 // AT2G31880 // AT5G40010 // AT1G18390 // AT3G02530 // AT5G26…
F	nucleoside-triphosphatase activity					2.5	0.28	1	// AT3G63380 // AT1G60500 // AT5G11170 // AT3G16290 // AT3G06980 // AT3G51150 // AT3G50930 // AT4G37640 // AT5G40010 // AT2G41560 // AT1G59990 // AT1G54270 // AT3G13080 // AT3G23890 // AT3G28580 // AT5G63630 // AT1G59870 // AT5G18280 // AT4G23940
F	nucleotide binding					6.2	0.43	1	// AT3G17410 // AT4G20860 // AT5G11170 // AT3G52150 // AT3G56370 // AT3G62120 // AT3G60210 // AT1G72040 // AT3G50930 // AT3G18130 // AT3G13490 // AT4G24830 // AT1G60500 // AT3G06580 // AT2G16250 // AT3G51150 // AT4G27270 // AT5G49030 // AT5G48380 // AT3G23890 // AT3G06980 // AT4G09040 // AT4G23940 // AT5G66900 // AT1G63680 // AT1G26230 // AT1G34300 // AT5G65260 // AT5G15490 // AT3G28580 // AT5G58…
F	nucleotidyltransferase activity					0.6	0.42	1	// AT5G41010 // AT1G14790 // ATCG00040 // AT1G09815 // AT3G13940
F	oxidoreductase activity	5.4	0.29	1	// AT4G31500 // AT5G21105 // AT1G78550 // AT5G43850 // AT1G23020	6.8	8.1e-05	0.0043	// AT1G72610 // AT5G20630 // AT5G18600 // AT4G20860 // AT4G16770 // AT1G76490 // AT2G46210 // AT1G06570 // AT4G21960 // AT5G19440 // AT1G67730 // AT1G17745 // AT4G19710 // AT1G79750 // AT5G39950 // AT4G01690 // AT1G71695 // AT1G23740 // AT4G27270 // AT5G42150 // AT1G65930 // AT4G39230 // AT3G59890 // AT3G58610 // ATMG00730 // AT3G11630 // AT1G32100 // AT5G40760 // AT2G05990 // AT4G37530 // AT4G11…
F	oxidoreductase activity, acting on CH-OH group of donors					1.7	0.00024	0.0088	// AT5G15490 // AT1G79750 // AT1G76490 // AT2G45400 // AT1G65930 // AT4G39230 // AT5G19440 // AT1G67730 // AT1G17745 // AT4G19710 // AT2G19900 // AT5G40760 // AT3G58610
F	oxidoreductase activity, acting on peroxide as acceptor					0.9	0.019	0.34	// AT4G11290 // AT2G38380 // AT2G41480 // AT1G71695 // AT4G21960 // AT4G09010 // AT4G37530
F	oxidoreductase activity, acting on sulfur group of donors					0.6	0.081	0.87	// AT5G18600 // AT5G42150 // AT5G40370 // AT3G57070 // AT5G39950
F	oxidoreductase activity, acting on the aldehyde or oxo group of donors					0.8	0.0097	0.21	// AT1G72610 // AT5G20630 // AT1G54100 // AT4G36250 // AT1G79530 // AT3G24503
F	oxidoreductase activity, acting on the CH-CH group of donors					0.8	0.015	0.29	// AT5G54190 // AT4G16760 // AT3G59890 // AT1G32100 // AT2G05990 // AT4G01690
F	oxidoreductase activity, acting on the CH-OH group of donors, NAD or NADP as acceptor					1.5	8.6e-05	0.0043	// AT5G15490 // AT1G79750 // AT1G76490 // AT1G65930 // AT4G39230 // AT5G19440 // AT1G67730 // AT1G17745 // AT4G19710 // AT2G19900 // AT5G40760 // AT3G58610
F	oxygen binding	6.5	4.4e-05	0.003	// AT4G31500 // AT4G31940 // AT3G14680 // AT3G26330 // AT2G26170 // AT3G48270
F	passive transmembrane transporter activity					0.9	0.042	0.59	// AT3G20000 // AT4G35100 // AT3G01280 // AT4G18910 // AT1G01620 // AT3G27170 // AT2G36830
F	peptidase activity					4.1	9.7e-06	0.00086	// AT5G19120 // AT1G01300 // AT1G59970 // AT4G23940 // AT1G03220 // AT5G43060 // AT5G67360 // AT5G59100 // AT2G47940 // AT3G22110 // AT1G78680 // AT1G16470 // AT1G64520 // AT4G30810 // AT3G63470 // AT5G45650 // AT1G21720 // AT2G39960 // AT1G62290 // AT3G52500 // AT4G12910 // AT1G09750 // AT1G01650 // AT3G16290 // AT1G15000 // AT5G43600 // AT1G76140 // AT5G07030 // AT3G18490 // AT1G51760 // AT1G20…
F	peptidase activity, acting on L-amino acid peptides					3.5	0.00012	0.0054	// AT5G19120 // AT1G01300 // AT1G59970 // AT4G23940 // AT1G03220 // AT5G43060 // AT5G67360 // AT5G59100 // AT2G47940 // AT1G78680 // AT4G30810 // AT3G63470 // AT5G45650 // AT3G18490 // AT1G62290 // AT3G52500 // AT4G12910 // AT1G09750 // AT1G01650 // AT3G16290 // AT1G15000 // AT5G43600 // AT1G76140 // AT5G07030 // AT1G51760 // AT1G20850 // AT1G04110
F	peptidyl-prolyl cis-trans isomerase activity					0.9	0.00079	0.025	// AT3G01480 // AT3G44600 // AT4G39710 // AT5G13120 // AT1G18170 // AT5G48580 // AT3G62030
F	peroxidase activity					0.9	0.019	0.34	// AT4G11290 // AT2G38380 // AT2G41480 // AT1G71695 // AT4G21960 // AT4G09010 // AT4G37530
F	phosphatase activity					0.6	0.92	1	// AT2G35680 // AT4G25150 // AT3G55270 // AT4G29260 // AT3G02600
F	phosphoric ester hydrolase activity					1.2	0.65	1	// AT1G66980 // AT5G55480 // AT3G55270 // AT4G11850 // AT4G25150 // AT2G42010 // AT2G35680 // AT3G02600 // AT4G29260
F	phosphotransferase activity, alcohol group as acceptor					3.1	0.5	1	// AT3G17410 // AT2G27960 // AT3G56370 // AT2G20900 // AT1G72040 // AT1G20930 // AT3G59480 // AT5G67260 // AT2G16250 // AT2G17265 // AT5G48380 // AT5G52920 // AT1G34300 // AT5G58300 // AT2G31880 // AT1G18390 // AT1G76550 // AT3G22960 // AT1G66150 // AT4G29810 // AT3G28040 // AT1G21270 // AT3G51550 // AT3G06580
F	P-P-bond-hydrolysis-driven transmembrane transporter activity					0.9	0.24	1	// AT3G63380 // AT3G20000 // AT4G37640 // AT3G13080 // AT2G41560 // AT2G34250 // AT1G59870
F	primary active transmembrane transporter activity					0.9	0.24	1	// AT3G63380 // AT3G20000 // AT4G37640 // AT3G13080 // AT2G41560 // AT2G34250 // AT1G59870
F	protein binding	8.7	0.43	1	// AT5G64040 // AT1G56300 // AT5G60580 // AT3G62690 // AT3G57680 // AT1G65480 // AT3G53690 // AT5G03240	7.7	0.54	1	// AT3G63380 // AT2G27960 // AT3G20000 // AT2G34930 // AT5G22330 // AT1G33590 // AT4G37640 // AT5G25760 // AT4G36480 // AT3G47650 // AT5G51600 // AT3G52590 // AT5G62390 // AT1G10630 // AT2G16250 // AT5G20720 // AT5G23590 // AT4G35160 // AT2G34250 // AT1G74560 // AT4G13870 // AT5G48380 // AT5G55280 // AT5G63310 // AT5G28770 // AT5G66900 // AT1G73805 // AT1G72310 // AT1G26230 // AT3G47160 // AT2G25…
F	protein kinase activity					2.1	0.82	1	// AT1G18390 // AT2G31880 // AT2G27960 // AT1G34300 // AT2G16250 // AT3G17410 // AT5G67260 // AT5G58300 // AT3G56370 // AT1G66150 // AT4G29810 // AT3G28040 // AT1G21270 // AT5G48380 // AT1G20930 // AT3G51550
F	protein serine/threonine kinase activity					1.7	0.64	1	// AT1G18390 // AT2G27960 // AT1G34300 // AT2G16250 // AT3G17410 // AT5G58300 // AT3G56370 // AT1G66150 // AT3G28040 // AT1G21270 // AT5G67260 // AT1G20930 // AT2G31880
F	purine NTP-dependent helicase activity					0.6	0.13	1	// AT5G63630 // AT3G06980 // AT1G54270 // AT1G59990 // AT5G11170
F	purine nucleoside binding					4.6	0.16	1	// AT3G17410 // AT4G20860 // AT5G11170 // AT3G56370 // AT3G62120 // AT3G60210 // AT1G72040 // AT3G50930 // AT3G13490 // AT4G24830 // AT3G06580 // AT2G16250 // AT3G51150 // AT5G49030 // AT5G48380 // AT3G23890 // AT3G28580 // AT4G23940 // AT5G63310 // AT5G66900 // AT1G26230 // AT1G34300 // AT1G63680 // AT3G06980 // AT5G58300 // AT1G59990 // AT2G31880 // AT5G40010 // AT1G18390 // AT3G02530 // AT5G26…
F	purine nucleotide binding					5	0.28	1	// AT3G17410 // AT4G20860 // AT5G11170 // AT3G56370 // AT3G62120 // AT3G60210 // AT1G72040 // AT3G50930 // AT3G13490 // AT4G24830 // AT1G60500 // AT3G06580 // AT2G16250 // AT3G51150 // AT5G49030 // AT5G48380 // AT3G23890 // AT3G28580 // AT4G23940 // AT5G66900 // AT1G26230 // AT1G34300 // AT1G63680 // AT3G06980 // AT5G58300 // AT1G59990 // AT2G31880 // AT5G40010 // AT1G10630 // AT1G18390 // AT5G63…
F	purine ribonucleotide binding					4.8	0.29	1	// AT3G17410 // AT3G13490 // AT5G11170 // AT3G56370 // AT3G62120 // AT3G60210 // AT1G72040 // AT3G50930 // AT4G23940 // AT4G24830 // AT1G60500 // AT3G06580 // AT2G16250 // AT3G51150 // AT5G49030 // AT5G48380 // AT3G23890 // AT3G28580 // AT5G63310 // AT5G66900 // AT1G26230 // AT1G34300 // AT1G63680 // AT3G06980 // AT5G58300 // AT1G59990 // AT2G31880 // AT5G40010 // AT1G10630 // AT1G18390 // AT3G02…
F	pyrophosphatase activity					2.6	0.27	1	// AT1G59990 // AT3G63380 // AT1G60500 // AT5G11170 // AT3G16290 // AT3G06980 // AT3G51150 // AT3G50930 // AT4G37640 // AT5G40010 // AT2G41560 // AT2G29630 // AT1G54270 // AT3G13080 // AT3G23890 // AT3G28580 // AT5G63630 // AT1G59870 // AT5G18280 // AT4G23940
F	ribonucleotide binding					4.8	0.29	1	// AT3G17410 // AT3G13490 // AT5G11170 // AT3G56370 // AT3G62120 // AT3G60210 // AT1G72040 // AT3G50930 // AT4G23940 // AT4G24830 // AT1G60500 // AT3G06580 // AT2G16250 // AT3G51150 // AT5G49030 // AT5G48380 // AT3G23890 // AT3G28580 // AT5G63310 // AT5G66900 // AT1G26230 // AT1G34300 // AT1G63680 // AT3G06980 // AT5G58300 // AT1G59990 // AT2G31880 // AT5G40010 // AT1G10630 // AT1G18390 // AT3G02…
F	RNA binding					2.7	0.94	1	// AT5G14320 // AT1G60650 // AT5G65260 // AT1G35680 // AT3G58660 // AT1G08360 // AT4G24770 // AT2G37220 // AT4G38680 // AT3G03920 // AT4G13850 // AT4G09040 // AT2G21660 // AT3G52150 // AT5G61030 // ATCG00040 // AT5G08180 // AT1G51510 // AT3G13120 // AT3G15190 // AT3G47370
F	S-adenosylmethionine-dependent methyltransferase activity					0.6	0.081	0.87	// AT4G36470 // AT5G54160 // AT4G25080 // AT5G13710 // AT4G29510
F	secondary active transmembrane transporter activity					0.8	0.71	1	// AT5G61520 // AT4G25640 // AT2G38940 // AT5G13490 // AT5G16150 // AT4G28390
F	serine hydrolase activity					1.3	0.0066	0.16	// AT3G63470 // AT4G30810 // AT5G67360 // AT4G12910 // AT5G45650 // AT5G59100 // AT1G15000 // AT2G47940 // AT1G76140 // AT1G04110
F	serine-type endopeptidase activity					0.8	0.0033	0.086	// AT5G67360 // AT1G76140 // AT5G45650 // AT5G59100 // AT2G47940 // AT1G04110
F	serine-type peptidase activity					1.3	0.0066	0.16	// AT3G63470 // AT4G30810 // AT5G67360 // AT4G12910 // AT5G45650 // AT5G59100 // AT1G15000 // AT2G47940 // AT1G76140 // AT1G04110
F	small conjugating protein ligase activity					0.6	0.82	1	// AT5G25760 // AT1G68050 // AT1G50490 // AT5G67250 // AT5G37490
F	structural constituent of ribosome	5.4	0.0075	0.072	// AT1G43170 // AT1G72370 // AT2G34480 // AT5G02960 // AT5G39740	8	8.6e-28	6.1e-25	// AT4G36130 // AT3G04770 // AT1G79850 // AT5G48760 // AT1G35680 // AT3G53740 // AT3G52590 // AT3G44890 // AT5G35530 // AT5G57290 // AT2G43030 // AT3G09630 // AT5G09510 // AT3G54210 // AT1G70600 // AT3G01790 // AT5G07090 // AT1G32990 // AT3G44590 // AT2G09990 // AT5G02610 // AT1G74970 // AT3G04920 // AT3G49910 // AT4G18100 // AT3G25920 // AT3G59540 // AT5G52650 // AT5G65220 // AT4G29410 // AT1G48…
F	structural molecule activity	7.6	0.0012	0.041	// AT3G12110 // AT5G39740 // AT2G34480 // AT1G43170 // AT1G72370 // AT5G09810 // AT5G02960	8.9	1.4e-26	5e-24	// AT4G36130 // AT3G04770 // AT1G79850 // AT5G48760 // AT1G35680 // AT3G53740 // AT3G52590 // AT3G44890 // AT5G35530 // AT5G57290 // AT2G43030 // AT3G09630 // AT5G09510 // AT3G54210 // AT1G70600 // AT3G01790 // AT5G07090 // AT1G32990 // AT3G44590 // AT2G09990 // AT5G02610 // AT1G74970 // AT3G04920 // AT3G49910 // AT4G18100 // AT3G25920 // AT3G59540 // AT5G52650 // AT5G65220 // AT5G55280 // AT4G29…
F	substrate-specific channel activity					0.9	0.041	0.59	// AT3G20000 // AT4G35100 // AT3G01280 // AT4G18910 // AT1G01620 // AT3G27170 // AT2G36830
F	substrate-specific transmembrane transporter activity					3.4	0.062	0.77	// AT3G63380 // AT3G20000 // AT5G61520 // AT4G35100 // AT2G23150 // AT1G59870 // AT1G14360 // AT2G38940 // AT4G37640 // AT1G01620 // AT3G13080 // AT3G27170 // ATMG00730 // AT3G01280 // AT2G25520 // AT4G24570 // AT4G32400 // AT5G14940 // AT2G34250 // AT1G60160 // AT5G40780 // AT4G18910 // AT5G16150 // AT2G36830 // AT2G40540 // AT2G41560
F	substrate-specific transporter activity	5.4	0.12	0.72	// AT4G24120 // AT4G32690 // AT3G53720 // AT1G32450 // AT5G16530	3.9	0.053	0.7	// AT3G63380 // AT3G20000 // AT5G61520 // AT4G35100 // AT2G23150 // AT4G25050 // AT4G16370 // AT1G59870 // AT1G14360 // AT2G38940 // AT4G37640 // AT1G01620 // AT3G13080 // AT3G27170 // ATMG00730 // AT3G01280 // AT2G25520 // AT4G24570 // AT4G32400 // AT5G14940 // AT2G34250 // AT1G60160 // AT5G40780 // AT2G45070 // AT4G18910 // AT5G16150 // AT1G65290 // AT2G36830 // AT2G40540 // AT2G41560
F	tetrapyrrole binding					1.3	0.00078	0.025	// AT4G11290 // ATCG00580 // AT2G38380 // ATCG00680 // AT2G46210 // AT1G71695 // ATCG00340 // AT2G41480 // ATCG00280 // AT4G37530
F	transcription factor activity	7.6	0.28	1	// AT5G24120 // AT2G28200 // AT3G02380 // AT4G38960 // AT2G46680 // AT3G22830 // AT1G18330	3.7	1	1	// AT1G64380 // AT2G38470 // AT3G16500 // AT1G34370 // AT2G47260 // AT2G37430 // AT1G25440 // AT3G57800 // AT4G39250 // AT3G26744 // AT5G08190 // AT3G61950 // AT4G24660 // AT5G11590 // AT4G31550 // AT5G28770 // AT1G68920 // AT5G47230 // AT2G25930 // AT5G62000 // AT4G22070 // AT5G13180 // AT1G27730 // AT3G20810 // AT5G25220 // AT5G64810 // AT4G14770 // AT5G46690 // AT5G41920
F	transcription regulator activity	7.6	0.38	1	// AT5G24120 // AT2G28200 // AT3G02380 // AT4G38960 // AT2G46680 // AT3G22830 // AT1G18330	4.3	1	1	// AT1G64380 // AT2G38470 // AT3G16500 // AT1G34370 // AT2G47260 // AT5G24470 // AT2G37430 // AT1G25440 // AT3G57800 // AT4G39250 // AT3G26744 // AT5G08190 // AT3G61950 // AT4G38130 // AT4G24660 // AT5G11590 // AT4G31550 // AT5G28770 // AT1G68920 // AT5G47230 // AT2G25930 // AT5G62000 // AT4G22070 // AT5G13180 // AT1G27730 // AT3G20810 // AT5G25220 // AT5G64810 // AT4G14770 // AT5G46690 // AT5G61…
F	transferase activity	7.6	0.71	1	// AT3G16360 // AT1G01420 // AT3G02100 // AT2G18250 // AT5G37790 // AT5G54160 // AT5G24120	12.9	0.0001	0.0048	// AT2G27960 // AT4G15560 // AT4G03210 // AT2G20900 // AT3G51820 // AT1G72040 // AT1G20930 // AT3G59480 // AT4G19710 // AT2G16250 // AT1G80600 // AT1G76400 // AT5G63400 // AT2G47730 // AT3G57550 // AT5G63310 // AT4G36480 // AT5G58300 // AT4G33680 // AT1G76550 // AT5G53120 // AT1G75330 // AT1G22410 // AT3G13940 // AT2G29420 // AT1G14790 // AT5G39050 // AT2G28930 // AT3G09270 // AT5G17540 // AT2G22…
F	transferase activity, transferring acyl groups					2.1	0.0016	0.047	// AT4G13840 // AT4G00400 // AT5G17540 // AT2G19070 // AT4G36480 // AT3G22560 // AT5G13930 // AT2G30200 // AT1G10670 // AT2G25150 // AT5G04530 // AT5G49460 // AT5G39050 // AT2G32020 // AT4G25720 // AT2G05990
F	transferase activity, transferring acyl groups other than amino-acyl groups					1.7	0.0089	0.2	// AT4G13840 // AT5G17540 // AT4G00400 // AT2G19070 // AT4G36480 // AT3G22560 // AT5G13930 // AT2G30200 // AT2G25150 // AT5G04530 // AT5G39050 // AT2G32020 // AT2G05990
F	transferase activity, transferring alkyl or aryl (other than methyl) groups					1.4	0.00066	0.023	// AT1G22410 // AT1G78380 // AT4G36810 // AT1G23820 // AT5G08280 // AT3G51820 // AT2G29420 // AT2G47730 // AT1G17180 // AT5G53120 // AT3G09270
F	transferase activity, transferring glycosyl groups					1.7	0.33	1	// AT1G14720 // AT4G15490 // AT4G03210 // AT1G70090 // AT1G34130 // AT5G13000 // AT3G43190 // AT5G19690 // AT1G76400 // AT3G29320 // AT4G01070 // AT1G27450 // AT5G22740
F	transferase activity, transferring hexosyl groups					1.5	0.054	0.7	// AT1G14720 // AT4G15490 // AT4G03210 // AT1G70090 // AT1G34130 // AT5G13000 // AT3G43190 // AT5G19690 // AT1G76400 // AT3G29320 // AT4G01070 // AT5G22740
F	transferase activity, transferring one-carbon groups					1.2	0.12	1	// AT4G25080 // AT4G29510 // AT2G41380 // AT4G29590 // AT4G36470 // AT4G35160 // AT5G13710 // AT5G54160 // AT1G75330
F	transferase activity, transferring phosphorus-containing groups					5.7	0.22	1	// AT3G17410 // AT2G27960 // AT1G09815 // AT1G66980 // AT3G56370 // AT2G20900 // AT1G72040 // AT1G20930 // AT3G59480 // AT5G10530 // AT4G19710 // AT2G28930 // AT4G05200 // AT5G67260 // AT3G53380 // AT5G63400 // AT2G17265 // AT5G48380 // AT3G57550 // AT5G52920 // ATCG00040 // AT5G63310 // AT5G41010 // AT1G34300 // AT5G58300 // AT2G23770 // AT2G31880 // AT2G16250 // AT1G18390 // AT1G76550 // AT3G22…
F	transition metal ion binding	12	0.002	0.045	// AT2G40300 // AT1G78550 // AT2G05160 // AT4G38960 // AT2G28200 // AT5G60580 // AT3G62690 // AT5G01600 // AT3G53690 // AT5G21105 // AT3G02380	4.5	0.4	1	// AT4G21000 // AT3G60270 // AT1G25440 // AT4G16770 // AT2G46210 // AT3G44750 // AT1G34370 // AT5G13980 // AT3G55770 // AT3G47160 // AT2G37430 // AT4G23940 // AT1G23740 // AT1G27730 // AT1G08080 // AT1G65930 // AT1G57720 // AT4G37530 // AT4G12420 // AT1G72310 // AT4G11290 // AT4G39830 // AT1G60650 // AT2G02850 // ATCG00580 // AT2G38380 // AT2G41480 // AT4G31840 // AT1G71695 // AT3G05200 // AT5G15…
F	translation factor activity, nucleic acid binding					0.6	0.32	1	// AT5G60390 // AT1G57720 // AT1G54270 // AT4G20360 // AT4G02930
F	transmembrane transporter activity					4	0.068	0.8	// AT3G63380 // AT3G20000 // AT5G61520 // AT4G35100 // AT1G32050 // AT5G13490 // AT2G23150 // AT4G28390 // AT1G59870 // AT1G14360 // AT2G38940 // AT4G37640 // AT1G01620 // AT3G13080 // AT3G27170 // ATMG00730 // AT3G01280 // AT5G62890 // AT2G25520 // AT4G24570 // AT4G32400 // AT5G14940 // AT2G34250 // AT1G60160 // AT5G40780 // AT4G25640 // AT4G18910 // AT5G16150 // AT2G36830 // AT2G40540 // AT2G41…
F	transporter activity	7.6	0.07	0.47	// AT4G24120 // AT5G56450 // AT1G04570 // AT3G53720 // AT4G32690 // AT5G16530 // AT1G32450	4.9	0.097	1	// AT3G63380 // AT3G20000 // AT5G61520 // AT4G35100 // AT1G32050 // AT5G13490 // AT2G34250 // AT2G23150 // AT4G28390 // AT4G16370 // AT1G59870 // AT1G14360 // AT2G38940 // AT4G37640 // AT1G01620 // AT3G13080 // AT4G09160 // ATMG00730 // AT3G27170 // AT3G01280 // AT5G62890 // AT2G25520 // AT4G24570 // AT4G32400 // AT5G14940 // AT1G60160 // AT5G40780 // AT2G40090 // AT4G25640 // AT2G45070 // AT4G18…
F	ubiquitin-protein ligase activity					0.6	0.79	1	// AT5G25760 // AT1G68050 // AT1G50490 // AT5G67250 // AT5G37490
F	UDP-glycosyltransferase activity					0.6	0.47	1	// AT1G70090 // AT5G13000 // AT4G15490 // AT3G43190 // AT4G01070
F	zinc ion binding	7.6	0.04	0.3	// AT2G05160 // AT2G28200 // AT5G60580 // AT3G62690 // AT4G38960 // AT3G53690 // AT3G02380	2.5	0.95	1	// AT4G21000 // AT1G72310 // AT1G60650 // AT3G47160 // AT3G55770 // AT1G08080 // AT1G25440 // AT1G27730 // AT3G44750 // AT1G34370 // AT3G05200 // AT5G13980 // AT3G18290 // AT3G16720 // AT1G23740 // AT2G33640 // AT2G37430 // AT5G03740 // AT4G23940
P	alcohol catabolic process					1.2	0.00016	0.0039	// AT5G42740 // AT1G76550 // AT3G22960 // AT2G36460 // AT2G01140 // AT5G52920 // AT1G79530 // AT5G03690 // AT5G40760
P	alcohol metabolic process					2.6	2.1e-06	9.9e-05	// AT5G52920 // AT1G66980 // AT5G55480 // AT1G76550 // AT4G15560 // AT3G22960 // AT5G15140 // AT2G36460 // AT3G02580 // AT1G76490 // AT5G13710 // AT2G01140 // AT5G42740 // AT3G17940 // AT5G03690 // AT5G13980 // AT3G59480 // AT1G79530 // AT5G40760 // AT1G20050
P	amine biosynthetic process					2.5	8.1e-07	4.3e-05	// AT4G35630 // AT1G22410 // AT4G24830 // AT4G14880 // AT1G23820 // AT4G33680 // AT3G14390 // AT2G19070 // AT2G17265 // AT3G25570 // AT4G34710 // AT5G53120 // AT3G59890 // AT1G17745 // AT4G19710 // AT4G29840 // AT3G57560 // AT3G58610 // AT3G62030
P	amine metabolic process					3.5	2.3e-05	0.0008	// AT3G13490 // AT4G24830 // AT3G62120 // AT3G14390 // AT3G25570 // AT1G17745 // AT4G19710 // AT4G29840 // AT3G58610 // AT3G62030 // AT4G35630 // AT2G17265 // AT1G43710 // AT5G49030 // AT3G59890 // AT1G23820 // AT1G75330 // AT4G14880 // AT5G64050 // AT1G05010 // AT4G33680 // AT5G53120 // AT1G22410 // AT5G26830 // AT2G19070 // AT4G34710 // AT3G57560
P	amino acid activation					0.6	0.034	0.35	// AT5G64050 // AT5G49030 // AT5G26830 // AT3G62120 // AT3G13490
P	anatomical structure development	12	0.0033	0.064	// AT4G31500 // AT2G36640 // AT4G17030 // AT2G40300 // AT1G43170 // AT5G09810 // AT3G55610 // AT2G26170 // AT1G65480 // AT3G02380 // AT5G01600	8.1	1.4e-05	0.00055	// AT4G12420 // AT5G55480 // AT3G63210 // AT2G44060 // AT3G49240 // AT5G22330 // AT3G54420 // AT2G22250 // AT1G60870 // AT4G38680 // AT5G51600 // AT2G40610 // AT1G20930 // AT3G52590 // AT1G67730 // AT5G05690 // AT3G18130 // AT2G35980 // AT3G13490 // AT1G21750 // AT1G75780 // AT1G12770 // AT3G48090 // AT3G53020 // AT5G67360 // AT4G24660 // AT1G74560 // AT1G43710 // AT5G49030 // AT5G52920 // AT1G22…
P	anatomical structure formation involved in morphogenesis					1	0.0049	0.067	// AT2G39700 // AT3G48090 // AT3G44600 // AT2G40610 // AT1G74560 // AT2G19070 // AT5G51600 // AT1G69530
P	anatomical structure morphogenesis					2.6	0.045	0.45	// AT4G17030 // AT4G12420 // AT5G55480 // AT1G75780 // AT2G39700 // AT5G23940 // AT2G25930 // AT3G44600 // AT2G40610 // AT3G46740 // AT1G74560 // AT3G48090 // AT1G21270 // AT5G51600 // AT1G20930 // AT2G19070 // AT1G69530 // AT5G05690 // AT3G50660 // AT1G04110
P	aromatic compound biosynthetic process					2.2	1.8e-05	0.00068	// AT5G05270 // AT5G49040 // AT1G65870 // AT2G38470 // AT4G16770 // AT1G64520 // AT2G45400 // AT3G55120 // AT2G29630 // AT1G22410 // AT5G13930 // AT3G24503 // AT1G58170 // AT4G23690 // AT5G54160 // AT1G32100 // AT2G37040
P	aspartate family amino acid biosynthetic process					0.8	0.00054	0.011	// AT4G33680 // AT3G14390 // AT2G17265 // AT3G59890 // AT4G19710 // AT4G29840
P	aspartate family amino acid metabolic process					0.9	0.0035	0.05	// AT1G05010 // AT4G33680 // AT3G14390 // AT2G17265 // AT3G59890 // AT4G19710 // AT4G29840
P	biological regulation	21.7	0.0024	0.051	// AT4G31500 // AT3G16360 // AT2G46680 // AT5G24120 // AT2G28200 // AT4G38960 // AT4G17030 // AT2G26170 // AT2G40300 // AT3G57680 // AT5G16530 // AT1G18330 // AT1G19485 // AT5G09810 // AT5G01600 // AT2G18250 // AT5G52300 // AT1G65480 // AT3G53720 // AT3G02380	11.4	0.42	1	// AT4G12560 // AT5G18600 // AT1G25440 // AT5G15230 // AT2G34930 // AT2G20900 // AT2G27960 // AT1G20930 // AT2G37430 // AT3G62030 // AT1G21750 // AT4G39250 // AT3G26744 // AT5G08190 // AT3G48090 // AT5G11590 // AT5G63310 // AT4G36480 // AT2G25930 // AT1G64520 // AT4G33680 // AT5G62000 // AT5G40370 // AT4G17030 // AT3G18690 // AT3G27060 // AT3G43740 // AT1G20340 // AT4G29810 // AT1G14790 // AT4G03…
P	biosynthetic process	19.6	0.068	0.56	// AT4G31500 // AT5G39740 // AT5G24120 // AT2G28200 // AT4G38960 // AT5G28237 // AT2G26170 // AT2G34480 // AT2G46680 // AT1G43170 // AT1G19485 // AT3G55610 // AT2G18250 // AT1G72370 // AT5G54160 // AT1G61680 // AT5G02960 // AT1G18330	24.3	2.1e-15	5.8e-13	// AT1G64380 // AT2G27960 // AT4G15560 // AT3G13490 // AT2G22230 // AT1G76490 // AT2G46210 // AT3G44890 // AT3G51820 // AT3G14390 // AT5G39850 // AT4G18100 // AT5G07090 // AT3G55120 // AT2G37430 // AT5G02610 // AT4G39250 // AT3G26744 // AT5G08190 // AT4G25050 // AT1G76400 // AT5G49030 // AT5G13930 // AT4G29410 // AT4G36480 // AT3G61110 // AT3G04770 // AT4G16720 // AT1G63680 // AT5G64050 // AT1G05…
P	carbohydrate biosynthetic process					0.8	0.51	1	// AT5G42740 // AT1G70090 // AT5G13000 // AT3G43190 // AT4G17090 // AT1G10670
P	carbohydrate catabolic process					1.8	1.2e-06	5.7e-05	// AT5G42740 // AT1G76550 // AT1G79530 // AT3G22960 // AT2G36460 // AT4G15210 // AT2G01140 // AT4G17090 // AT5G52920 // AT5G03690 // AT1G68560 // AT5G64570 // AT5G40760 // AT1G59870
P	carbohydrate metabolic process					4.6	9.4e-05	0.0027	// AT1G66980 // AT5G55480 // AT4G15560 // AT1G11840 // AT2G36460 // AT5G20950 // AT3G17940 // AT5G13980 // AT3G59480 // AT5G64570 // AT1G59870 // AT3G26380 // AT1G76400 // AT5G03690 // AT4G34480 // AT5G52920 // AT5G40760 // AT4G21150 // AT5G15140 // AT3G55430 // AT4G15210 // AT3G43190 // AT4G17090 // AT1G79530 // AT1G10670 // AT2G01140 // AT5G42740 // AT1G76550 // AT3G22960 // AT1G70090 // AT5G24…
P	carboxylic acid biosynthetic process					4	3.4e-09	4e-07	// AT4G00400 // AT5G35360 // AT4G24830 // AT2G22230 // AT2G46210 // AT3G14390 // AT1G67730 // AT1G17745 // AT4G19710 // AT1G79750 // AT3G58610 // AT3G62030 // AT4G35630 // AT4G29840 // AT2G04350 // AT4G25050 // AT2G17265 // AT3G59890 // AT5G52920 // AT2G05990 // AT4G14880 // AT4G33680 // AT3G45140 // AT1G22410 // AT1G10670 // AT4G16760 // AT5G16390 // AT1G55020 // AT1G65290 // AT3G57560 // AT2G30…
P	carboxylic acid metabolic process					5.8	3.4e-08	2.8e-06	// AT4G00400 // AT4G15560 // AT5G35360 // AT4G24830 // AT2G22230 // AT2G46210 // AT3G62120 // AT3G14390 // AT5G25760 // AT1G67730 // AT1G17745 // AT4G19710 // AT1G79750 // AT3G58610 // AT3G13490 // AT4G35630 // AT4G29840 // AT2G04350 // AT5G49030 // AT4G25050 // AT1G43710 // AT2G17265 // AT3G59890 // AT5G52920 // AT1G78680 // AT1G75330 // AT3G62030 // AT2G05990 // AT4G14880 // AT5G64050 // AT1G05…
P	carpel development					0.6	0.019	0.2	// AT3G44600 // AT5G64050 // AT5G49030 // AT3G13490 // AT5G62000
P	catabolic process					4.3	0.14	1	// AT2G36460 // AT4G16760 // AT5G28540 // AT5G25760 // AT5G52920 // AT1G17180 // AT5G64570 // AT1G59870 // AT1G53310 // AT5G03690 // AT4G01070 // AT3G22110 // AT2G47730 // AT5G03240 // AT5G40760 // AT1G78380 // AT1G16470 // AT1G64520 // AT2G47110 // AT4G15210 // AT4G17090 // AT1G79530 // AT1G68560 // AT1G29150 // AT2G01140 // AT5G42740 // AT1G76550 // AT3G22960 // AT1G68050 // AT2G23770 // AT2G29…
P	cation transport					1.3	0.21	1	// AT3G63380 // AT1G01490 // AT2G23150 // AT3G06130 // AT5G60800 // AT5G19090 // AT4G05030 // AT2G40540 // AT1G60160 // AT1G59870
P	cell cycle					0.9	0.34	1	// AT2G27960 // AT3G27060 // AT5G67260 // AT5G51600 // AT5G55230 // AT1G20930 // AT3G19590
P	cell cycle process					0.6	0.2	1	// AT3G19590 // AT2G27960 // AT5G51600 // AT5G55230 // AT1G20930
P	cell death					0.9	0.38	1	// AT1G21750 // AT3G27060 // AT3G54420 // AT5G66900 // AT3G48090 // AT1G20850 // AT5G23040
P	cell growth					1.7	0.0045	0.063	// AT4G17030 // AT4G12420 // AT1G75780 // AT2G39700 // AT5G60920 // AT2G25930 // AT2G40610 // AT3G50660 // AT1G21270 // AT1G69530 // AT5G05690 // AT4G36480 // AT5G40770
P	cell morphogenesis					1.5	0.0093	0.11	// AT4G17030 // AT4G12420 // AT5G55480 // AT1G75780 // AT2G39700 // AT2G25930 // AT2G40610 // AT3G50660 // AT1G21270 // AT5G23940 // AT1G69530 // AT5G05690
P	cell proliferation					0.6	0.014	0.16	// AT5G62000 // AT1G74560 // AT1G50490 // AT5G67260 // AT1G04110
P	cell redox homeostasis					0.6	0.02	0.21	// AT5G18600 // AT5G42150 // AT5G40370 // AT3G57070 // AT3G06730
P	cell surface receptor linked signaling pathway					0.9	0.071	0.66	// AT2G16250 // AT2G41420 // AT3G56370 // AT2G20900 // AT3G28040 // AT2G31880 // AT5G58300
P	cell wall modification					0.6	0.12	1	// AT4G17030 // AT1G69530 // AT2G39700 // AT2G40610 // AT1G59870
P	cellular amine metabolic process					3.5	1.1e-06	5.6e-05	// AT3G13490 // AT4G24830 // AT3G62120 // AT3G14390 // AT3G25570 // AT1G17745 // AT4G19710 // AT4G29840 // AT3G58610 // AT3G62030 // AT4G35630 // AT2G17265 // AT1G43710 // AT5G49030 // AT3G59890 // AT1G23820 // AT1G75330 // AT4G14880 // AT5G64050 // AT1G05010 // AT4G33680 // AT5G53120 // AT1G22410 // AT5G26830 // AT2G19070 // AT4G34710 // AT3G57560
P	cellular amino acid and derivative metabolic process	5.4	0.026	0.27	// AT4G31500 // AT5G28237 // AT5G54160 // AT3G55610 // AT2G26170	5.4	1.3e-09	1.7e-07	// AT3G13490 // AT4G24830 // AT4G16770 // AT1G58170 // AT3G62120 // AT3G14390 // AT3G25570 // AT3G24503 // AT1G17745 // AT4G19710 // AT4G29840 // AT2G37040 // AT3G58610 // AT3G62030 // AT4G35630 // AT1G65870 // AT5G64050 // AT5G49030 // AT3G55120 // AT1G43710 // AT2G17265 // AT3G59890 // AT5G13930 // AT1G64520 // AT1G78680 // AT1G75330 // AT1G32100 // AT5G05270 // AT4G14880 // AT1G23820 // AT1G05…
P	cellular amino acid biosynthetic process					1.8	0.00014	0.0035	// AT4G35630 // AT1G22410 // AT4G24830 // AT4G14880 // AT4G33680 // AT3G14390 // AT2G17265 // AT3G59890 // AT1G17745 // AT4G19710 // AT4G29840 // AT3G57560 // AT3G58610 // AT3G62030
P	cellular amino acid derivative biosynthetic process					2.6	2.5e-07	1.5e-05	// AT4G23690 // AT2G45400 // AT5G49040 // AT1G65870 // AT3G24503 // AT4G16770 // AT1G64520 // AT5G53120 // AT1G05010 // AT5G05270 // AT3G55120 // AT2G19070 // AT3G25570 // AT5G13930 // AT4G34710 // AT1G23820 // AT1G58170 // AT5G54160 // AT1G32100 // AT2G37040
P	cellular amino acid derivative metabolic process					2.7	5.6e-06	0.00025	// AT4G23690 // AT2G45400 // AT5G49040 // AT1G65870 // AT3G24503 // AT4G16770 // AT1G64520 // AT5G53120 // AT1G05010 // AT5G05270 // AT3G55120 // AT2G19070 // AT3G25570 // AT5G13930 // AT4G34710 // AT1G23820 // AT1G58170 // AT1G78680 // AT5G54160 // AT1G32100 // AT2G37040
P	cellular amino acid metabolic process					2.8	0.00015	0.0037	// AT3G13490 // AT4G24830 // AT3G62120 // AT3G14390 // AT1G17745 // AT4G19710 // AT4G29840 // AT3G58610 // AT3G62030 // AT4G35630 // AT2G17265 // AT1G43710 // AT5G49030 // AT3G59890 // AT1G75330 // AT4G14880 // AT5G64050 // AT1G05010 // AT4G33680 // AT1G22410 // AT5G26830 // AT3G57560
P	cellular aromatic compound metabolic process					2.7	0.00015	0.0036	// AT5G05270 // AT5G49040 // AT1G65870 // AT2G38470 // AT4G16770 // AT1G64520 // AT1G09830 // AT2G45400 // AT3G55120 // AT2G29630 // AT1G22410 // AT5G13930 // AT1G27450 // AT3G24503 // AT1G58170 // AT4G23690 // AT1G78680 // AT5G54160 // AT1G32100 // AT2G37040 // AT1G59870
P	cellular biogenic amine biosynthetic process					0.6	0.0057	0.077	// AT2G19070 // AT1G23820 // AT3G25570 // AT4G34710 // AT5G53120
P	cellular biogenic amine metabolic process					0.6	0.011	0.13	// AT2G19070 // AT1G23820 // AT3G25570 // AT4G34710 // AT5G53120
P	cellular biosynthetic process	19.6	0.05	0.47	// AT4G31500 // AT5G39740 // AT5G24120 // AT2G28200 // AT4G38960 // AT5G28237 // AT2G26170 // AT2G34480 // AT2G46680 // AT1G43170 // AT1G19485 // AT3G55610 // AT2G18250 // AT1G72370 // AT5G54160 // AT1G61680 // AT5G02960 // AT1G18330	23.4	8e-15	2e-12	// AT1G64380 // AT2G27960 // AT4G15560 // AT3G13490 // AT2G22230 // AT1G76490 // AT2G46210 // AT3G44890 // AT3G51820 // AT3G14390 // AT5G39850 // AT4G18100 // AT5G07090 // AT3G55120 // AT2G37430 // AT5G02610 // AT4G39250 // AT3G26744 // AT5G08190 // AT4G25050 // AT1G76400 // AT5G49030 // AT5G13930 // AT4G29410 // AT4G36480 // AT3G61110 // AT3G04770 // AT4G16720 // AT5G64050 // AT1G05010 // AT4G33…
P	cellular carbohydrate biosynthetic process					0.6	0.3	1	// AT5G42740 // AT4G17090 // AT5G13000 // AT3G43190 // AT1G10670
P	cellular carbohydrate catabolic process					1.5	2.3e-05	0.0008	// AT5G42740 // AT1G76550 // AT3G22960 // AT2G36460 // AT4G15210 // AT2G01140 // AT4G17090 // AT5G52920 // AT5G03690 // AT1G79530 // AT5G40760 // AT1G59870
P	cellular carbohydrate metabolic process					3.1	1.3e-05	0.00052	// AT1G66980 // AT5G55480 // AT4G15560 // AT2G36460 // AT3G17940 // AT5G13980 // AT3G59480 // AT1G59870 // AT1G76400 // AT5G03690 // AT5G52920 // AT5G40760 // AT4G21150 // AT5G15140 // AT3G43190 // AT4G15210 // AT4G17090 // AT1G79530 // AT1G10670 // AT2G01140 // AT5G42740 // AT1G76550 // AT3G22960 // AT5G13000
P	cellular catabolic process					3.9	0.00059	0.011	// AT2G36460 // AT5G28540 // AT5G25760 // AT5G52920 // AT1G17180 // AT1G59870 // AT1G53310 // AT5G03690 // AT4G01070 // AT3G22110 // AT2G47730 // AT5G03240 // AT5G40760 // AT1G78380 // AT1G16470 // AT1G64520 // AT2G47110 // AT4G15210 // AT4G17090 // AT1G79530 // AT4G16760 // AT1G29150 // AT2G01140 // AT5G42740 // AT1G76550 // AT3G22960 // AT1G68050 // AT2G29420 // AT1G21720 // AT3G09270
P	cellular component assembly					1.8	0.0017	0.029	// AT5G65360 // AT5G60920 // ATCG00680 // AT1G64520 // AT5G59970 // AT3G23990 // AT3G18035 // AT1G74560 // AT2G19070 // AT1G06760 // AT5G51600 // AT5G55230 // AT4G40030 // AT1G22700
P	cellular component biogenesis	5.4	0.013	0.19	// AT1G72370 // AT3G62690 // AT2G34480 // AT5G24120 // AT5G39740	4.5	3.4e-08	2.8e-06	// AT3G44890 // AT5G51600 // AT3G16080 // AT1G32990 // AT5G02610 // AT3G04920 // AT3G23990 // AT3G18035 // AT1G74560 // AT5G06360 // AT3G59540 // AT5G65220 // AT3G03920 // AT5G08180 // AT4G29410 // AT1G48350 // AT3G61110 // AT5G65360 // AT3G49010 // AT2G19070 // AT1G64520 // AT3G53020 // AT5G55230 // AT4G27090 // AT3G15190 // AT4G18100 // AT5G27700 // AT5G60920 // ATCG00680 // AT5G59970 // AT5G13…
P	cellular component morphogenesis					1.7	0.0087	0.1	// AT4G17030 // AT4G12420 // AT5G55480 // AT1G75780 // AT2G39700 // AT2G25930 // AT2G19070 // AT2G40610 // AT3G50660 // AT1G21270 // AT5G23940 // AT1G69530 // AT5G05690
P	cellular component organization	7.6	0.026	0.27	// AT4G17030 // AT3G25690 // AT5G24120 // AT3G12110 // AT1G72370 // AT5G09810 // AT3G62690	5	0.0033	0.047	// AT4G12420 // AT5G55480 // AT3G20000 // AT5G25760 // AT5G51600 // AT5G05690 // AT3G46740 // AT1G75780 // AT3G23990 // AT1G21270 // AT3G18035 // AT1G74560 // AT2G19070 // AT5G23940 // AT5G64050 // AT5G65360 // AT1G63680 // AT2G25930 // AT3G44600 // AT1G64520 // AT3G50660 // AT5G55230 // AT1G74850 // AT4G17030 // AT2G39700 // AT5G60920 // ATCG00680 // AT5G59970 // AT2G27040 // AT2G40610 // AT1G55…
P	cellular developmental process					2.1	0.078	0.72	// AT4G17030 // AT4G12420 // AT5G55480 // AT1G75780 // AT2G39700 // AT3G26744 // AT2G25930 // AT2G19070 // AT2G40610 // AT3G50660 // AT1G74560 // AT1G21270 // AT5G23940 // AT1G69530 // AT5G05690 // AT1G20850
P	cellular homeostasis					1	0.032	0.33	// AT5G18600 // AT3G06730 // AT3G57070 // AT5G40370 // AT5G42150 // AT1G21270 // AT2G23150 // AT4G16370
P	cellular ketone metabolic process					5.9	2.7e-08	2.6e-06	// AT4G00400 // AT4G15560 // AT5G35360 // AT4G24830 // AT2G22230 // AT4G16760 // AT2G46210 // AT3G62120 // AT3G14390 // AT5G25760 // AT1G67730 // AT1G17745 // AT4G19710 // AT4G29840 // AT3G58610 // AT3G13490 // AT4G35630 // AT1G79750 // AT2G04350 // AT5G49030 // AT4G25050 // AT1G43710 // AT2G17265 // AT3G59890 // AT5G13930 // AT5G52920 // AT1G75330 // AT3G62030 // AT2G05990 // AT4G14880 // AT5G64…
P	cellular lipid metabolic process					3.4	0.00072	0.013	// AT4G00400 // AT4G15560 // AT5G35360 // AT2G22230 // AT1G76490 // AT2G46210 // AT5G25760 // AT1G67730 // AT1G79750 // AT4G36810 // AT2G04350 // AT4G25050 // AT5G52920 // AT4G36480 // AT2G05990 // AT1G06570 // AT3G45140 // AT1G10670 // AT4G16760 // AT4G33030 // AT5G16390 // AT1G72970 // AT1G55020 // AT1G65290 // AT3G02600 // AT2G30200
P	cellular localization					1.9	0.2	1	// AT4G34450 // AT5G19320 // AT3G20000 // AT2G47450 // AT5G05000 // AT3G46740 // AT5G25760 // AT4G32400 // AT2G21660 // AT4G24570 // AT3G62030 // AT4G28390 // AT5G58430 // AT2G34250 // AT1G59870
P	cellular macromolecular complex assembly					1.5	0.0013	0.023	// AT5G65360 // ATCG00680 // AT1G64520 // AT5G59970 // AT3G23990 // AT3G18035 // AT1G74560 // AT1G06760 // AT5G51600 // AT5G55230 // AT4G40030 // AT1G22700
P	cellular macromolecular complex subunit organization					1.5	0.0032	0.046	// AT5G65360 // ATCG00680 // AT1G64520 // AT5G59970 // AT3G23990 // AT3G18035 // AT1G74560 // AT1G06760 // AT5G51600 // AT5G55230 // AT4G40030 // AT1G22700
P	cellular macromolecule biosynthetic process	12	0.28	1	// AT5G24120 // AT2G28200 // AT5G39740 // AT2G34480 // AT1G43170 // AT1G19485 // AT4G38960 // AT2G46680 // AT1G72370 // AT5G02960 // AT1G18330	13.9	0.00011	0.003	// AT1G64380 // AT2G27960 // AT3G13490 // AT3G44890 // AT5G39850 // AT4G18100 // AT5G07090 // AT2G37430 // AT5G02610 // AT4G39250 // AT3G26744 // AT5G08190 // AT1G76400 // AT5G49030 // AT5G11590 // AT4G29410 // AT3G61110 // AT3G04770 // AT4G16720 // AT5G64050 // AT3G62120 // AT5G62000 // AT5G45775 // AT3G57490 // AT3G13940 // AT4G27090 // AT3G27060 // AT1G20340 // AT5G46690 // AT4G34670 // AT5G57…
P	cellular macromolecule catabolic process					2.7	0.00098	0.018	// AT5G42740 // AT1G76550 // AT1G79530 // AT3G22960 // AT1G16470 // AT2G36460 // AT1G64520 // AT2G47110 // AT4G15210 // AT5G28540 // AT4G17090 // AT5G52920 // AT1G21720 // AT5G03240 // AT1G68050 // AT3G22110 // AT5G03690 // AT2G01140 // AT1G29150 // AT5G40760 // AT1G59870
P	cellular macromolecule localization					1	0.4	1	// AT4G34450 // AT3G20000 // AT2G47450 // AT3G46740 // AT5G25760 // AT5G05000 // AT3G62030 // AT1G59870
P	cellular macromolecule metabolic process	17.4	0.51	1	// AT5G24120 // AT2G25620 // AT2G28200 // AT1G56300 // AT5G39740 // AT2G34480 // AT1G43170 // AT1G19485 // AT4G38960 // AT2G46680 // AT1G07430 // AT1G72370 // AT5G37790 // AT5G03240 // AT5G02960 // AT1G18330	22.5	8.5e-05	0.0024	// AT1G64380 // AT2G27960 // AT3G13490 // AT3G44890 // AT5G23590 // AT5G39850 // AT4G18100 // AT5G07090 // AT2G37430 // AT5G02610 // AT4G39250 // AT2G16250 // AT5G08190 // AT1G16470 // AT3G12710 // AT1G76400 // AT5G49030 // AT5G03690 // AT3G23890 // AT3G25920 // AT4G29410 // AT5G40760 // AT3G04770 // AT4G16720 // AT5G64050 // AT5G58300 // AT2G47110 // AT4G15210 // AT3G62120 // AT5G62000 // AT5G45…
P	cellular metabolic process	29.3	0.099	0.74	// AT4G31500 // AT2G34480 // AT5G64040 // AT4G38960 // AT2G18250 // AT5G37790 // AT5G24120 // AT2G28200 // AT5G28237 // AT1G56300 // AT5G02960 // AT1G43170 // AT1G72370 // AT5G03240 // AT3G55610 // AT2G40300 // AT2G26170 // AT5G54160 // AT2G25620 // AT5G39740 // AT1G19485 // AT5G01600 // AT2G46680 // AT1G07430 // AT1G61680 // AT1G60950 // AT1G18330	36.5	6.4e-17	2.1e-14	// AT4G21000 // AT2G27960 // AT4G15560 // AT3G13490 // AT1G64380 // AT2G22230 // AT1G76490 // AT2G46210 // AT3G44890 // AT3G51820 // AT5G23590 // AT5G39850 // AT3G09630 // AT1G72040 // AT3G59480 // AT4G18100 // AT5G07090 // AT3G55120 // AT2G37430 // AT5G02610 // AT4G39250 // AT2G16250 // AT5G08190 // AT1G16470 // AT3G53020 // AT3G12710 // AT4G25050 // AT4G27270 // AT4G28940 // AT5G03690 // AT5G66…
P	cellular nitrogen compound biosynthetic process					4.1	2.5e-10	3.8e-08	// AT4G15560 // AT2G38470 // AT4G24830 // AT1G09830 // AT3G51820 // AT3G14390 // AT3G25570 // AT1G27450 // AT1G17745 // AT4G19710 // AT4G29840 // AT3G58610 // AT3G62030 // AT4G35630 // AT2G19070 // AT2G17265 // AT3G59890 // AT4G01690 // AT3G48730 // AT4G25080 // AT4G14880 // AT1G23820 // AT4G33680 // AT1G10670 // AT5G53120 // AT1G22410 // AT2G44050 // AT2G29630 // AT5G54190 // AT4G34710 // AT3G57…
P	cellular nitrogen compound metabolic process					5.7	1.2e-14	2.6e-12	// AT4G15560 // AT3G13490 // AT4G24830 // AT2G36460 // AT1G09830 // AT2G44050 // AT3G62120 // AT3G51820 // AT3G14390 // AT3G25570 // AT1G27450 // AT1G17745 // AT4G19710 // AT4G29840 // AT3G58610 // AT2G38470 // AT4G01690 // AT4G35630 // AT2G17265 // AT1G43710 // AT5G49030 // AT3G59890 // AT5G03690 // AT1G23820 // AT1G75330 // AT3G62030 // AT3G48730 // AT5G40760 // AT4G25080 // AT4G14880 // AT5G64…
P	cellular process	39.1	0.059	0.5	// AT4G31500 // AT2G40300 // AT3G12110 // AT1G56300 // AT5G64040 // AT3G55610 // AT2G18250 // AT5G02960 // AT3G25690 // AT5G24120 // AT2G28200 // AT4G38960 // AT5G28237 // AT2G34480 // AT3G53720 // AT1G43170 // AT1G72370 // AT3G57680 // AT5G03240 // AT3G16360 // AT5G56450 // AT5G52300 // AT2G26170 // AT5G37790 // AT5G54160 // AT4G17030 // AT2G25620 // AT5G39740 // AT1G19485 // AT5G09810 // AT5G01…	46.1	2e-18	1e-15	// AT4G15560 // AT1G76490 // AT2G46210 // AT3G44890 // AT1G76400 // AT4G28940 // AT2G35860 // AT5G66280 // AT1G64770 // AT4G29410 // AT4G16720 // AT1G64520 // AT1G05010 // AT2G01590 // AT5G45775 // AT5G23040 // AT4G17030 // AT4G02930 // AT5G49460 // AT5G13980 // AT3G53380 // AT3G55120 // AT1G22770 // AT2G05990 // AT1G10670 // AT3G22960 // AT1G21270 // AT4G34710 // AT5G58430 // AT4G14320 // AT5G61…
P	cellular protein catabolic process					1.2	0.21	1	// AT5G03240 // AT1G16470 // AT1G64520 // AT2G47110 // AT5G28540 // AT1G21720 // AT1G68050 // AT3G22110 // AT1G29150
P	cellular protein complex assembly					0.8	0.048	0.47	// ATCG00680 // AT1G64520 // AT3G23990 // AT5G51600 // AT5G55230 // AT1G22700
P	cellular protein localization					0.9	0.49	1	// AT4G34450 // AT3G20000 // AT2G47450 // AT3G46740 // AT5G25760 // AT5G05000 // AT3G62030
P	cellular protein metabolic process	10.9	0.34	1	// AT2G25620 // AT1G56300 // AT5G39740 // AT2G34480 // AT1G43170 // AT1G72370 // AT1G07430 // AT5G37790 // AT5G03240 // AT5G02960	15.1	1.6e-07	1e-05	// AT3G13490 // AT3G44890 // AT5G23590 // AT5G39850 // AT4G18100 // AT5G07090 // AT5G02610 // AT2G16250 // AT1G16470 // AT1G76400 // AT5G49030 // AT4G29410 // AT3G61110 // AT3G04770 // AT4G16720 // AT5G64050 // AT5G58300 // AT2G47110 // AT3G62120 // AT5G45775 // AT3G57490 // AT4G27090 // AT5G03240 // AT1G20340 // AT4G34670 // AT5G57290 // AT3G51550 // AT4G02930 // AT1G66980 // AT5G48760 // AT5G35…
P	cellular response to chemical stimulus					1.7	0.15	1	// AT5G15230 // AT5G47230 // AT1G78380 // AT2G44050 // AT2G36830 // AT3G53020 // AT4G33680 // AT5G28540 // AT3G48090 // AT1G20930 // AT4G01070 // AT5G63310 // AT3G12500
P	cellular response to hormone stimulus					0.9	0.49	1	// AT5G15230 // AT5G47230 // AT3G53020 // AT1G20930 // AT2G36830 // AT5G63310 // AT3G12500
P	cellular response to stimulus					3	0.11	0.97	// AT5G15230 // AT3G54420 // AT5G28540 // AT1G20930 // AT1G04980 // AT1G59870 // AT1G21750 // AT3G12710 // AT3G48090 // AT4G01070 // AT5G63310 // AT2G44050 // AT5G47230 // AT1G78380 // AT2G25930 // AT3G53020 // AT4G33680 // AT4G33030 // AT2G47590 // AT3G27060 // AT2G29570 // AT2G36830 // AT3G12500
P	cellular response to stress					1.5	0.13	1	// AT1G21750 // AT1G78380 // AT2G47590 // AT3G27060 // AT3G54420 // AT3G12710 // AT3G48090 // AT2G29570 // AT5G28540 // AT1G04980 // AT4G33030 // AT1G59870
P	chemical homeostasis					0.6	0.16	1	// AT1G21270 // AT4G16370 // AT5G05690 // AT2G23150 // AT1G20340
P	chlorophyll biosynthetic process					0.8	0.00067	0.013	// AT4G25080 // AT3G51820 // AT5G54190 // AT1G10670 // AT4G15560 // AT5G08280
P	chlorophyll metabolic process					0.8	0.0033	0.047	// AT4G25080 // AT3G51820 // AT5G54190 // AT1G10670 // AT4G15560 // AT5G08280
P	chromatin assembly					0.8	0.0021	0.034	// AT5G65360 // AT5G59970 // AT3G18035 // AT1G74560 // AT1G06760 // AT4G40030
P	chromatin assembly or disassembly					0.8	0.0087	0.1	// AT5G65360 // AT5G59970 // AT3G18035 // AT1G74560 // AT1G06760 // AT4G40030
P	chromatin organization					1.2	0.013	0.15	// AT5G65360 // AT3G44600 // AT5G59970 // AT2G27040 // AT3G18035 // AT1G74560 // AT4G38130 // AT1G06760 // AT4G40030
P	chromosome organization					1.2	0.039	0.4	// AT5G65360 // AT3G44600 // AT5G59970 // AT2G27040 // AT3G18035 // AT1G74560 // AT4G38130 // AT1G06760 // AT4G40030
P	circadian rhythm					0.8	0.0059	0.078	// AT1G22770 // AT2G25930 // AT1G68050 // AT5G61380 // AT2G21660 // AT5G24470
P	coenzyme metabolic process					1.2	0.019	0.2	// AT5G49460 // AT1G06570 // AT2G36460 // AT2G01140 // AT1G53310 // AT5G03690 // AT1G10670 // AT1G78680 // AT5G40760
P	cofactor biosynthetic process					1.3	0.0078	0.096	// AT5G49460 // AT1G06570 // AT4G25080 // AT3G51820 // AT5G54190 // AT1G10670 // AT4G15560 // AT3G48730 // AT5G08280 // AT4G01690
P	cofactor metabolic process					2.1	0.00098	0.018	// AT5G49460 // AT1G06570 // AT4G25080 // AT2G36460 // AT3G51820 // AT2G01140 // AT1G53310 // AT5G54190 // AT5G03690 // AT1G10670 // AT1G78680 // AT4G15560 // AT3G48730 // AT5G40760 // AT5G08280 // AT4G01690
P	death					0.9	0.38	1	// AT1G21750 // AT3G27060 // AT3G54420 // AT5G66900 // AT3G48090 // AT1G20850 // AT5G23040
P	defense response					5.3	8.2e-08	6e-06	// AT4G12560 // AT2G38470 // AT2G34930 // AT1G58170 // AT1G33590 // AT3G54420 // AT4G23690 // AT4G33300 // AT2G42010 // AT2G23150 // AT2G37220 // AT2G35980 // AT1G59870 // AT1G65870 // AT1G80600 // AT5G42500 // AT3G48090 // AT2G47730 // AT4G31550 // AT5G66900 // AT2G15220 // AT2G37040 // AT2G02130 // AT3G54560 // AT2G37660 // AT4G33680 // AT4G16760 // AT3G11630 // AT3G18690 // AT5G49040 // AT4G11…
P	defense response to bacterium					1.5	0.00048	0.0096	// AT3G11630 // AT2G38470 // AT1G80600 // AT4G11850 // AT2G27040 // AT3G54560 // AT2G37660 // AT1G55020 // AT2G42010 // AT2G23150 // AT4G31550 // AT1G59870
P	defense response, incompatible interaction					1.4	0.0003	0.0067	// AT4G11850 // AT2G27040 // AT4G33680 // AT4G29810 // AT1G55020 // AT3G48090 // AT4G38130 // AT2G42010 // AT3G04720 // AT3G12500 // AT1G59870
P	developmental growth					1.4	0.014	0.16	// AT4G17030 // AT4G12420 // AT1G75780 // AT2G39700 // AT2G25930 // AT3G44600 // AT2G40610 // AT3G50660 // AT1G21270 // AT1G69530 // AT5G05690
P	developmental growth involved in morphogenesis					1.3	0.0066	0.084	// AT4G17030 // AT4G12420 // AT1G75780 // AT2G39700 // AT2G25930 // AT2G40610 // AT3G50660 // AT1G21270 // AT1G69530 // AT5G05690
P	developmental process	12	0.025	0.27	// AT4G31500 // AT2G36640 // AT4G17030 // AT2G40300 // AT1G43170 // AT5G09810 // AT3G55610 // AT2G26170 // AT1G65480 // AT3G02380 // AT5G01600	9.8	5e-05	0.0015	// AT4G12420 // AT5G55480 // AT3G63210 // AT2G44060 // AT3G49240 // AT1G04110 // AT5G22330 // AT3G54420 // AT3G44750 // AT1G60870 // AT4G38680 // AT5G51600 // AT2G40610 // AT1G20930 // AT3G52590 // AT1G67730 // AT5G05690 // AT3G18130 // AT2G35980 // AT3G13490 // AT1G21750 // AT1G75780 // AT1G12770 // AT3G48090 // AT3G53020 // AT5G14930 // AT5G67360 // AT4G24660 // AT1G74560 // AT1G43710 // AT5G49…
P	dicarboxylic acid metabolic process					0.8	0.0087	0.1	// AT1G22410 // AT2G19900 // AT4G33680 // AT3G14390 // AT3G59890 // AT1G79750
P	DNA metabolic process					1	0.59	1	// AT2G27960 // AT1G09815 // AT2G47590 // AT3G27060 // AT2G27040 // AT3G12710 // AT2G29570 // AT3G23890
P	DNA packaging					0.8	0.0029	0.042	// AT5G65360 // AT5G59970 // AT3G18035 // AT1G74560 // AT1G06760 // AT4G40030
P	embryonic development					3	0.0011	0.019	// AT2G44060 // AT3G49240 // AT3G54420 // AT2G22250 // AT1G60870 // AT3G52590 // AT1G67730 // AT3G46740 // AT1G21750 // AT1G12770 // AT4G24660 // AT1G43710 // AT5G23940 // AT2G15890 // AT1G64520 // AT1G10670 // AT5G13710 // AT3G16290 // AT4G37300 // AT3G04400 // AT4G11850 // AT3G18290 // AT5G22640
P	embryonic development ending in seed dormancy					2.5	0.0047	0.066	// AT5G13710 // AT2G44060 // AT3G49240 // AT3G16290 // AT1G64520 // AT3G52590 // AT4G37300 // AT3G54420 // AT2G22250 // AT4G24660 // AT1G43710 // AT3G04400 // AT3G18290 // AT5G23940 // AT4G11850 // AT2G15890 // AT1G60870 // AT5G22640 // AT1G12770
P	enzyme linked receptor protein signaling pathway					0.6	0.17	1	// AT3G28040 // AT5G58300 // AT3G56370 // AT2G16250 // AT2G31880
P	establishment of localization	12	0.0055	0.096	// AT4G24120 // AT2G40300 // AT3G25690 // AT5G56450 // AT1G04570 // AT5G16530 // AT4G32690 // AT5G01600 // AT2G26170 // AT3G53720 // AT1G32450	6.3	0.046	0.45	// AT3G63380 // AT3G20000 // AT5G61520 // AT2G47450 // AT1G32050 // AT4G05030 // AT5G13490 // AT5G25760 // AT2G34250 // AT1G48750 // AT1G01620 // AT4G16370 // AT2G23150 // AT1G59870 // AT4G28390 // AT4G35100 // AT2G10940 // AT1G27950 // AT3G46740 // AT5G13930 // AT4G09160 // AT2G44300 // AT3G62030 // AT4G37640 // AT3G27170 // AT5G19320 // AT1G01490 // AT3G01280 // AT3G18280 // AT5G62890 // AT3G06…
P	establishment of localization in cell					1.8	0.2	1	// AT4G34450 // AT5G19320 // AT3G20000 // AT2G47450 // AT5G05000 // AT3G46740 // AT5G25760 // AT2G21660 // AT4G24570 // AT4G32400 // AT4G28390 // AT5G58430 // AT2G34250 // AT3G62030
P	establishment of protein localization					1.3	0.26	1	// AT4G34450 // AT3G20000 // AT2G47450 // AT1G32050 // AT2G45070 // AT3G46740 // AT5G25760 // AT5G05000 // AT2G34250 // AT3G62030
P	fatty acid biosynthetic process					2.2	2.2e-08	2.1e-06	// AT4G00400 // AT5G16390 // AT3G45140 // AT5G35360 // AT2G22230 // AT2G04350 // AT2G46210 // AT4G25050 // AT1G55020 // AT1G65290 // AT5G52920 // AT2G30200 // AT1G10670 // AT4G16760 // AT1G67730 // AT1G79750 // AT2G05990
P	fatty acid metabolic process					2.5	6.3e-07	3.5e-05	// AT4G00400 // AT5G16390 // AT3G45140 // AT5G35360 // AT2G22230 // AT2G04350 // AT2G46210 // AT1G72970 // AT4G25050 // AT1G55020 // AT1G65290 // AT5G52920 // AT2G30200 // AT1G10670 // AT4G16760 // AT1G67730 // AT5G25760 // AT1G79750 // AT2G05990
P	flavonoid biosynthetic process					0.9	0.00085	0.016	// AT5G05270 // AT4G16770 // AT1G64520 // AT2G45400 // AT3G55120 // AT5G13930 // AT5G54160
P	flavonoid metabolic process					0.9	0.0016	0.028	// AT5G05270 // AT4G16770 // AT1G64520 // AT2G45400 // AT3G55120 // AT5G13930 // AT5G54160
P	floral organ development					1	0.016	0.18	// AT1G14720 // AT4G38680 // AT3G13490 // AT3G44600 // AT5G64050 // AT5G62000 // AT5G49030 // AT2G02850
P	floral whorl development					1.2	0.0024	0.037	// AT1G14720 // AT4G38680 // AT3G13490 // AT3G44600 // AT5G64050 // AT3G53020 // AT5G62000 // AT5G49030 // AT2G02850
P	flower development					2.1	0.0065	0.084	// AT1G14720 // AT4G38680 // AT1G68050 // AT1G22770 // AT2G25930 // AT3G44600 // AT1G64520 // AT3G53020 // AT3G54560 // AT5G62000 // AT5G49030 // AT1G10670 // AT5G64050 // AT5G05690 // AT2G02850 // AT3G13490
P	fruit development					3.4	0.00016	0.0039	// AT3G63210 // AT2G44060 // AT3G49240 // AT3G54420 // AT2G22250 // AT1G60870 // AT4G38680 // AT3G52590 // AT1G21750 // AT1G12770 // AT5G67360 // AT4G24660 // AT1G43710 // AT5G52920 // AT5G23940 // AT2G15890 // AT1G14720 // AT3G18290 // AT1G64520 // AT5G13710 // AT3G16290 // AT4G37300 // AT3G04400 // AT4G11850 // AT4G34710 // AT5G22640
P	gametophyte development					0.8	0.35	1	// AT2G19070 // AT1G72970 // AT2G34860 // AT1G60870 // AT4G16760 // AT3G01780
P	gene expression	12	0.37	1	// AT5G24120 // AT2G28200 // AT5G39740 // AT2G34480 // AT1G43170 // AT1G19485 // AT4G38960 // AT2G46680 // AT1G72370 // AT5G02960 // AT1G18330	13.9	0.0017	0.029	// AT1G64380 // AT3G13490 // AT3G44890 // AT5G39850 // AT4G18100 // AT5G07090 // AT2G37430 // AT5G02610 // AT4G39250 // AT3G26744 // AT5G08190 // AT4G27270 // AT5G49030 // AT3G25920 // AT4G29410 // AT3G61110 // AT3G04770 // AT4G16720 // AT5G64050 // AT3G62120 // AT5G62000 // AT5G45775 // AT3G57490 // AT3G13940 // AT4G27090 // AT1G20340 // AT5G46690 // AT1G14790 // AT4G34670 // AT5G57290 // AT4G02…
P	generation of precursor metabolites and energy					2.1	0.00045	0.009	// AT5G42740 // AT1G76550 // AT3G22960 // AT1G15980 // ATCG00680 // AT2G01590 // AT1G53310 // ATCG00340 // ATCG00580 // AT1G79530 // ATMG00730 // AT2G47940 // AT1G64770 // AT5G52920 // ATCG00280 // AT1G22700
P	glucan metabolic process					0.6	0.041	0.42	// AT4G17090 // AT5G55480 // AT5G13000 // AT4G15210 // AT1G10670
P	glucose catabolic process					1.2	0.0001	0.0028	// AT5G42740 // AT1G76550 // AT3G22960 // AT2G36460 // AT2G01140 // AT5G52920 // AT1G79530 // AT5G03690 // AT5G40760
P	glucose metabolic process					1.2	0.00013	0.0034	// AT5G42740 // AT1G76550 // AT3G22960 // AT2G36460 // AT2G01140 // AT5G52920 // AT1G79530 // AT5G03690 // AT5G40760
P	glycolysis					0.6	0.0082	0.1	// AT5G52920 // AT1G76550 // AT1G79530 // AT3G22960 // AT5G42740
P	growth					2.1	0.0025	0.039	// AT4G17030 // AT4G12420 // AT1G75780 // AT2G39700 // AT5G60920 // AT2G25930 // AT3G44600 // AT2G40610 // AT3G50660 // AT1G55020 // AT1G21270 // AT1G69530 // AT5G05690 // AT4G36480 // AT5G40770 // AT1G27730
P	gynoecium development					0.8	0.007	0.088	// AT3G13490 // AT3G44600 // AT5G64050 // AT3G53020 // AT5G62000 // AT5G49030
P	heterocycle biosynthetic process					1.3	0.00037	0.0077	// AT4G25080 // AT1G27450 // AT3G51820 // AT2G29630 // AT5G54190 // AT1G10670 // AT4G15560 // AT3G48730 // AT5G08280 // AT4G01690
P	heterocycle metabolic process					2.3	0.0088	0.11	// AT3G63380 // AT4G15560 // AT2G38470 // AT1G27450 // AT1G09830 // AT1G06570 // AT3G51820 // AT2G29630 // AT5G54190 // AT1G10670 // AT1G78680 // AT3G59480 // AT4G25080 // AT5G54160 // AT4G01690 // AT3G48730 // AT5G08280 // AT1G59870
P	hexose catabolic process					1.2	0.00011	0.0029	// AT5G42740 // AT1G76550 // AT3G22960 // AT2G36460 // AT2G01140 // AT5G52920 // AT1G79530 // AT5G03690 // AT5G40760
P	hexose metabolic process					1.5	2.4e-05	0.00084	// AT5G52920 // AT5G42740 // AT1G76550 // AT3G22960 // AT5G15140 // AT2G36460 // AT2G01140 // AT3G17940 // AT5G03690 // AT5G13980 // AT1G79530 // AT5G40760
P	homeostatic process					1.3	0.017	0.18	// AT5G18600 // AT3G06730 // AT3G57070 // AT5G40370 // AT1G20340 // AT5G42150 // AT1G21270 // AT5G05690 // AT4G16370 // AT2G23150
P	hormone-mediated signaling pathway					0.9	0.49	1	// AT5G15230 // AT5G47230 // AT3G53020 // AT1G20930 // AT2G36830 // AT5G63310 // AT3G12500
P	immune response					2.2	0.0022	0.036	// AT3G18690 // AT4G29810 // AT4G11850 // AT4G24770 // AT2G27040 // AT3G54420 // AT4G33680 // AT1G55020 // AT3G48090 // AT4G38130 // AT2G21660 // AT2G42010 // AT3G04720 // AT3G12500 // AT2G37220 // AT2G35980 // AT1G59870
P	immune system process					2.2	0.0023	0.036	// AT3G18690 // AT4G29810 // AT4G11850 // AT4G24770 // AT2G27040 // AT3G54420 // AT4G33680 // AT1G55020 // AT3G48090 // AT4G38130 // AT2G21660 // AT2G42010 // AT3G04720 // AT3G12500 // AT2G37220 // AT2G35980 // AT1G59870
P	innate immune response					2.1	0.0031	0.045	// AT3G18690 // AT4G29810 // AT4G11850 // AT4G24770 // AT2G27040 // AT3G54420 // AT4G33680 // AT1G55020 // AT3G48090 // AT4G38130 // AT2G21660 // AT2G42010 // AT3G04720 // AT3G12500 // AT2G37220 // AT1G59870
P	intracellular protein transport					0.9	0.46	1	// AT4G34450 // AT3G20000 // AT2G47450 // AT3G46740 // AT5G25760 // AT5G05000 // AT3G62030
P	intracellular signaling cascade					1.7	0.59	1	// AT5G15230 // AT3G18690 // AT2G25930 // AT3G53020 // AT2G44050 // AT5G47230 // AT4G33680 // AT4G29810 // AT3G48090 // AT1G20930 // AT2G36830 // AT5G63310 // AT3G12500
P	intracellular transport					1.5	0.25	1	// AT4G34450 // AT5G19320 // AT3G20000 // AT2G47450 // AT5G05000 // AT3G46740 // AT5G25760 // AT2G21660 // AT4G24570 // AT4G32400 // AT4G28390 // AT3G62030
P	ion transport					1.8	0.064	0.61	// AT3G63380 // AT1G01490 // AT5G19090 // AT3G01280 // AT4G18910 // AT3G06130 // AT5G60800 // AT3G27170 // AT4G05030 // AT2G23150 // AT3G20000 // AT2G40540 // AT1G60160 // AT1G59870
P	isoprenoid biosynthetic process					0.6	0.15	1	// AT1G76490 // AT4G15560 // AT1G06570 // AT1G10670 // AT4G36810
P	isoprenoid metabolic process					0.6	0.27	1	// AT1G76490 // AT4G15560 // AT1G06570 // AT1G10670 // AT4G36810
P	leaf development					0.9	0.21	1	// AT5G55480 // AT1G10670 // AT3G44600 // AT1G64520 // AT3G50660 // AT5G23940 // AT2G37860
P	lignan biosynthetic process					0.6	5.1e-05	0.0015	// AT4G23690 // AT1G65870 // AT5G49040 // AT1G32100 // AT1G58170
P	lignan metabolic process					0.6	5.1e-05	0.0015	// AT4G23690 // AT1G65870 // AT5G49040 // AT1G32100 // AT1G58170
P	lipid biosynthetic process					3.7	1.2e-07	7.8e-06	// AT4G00400 // AT4G15560 // AT5G35360 // AT2G22230 // AT1G76490 // AT2G46210 // AT1G67730 // AT5G05690 // AT1G79750 // AT4G36810 // AT2G04350 // AT4G25050 // AT5G52920 // AT4G36480 // AT2G05990 // AT1G06570 // AT3G02580 // AT3G50660 // AT3G45140 // AT1G10670 // AT4G16760 // AT4G33030 // AT5G16390 // AT5G13710 // AT2G45400 // AT1G55020 // AT1G65290 // AT1G20050 // AT2G30200
P	lipid localization					0.8	2.5e-05	0.00086	// AT2G10940 // AT1G27950 // AT1G48750 // AT2G44300 // AT3G18280 // AT5G55450
P	lipid metabolic process					5.3	8.2e-07	4.3e-05	// AT4G00400 // AT4G15560 // AT5G35360 // AT1G66980 // AT2G22230 // AT1G76490 // AT2G42990 // AT2G46210 // AT3G16370 // AT5G25760 // AT1G67730 // AT5G05690 // AT1G79750 // AT4G36810 // AT5G14930 // AT2G04350 // AT4G25050 // AT3G48090 // AT5G52920 // AT4G36480 // AT2G05990 // AT1G06570 // AT3G02580 // AT3G50660 // AT3G45140 // AT5G33370 // AT1G10670 // AT4G16760 // AT5G02100 // AT1G62290 // AT4G33…
P	lipid transport					0.8	0.13	1	// AT2G10940 // AT1G27950 // AT1G48750 // AT2G44300 // AT3G18280 // AT5G55450
P	localization	14.1	0.0008	0.024	// AT4G31500 // AT4G24120 // AT3G25690 // AT5G56450 // AT2G26170 // AT1G04570 // AT2G40300 // AT4G32690 // AT5G01600 // AT3G53720 // AT2G18250 // AT5G16530 // AT1G32450	6.3	0.075	0.7	// AT3G63380 // AT3G20000 // AT5G61520 // AT2G47450 // AT1G32050 // AT4G05030 // AT5G13490 // AT5G25760 // AT2G34250 // AT1G48750 // AT1G01620 // AT4G16370 // AT2G23150 // AT1G59870 // AT4G28390 // AT4G35100 // AT2G10940 // AT1G27950 // AT3G46740 // AT5G13930 // AT4G09160 // AT2G44300 // AT3G62030 // AT4G37640 // AT3G27170 // AT5G19320 // AT1G01490 // AT3G01280 // AT3G18280 // AT5G62890 // AT3G06…
P	macromolecular complex assembly					1.5	0.0019	0.032	// AT5G65360 // ATCG00680 // AT1G64520 // AT5G59970 // AT3G23990 // AT3G18035 // AT1G74560 // AT1G06760 // AT5G51600 // AT5G55230 // AT4G40030 // AT1G22700
P	macromolecular complex subunit organization					1.5	0.0046	0.064	// AT5G65360 // ATCG00680 // AT1G64520 // AT5G59970 // AT3G23990 // AT3G18035 // AT1G74560 // AT1G06760 // AT5G51600 // AT5G55230 // AT4G40030 // AT1G22700
P	macromolecule biosynthetic process	12	0.29	1	// AT5G24120 // AT2G28200 // AT5G39740 // AT2G34480 // AT1G43170 // AT1G19485 // AT4G38960 // AT2G46680 // AT1G72370 // AT5G02960 // AT1G18330	13.9	0.00014	0.0036	// AT1G64380 // AT2G27960 // AT3G13490 // AT3G44890 // AT5G39850 // AT4G18100 // AT5G07090 // AT2G37430 // AT5G02610 // AT4G39250 // AT3G26744 // AT5G08190 // AT1G76400 // AT5G49030 // AT5G11590 // AT4G29410 // AT3G61110 // AT3G04770 // AT4G16720 // AT5G64050 // AT3G62120 // AT5G62000 // AT5G45775 // AT3G57490 // AT3G13940 // AT4G27090 // AT3G27060 // AT1G20340 // AT5G46690 // AT4G34670 // AT5G57…
P	macromolecule catabolic process					3	0.29	1	// AT2G36460 // AT5G28540 // AT5G64570 // AT1G59870 // AT5G03690 // AT3G22110 // AT5G52920 // AT5G03240 // AT5G40760 // AT1G16470 // AT1G64520 // AT2G47110 // AT4G15210 // AT4G17090 // AT1G79530 // AT1G68560 // AT1G29150 // AT2G01140 // AT5G42740 // AT1G76550 // AT3G22960 // AT1G68050 // AT1G21720
P	macromolecule localization					2.3	0.0092	0.11	// AT4G34450 // AT3G20000 // AT1G27950 // AT2G47450 // AT1G32050 // AT2G10940 // AT2G45070 // AT3G46740 // AT5G25760 // AT3G18280 // AT2G44300 // AT5G55450 // AT2G21660 // AT5G05000 // AT1G48750 // AT3G62030 // AT2G34250 // AT1G59870
P	macromolecule metabolic process	18.5	0.58	1	// AT5G24120 // AT2G25620 // AT2G28200 // AT1G56300 // AT5G39740 // AT2G34480 // AT1G43170 // AT1G19485 // AT3G57680 // AT4G38960 // AT2G46680 // AT1G07430 // AT1G72370 // AT5G37790 // AT5G03240 // AT5G02960 // AT1G18330	26.2	4.8e-07	2.7e-05	// AT1G64380 // AT2G27960 // AT1G01300 // AT3G13490 // AT3G44890 // AT5G23590 // AT5G39850 // AT4G18100 // AT5G07090 // AT2G37430 // AT4G23940 // AT4G39250 // AT2G16250 // AT5G08190 // AT1G16470 // AT3G12710 // AT4G27270 // AT5G49030 // AT5G03690 // AT3G23890 // AT3G25920 // AT4G29410 // AT5G40760 // AT3G04770 // AT4G16720 // AT5G64050 // AT5G58300 // AT2G47110 // AT4G30810 // AT4G15210 // AT3G62…
P	macromolecule modification					3.6	0.86	1	// AT3G17410 // AT1G66980 // AT3G56370 // AT3G52590 // AT5G10530 // AT4G25720 // AT4G05200 // AT3G53380 // AT1G21270 // AT1G76400 // AT5G48380 // AT2G35680 // AT5G03240 // AT1G34300 // AT4G21150 // AT3G44600 // AT5G58300 // AT2G47110 // AT2G23770 // AT2G31880 // AT2G16250 // AT1G18390 // AT4G24770 // AT4G08850 // AT2G27040 // AT3G28040 // AT4G38130 // AT3G51550
P	metabolic process	34.8	0.097	0.74	// AT4G31500 // AT1G56300 // AT5G64040 // AT4G38960 // AT2G18250 // AT5G02960 // AT5G24120 // AT2G28200 // AT5G28237 // AT2G34480 // AT1G43170 // AT1G72370 // AT5G21105 // AT5G03240 // AT3G55610 // AT1G32450 // AT3G02100 // AT2G40300 // AT2G26170 // AT5G37790 // AT5G54160 // AT2G25620 // AT5G45960 // AT5G39740 // AT1G19485 // AT3G57680 // AT5G01600 // AT2G46680 // AT1G07430 // AT1G61680 // AT1G60…	43.7	3.1e-20	6.1e-17	// AT4G21000 // AT2G27960 // AT4G15560 // AT3G13490 // AT1G64380 // AT2G22230 // AT1G76490 // AT2G46210 // AT3G44890 // AT3G51820 // AT3G16370 // AT5G39850 // AT4G33680 // AT1G72040 // AT3G59480 // AT1G01300 // AT5G07090 // AT3G55120 // AT2G37430 // AT4G27090 // AT5G02610 // AT3G45140 // AT5G65220 // AT4G39250 // AT2G16250 // AT5G08190 // AT1G16470 // AT5G14930 // AT3G53020 // AT3G09630 // AT3G12…
P	metal ion transport					1.3	0.021	0.22	// AT3G63380 // AT1G01490 // AT2G23150 // AT3G06130 // AT5G60800 // AT5G19090 // AT4G05030 // AT2G40540 // AT1G60160 // AT1G59870
P	microtubule-based process					0.8	0.035	0.35	// AT5G19780 // AT3G51150 // AT1G50010 // AT5G23860 // AT5G51600 // AT5G55230
P	modification-dependent macromolecule catabolic process					1.2	0.18	1	// AT5G03240 // AT1G16470 // AT1G64520 // AT2G47110 // AT5G28540 // AT1G21720 // AT1G68050 // AT3G22110 // AT1G29150
P	modification-dependent protein catabolic process					1.2	0.18	1	// AT5G03240 // AT1G16470 // AT1G64520 // AT2G47110 // AT5G28540 // AT1G21720 // AT1G68050 // AT3G22110 // AT1G29150
P	monocarboxylic acid metabolic process					2.8	7.3e-05	0.0021	// AT4G00400 // AT4G15560 // AT5G35360 // AT2G22230 // AT2G46210 // AT5G25760 // AT1G67730 // AT1G79750 // AT2G04350 // AT4G25050 // AT5G52920 // AT1G78680 // AT2G05990 // AT3G45140 // AT1G10670 // AT4G16760 // AT5G42740 // AT5G16390 // AT1G72970 // AT1G55020 // AT1G65290 // AT2G30200
P	monosaccharide catabolic process					1.2	0.00011	0.0029	// AT5G42740 // AT1G76550 // AT3G22960 // AT2G36460 // AT2G01140 // AT5G52920 // AT1G79530 // AT5G03690 // AT5G40760
P	monosaccharide metabolic process					1.8	2.1e-05	0.00078	// AT5G52920 // AT5G42740 // AT1G76550 // AT4G15560 // AT3G22960 // AT5G15140 // AT2G36460 // AT2G01140 // AT3G17940 // AT5G03690 // AT5G13980 // AT3G59480 // AT1G79530 // AT5G40760
P	multicellular organismal development	10.9	0.026	0.27	// AT4G31500 // AT2G36640 // AT2G40300 // AT1G43170 // AT5G09810 // AT3G55610 // AT2G26170 // AT1G65480 // AT3G02380 // AT5G01600	8.4	0.00034	0.0074	// AT5G55480 // AT3G63210 // AT2G44060 // AT3G49240 // AT1G04110 // AT5G22330 // AT3G54420 // AT3G44750 // AT1G60870 // AT4G38680 // AT1G20930 // AT3G52590 // AT1G67730 // AT5G05690 // AT3G18130 // AT2G35980 // AT3G13490 // AT1G21750 // AT1G12770 // AT3G53020 // AT5G67360 // AT4G24660 // AT1G74560 // AT1G43710 // AT5G49030 // AT5G52920 // AT1G22770 // AT5G64050 // AT2G15890 // AT5G24470 // AT1G14…
P	multicellular organismal process	10.9	0.032	0.31	// AT4G31500 // AT2G36640 // AT2G40300 // AT1G43170 // AT5G09810 // AT3G55610 // AT2G26170 // AT1G65480 // AT3G02380 // AT5G01600	8.6	0.00032	0.007	// AT5G55480 // AT3G63210 // AT2G44060 // AT3G49240 // AT1G04110 // AT5G22330 // AT3G54420 // AT3G44750 // AT1G60870 // AT4G38680 // AT1G20930 // AT3G52590 // AT1G67730 // AT5G05690 // AT3G18130 // AT2G35980 // AT3G13490 // AT1G21750 // AT1G12770 // AT3G53020 // AT5G67360 // AT4G24660 // AT1G74560 // AT1G43710 // AT5G49030 // AT5G52920 // AT1G22770 // AT5G64050 // AT2G15890 // AT5G24470 // AT1G14…
P	multi-organism process					4.9	1.9e-06	8.9e-05	// AT2G38470 // AT2G34930 // AT3G44750 // AT5G51600 // AT5G54640 // AT2G23150 // AT2G35980 // AT1G59870 // AT1G80600 // AT3G48090 // AT2G41430 // AT4G31550 // AT1G05010 // AT3G01280 // AT3G54560 // AT2G37660 // AT4G15210 // AT4G33680 // AT3G45140 // AT5G55450 // AT4G16760 // AT3G11630 // AT5G14940 // AT2G02850 // AT5G18280 // AT2G28790 // AT3G04720 // AT4G11850 // AT2G27040 // AT4G29810 // AT1G55…
P	ncRNA metabolic process					1	0.16	1	// AT3G13490 // AT5G64050 // AT3G62120 // AT5G49030 // AT5G26830 // AT3G03920 // AT2G04530 // AT3G16260
P	negative regulation of biological process					1.2	0.56	1	// AT4G12560 // AT1G14790 // AT2G27040 // AT1G20340 // AT5G62000 // AT4G27270 // AT4G38130 // AT3G19590 // AT1G59870
P	negative regulation of biosynthetic process					0.6	0.065	0.61	// AT5G62000 // AT4G27270 // AT4G38130 // AT2G27040 // AT1G20340
P	negative regulation of cellular biosynthetic process					0.6	0.065	0.61	// AT5G62000 // AT4G27270 // AT4G38130 // AT2G27040 // AT1G20340
P	negative regulation of cellular metabolic process					0.6	0.12	1	// AT5G62000 // AT4G27270 // AT4G38130 // AT2G27040 // AT1G20340
P	negative regulation of cellular process					0.8	0.35	1	// AT2G27040 // AT1G20340 // AT5G62000 // AT4G27270 // AT4G38130 // AT3G19590
P	negative regulation of gene expression					0.6	0.38	1	// AT5G62000 // AT4G27270 // AT4G38130 // AT2G27040 // AT1G14790
P	negative regulation of macromolecule biosynthetic process					0.6	0.057	0.55	// AT5G62000 // AT4G27270 // AT4G38130 // AT2G27040 // AT1G20340
P	negative regulation of macromolecule metabolic process					0.8	0.3	1	// AT1G14790 // AT2G27040 // AT1G20340 // AT5G62000 // AT4G27270 // AT4G38130
P	negative regulation of metabolic process					0.8	0.36	1	// AT1G14790 // AT2G27040 // AT1G20340 // AT5G62000 // AT4G27270 // AT4G38130
P	nitrogen compound metabolic process	12	0.33	1	// AT4G31500 // AT5G24120 // AT2G28200 // AT4G38960 // AT5G28237 // AT2G46680 // AT1G19485 // AT3G55610 // AT2G18250 // AT1G32450 // AT1G18330	13	0.0061	0.08	// AT1G64380 // AT2G27960 // AT4G15560 // AT3G13490 // AT3G62120 // AT3G51820 // AT3G14390 // AT1G72040 // AT4G19710 // AT2G37430 // AT1G25440 // AT4G39250 // AT3G26744 // AT5G08190 // AT3G12710 // AT4G27270 // AT5G49030 // AT5G03690 // AT5G66280 // AT5G40760 // AT5G64050 // AT1G05010 // AT4G33680 // AT5G62000 // AT5G53120 // AT1G75330 // AT1G22410 // AT2G47590 // AT3G27060 // AT5G46690 // AT1G14…
P	nucleobase, nucleoside and nucleotide metabolic process					1.4	0.0077	0.095	// AT3G63380 // AT1G27450 // AT2G36460 // AT1G09830 // AT3G27060 // AT2G01140 // AT4G28940 // AT2G42910 // AT5G03690 // AT3G57550 // AT5G40760
P	nucleobase, nucleoside, nucleotide and nucleic acid metabolic process	7.6	0.67	1	// AT5G24120 // AT2G28200 // AT2G46680 // AT1G19485 // AT4G38960 // AT2G18250 // AT1G18330	8.5	0.5	1	// AT1G64380 // AT3G63380 // AT2G27960 // AT1G27450 // AT3G13490 // AT2G36460 // AT5G61380 // AT1G09830 // AT3G62120 // AT3G12710 // AT1G34370 // AT1G72040 // AT2G47260 // AT2G29570 // AT2G37430 // AT1G25440 // AT5G41010 // AT3G57800 // AT4G39250 // AT3G26744 // AT5G08190 // AT3G61950 // AT5G49030 // AT5G64810 // AT4G27270 // AT4G28940 // AT5G11590 // AT5G66280 // AT1G08360 // AT3G03920 // AT5G03…
P	nucleoside phosphate metabolic process					1.2	0.015	0.16	// AT3G63380 // AT2G36460 // AT1G09830 // AT3G27060 // AT2G01140 // AT2G42910 // AT3G57550 // AT5G03690 // AT5G40760
P	nucleosome assembly					0.8	0.0015	0.026	// AT5G65360 // AT5G59970 // AT3G18035 // AT1G74560 // AT1G06760 // AT4G40030
P	nucleosome organization					0.8	0.0015	0.026	// AT5G65360 // AT5G59970 // AT3G18035 // AT1G74560 // AT1G06760 // AT4G40030
P	nucleotide metabolic process					1.2	0.015	0.16	// AT3G63380 // AT2G36460 // AT1G09830 // AT3G27060 // AT2G01140 // AT2G42910 // AT3G57550 // AT5G03690 // AT5G40760
P	organ development	5.4	0.055	0.48	// AT4G31500 // AT2G40300 // AT5G09810 // AT5G01600 // AT2G26170	2.7	0.21	1	// AT1G14720 // AT5G62000 // AT5G55480 // AT2G37860 // AT5G23940 // AT1G20930 // AT3G44600 // AT1G64520 // AT5G22330 // AT3G50660 // AT1G55020 // AT1G04110 // AT5G49030 // AT1G74560 // AT2G02850 // AT1G10670 // AT5G64050 // AT3G18130 // AT4G38680 // AT2G35980 // AT3G13490
P	organelle organization					2.7	0.028	0.3	// AT5G65360 // AT1G74560 // AT3G19590 // AT1G63680 // AT3G20000 // AT3G44600 // AT5G64050 // AT5G59970 // AT3G23990 // AT2G27040 // AT3G46740 // AT5G25760 // AT4G40030 // AT4G38130 // AT1G06760 // AT5G51600 // AT5G55230 // AT1G74850 // AT5G55280 // AT3G18035 // AT5G40770
P	organic acid biosynthetic process					4	3.4e-09	4e-07	// AT4G00400 // AT5G35360 // AT4G24830 // AT2G22230 // AT2G46210 // AT3G14390 // AT1G67730 // AT1G17745 // AT4G19710 // AT1G79750 // AT3G58610 // AT3G62030 // AT4G35630 // AT4G29840 // AT2G04350 // AT4G25050 // AT2G17265 // AT3G59890 // AT5G52920 // AT2G05990 // AT4G14880 // AT4G33680 // AT3G45140 // AT1G22410 // AT1G10670 // AT4G16760 // AT5G16390 // AT1G55020 // AT1G65290 // AT3G57560 // AT2G30…
P	organic acid metabolic process					5.8	3.6e-08	2.8e-06	// AT4G00400 // AT4G15560 // AT5G35360 // AT4G24830 // AT2G22230 // AT2G46210 // AT3G62120 // AT3G14390 // AT5G25760 // AT1G67730 // AT1G17745 // AT4G19710 // AT1G79750 // AT3G58610 // AT3G13490 // AT4G35630 // AT4G29840 // AT2G04350 // AT5G49030 // AT4G25050 // AT1G43710 // AT2G17265 // AT3G59890 // AT5G52920 // AT1G78680 // AT1G75330 // AT3G62030 // AT2G05990 // AT4G14880 // AT5G64050 // AT1G05…
P	oxidation reduction					0.8	0.25	1	// AT4G39830 // AT1G15980 // AT2G01590 // AT3G59890 // ATMG00730 // AT1G64770
P	oxoacid metabolic process					5.8	3.4e-08	2.8e-06	// AT4G00400 // AT4G15560 // AT5G35360 // AT4G24830 // AT2G22230 // AT2G46210 // AT3G62120 // AT3G14390 // AT5G25760 // AT1G67730 // AT1G17745 // AT4G19710 // AT1G79750 // AT3G58610 // AT3G13490 // AT4G35630 // AT4G29840 // AT2G04350 // AT5G49030 // AT4G25050 // AT1G43710 // AT2G17265 // AT3G59890 // AT5G52920 // AT1G78680 // AT1G75330 // AT3G62030 // AT2G05990 // AT4G14880 // AT5G64050 // AT1G05…
P	phenylpropanoid biosynthetic process					1.8	3.3e-06	0.00015	// AT5G05270 // AT5G49040 // AT1G65870 // AT4G16770 // AT1G64520 // AT2G45400 // AT3G55120 // AT4G23690 // AT5G13930 // AT3G24503 // AT1G58170 // AT5G54160 // AT1G32100 // AT2G37040
P	phenylpropanoid metabolic process					1.8	3.2e-05	0.0011	// AT5G05270 // AT5G49040 // AT1G65870 // AT4G16770 // AT1G64520 // AT2G45400 // AT3G55120 // AT4G23690 // AT5G13930 // AT3G24503 // AT1G58170 // AT5G54160 // AT1G32100 // AT2G37040
P	phosphate metabolic process					2.5	0.88	1	// AT4G05200 // AT1G18390 // AT1G34300 // AT3G53380 // AT3G17410 // AT5G58300 // AT3G56370 // AT2G20900 // AT2G23770 // AT3G28040 // AT1G21270 // AT5G48380 // AT2G31880 // AT5G10530 // AT1G66980 // AT2G35680 // AT4G08850 // AT3G51550 // AT2G16250
P	phosphorus metabolic process					2.5	0.88	1	// AT4G05200 // AT1G18390 // AT1G34300 // AT3G53380 // AT3G17410 // AT5G58300 // AT3G56370 // AT2G20900 // AT2G23770 // AT3G28040 // AT1G21270 // AT5G48380 // AT2G31880 // AT5G10530 // AT1G66980 // AT2G35680 // AT4G08850 // AT3G51550 // AT2G16250
P	phosphorylation					2.3	0.84	1	// AT4G05200 // AT1G18390 // AT1G34300 // AT3G53380 // AT3G17410 // AT5G58300 // AT3G56370 // AT2G20900 // AT2G23770 // AT3G28040 // AT1G21270 // AT5G48380 // AT2G31880 // AT1G66980 // AT5G10530 // AT4G08850 // AT3G51550 // AT2G16250
P	photosynthesis					1.3	0.0026	0.04	// ATCG00580 // AT1G27730 // AT1G15980 // ATCG00680 // AT2G01590 // ATCG00340 // AT2G47940 // AT1G64770 // ATCG00280 // AT1G22700
P	photosynthesis, light reaction					1.2	0.00045	0.009	// ATCG00580 // AT1G15980 // ATCG00680 // AT2G01590 // ATCG00340 // AT2G47940 // AT1G64770 // ATCG00280 // AT1G22700
P	phyllome development					0.9	0.29	1	// AT5G55480 // AT1G10670 // AT3G44600 // AT1G64520 // AT3G50660 // AT5G23940 // AT2G37860
P	pigment biosynthetic process					1.5	8.2e-06	0.00035	// AT1G06570 // AT4G15560 // AT1G64520 // AT1G09830 // AT3G51820 // AT5G54190 // AT5G13930 // AT1G27450 // AT1G10670 // AT4G25080 // AT5G54160 // AT5G08280
P	pigment metabolic process					1.5	4.2e-05	0.0014	// AT1G06570 // AT4G15560 // AT1G64520 // AT1G09830 // AT3G51820 // AT5G54190 // AT5G13930 // AT1G27450 // AT1G10670 // AT4G25080 // AT5G54160 // AT5G08280
P	plant-type cell wall organization					0.8	0.0074	0.092	// AT4G17030 // AT5G55480 // AT2G39700 // AT5G60920 // AT2G40610 // AT1G69530
P	plastid organization					0.6	0.11	0.97	// AT1G74850 // AT5G64050 // AT5G55280 // AT1G63680 // AT3G46740
P	polyamine biosynthetic process					0.6	0.00015	0.0037	// AT2G19070 // AT1G23820 // AT3G25570 // AT4G34710 // AT5G53120
P	polyamine metabolic process					0.6	0.00036	0.0076	// AT2G19070 // AT1G23820 // AT3G25570 // AT4G34710 // AT5G53120
P	polysaccharide metabolic process					0.9	0.042	0.42	// AT5G55480 // AT5G13000 // AT4G15210 // AT4G17090 // AT1G10670 // AT1G68560 // AT5G64570
P	porphyrin biosynthetic process					1	0.00011	0.0029	// AT4G25080 // AT3G51820 // AT5G54190 // AT1G10670 // AT4G15560 // AT3G48730 // AT5G08280 // AT4G01690
P	porphyrin metabolic process					1	0.00077	0.014	// AT4G25080 // AT3G51820 // AT5G54190 // AT1G10670 // AT4G15560 // AT3G48730 // AT5G08280 // AT4G01690
P	positive regulation of biological process					1.4	0.022	0.23	// AT3G18690 // AT1G22770 // AT1G68050 // AT5G62000 // AT1G14790 // AT5G55230 // AT1G10670 // AT1G74850 // AT5G05690 // AT2G23150 // AT3G26744
P	positive regulation of cellular process					0.6	0.25	1	// AT1G74850 // AT1G14790 // AT2G23150 // AT5G55230 // AT3G26744
P	positive regulation of developmental process					0.6	0.018	0.19	// AT5G62000 // AT1G68050 // AT5G05690 // AT1G10670 // AT1G22770
P	positive regulation of post-embryonic development					0.6	0.0062	0.08	// AT5G62000 // AT1G68050 // AT5G05690 // AT1G10670 // AT1G22770
P	post-embryonic development	8.7	0.00035	0.012	// AT2G36640 // AT2G40300 // AT1G43170 // AT5G09810 // AT3G55610 // AT1G65480 // AT3G02380 // AT5G01600	6.1	1.1e-11	2.1e-09	// AT5G55480 // AT3G63210 // AT2G44060 // AT3G49240 // AT1G04110 // AT3G54420 // AT2G22250 // AT1G60870 // AT4G38680 // AT3G52590 // AT5G05690 // AT3G13490 // AT1G21750 // AT1G12770 // AT3G53020 // AT5G67360 // AT4G24660 // AT1G74560 // AT1G43710 // AT5G49030 // AT5G52920 // AT1G22770 // AT5G64050 // AT2G15890 // AT5G24470 // AT1G14720 // AT3G18290 // AT2G25930 // AT3G44600 // AT1G64520 // AT3G54…
P	post-embryonic organ development					1	0.017	0.19	// AT1G14720 // AT4G38680 // AT3G13490 // AT3G44600 // AT5G64050 // AT5G62000 // AT5G49030 // AT2G02850
P	post-translational protein modification					3	0.73	1	// AT3G17410 // AT1G66980 // AT3G56370 // AT3G52590 // AT5G10530 // AT4G05200 // AT3G53380 // AT1G21270 // AT5G48380 // AT2G35680 // AT1G34300 // AT3G44600 // AT5G58300 // AT2G47110 // AT2G23770 // AT2G31880 // AT2G16250 // AT1G18390 // AT4G08850 // AT2G27040 // AT3G28040 // AT4G38130 // AT3G51550
P	primary metabolic process	27.2	0.26	1	// AT4G31500 // AT2G34480 // AT4G38960 // AT2G18250 // AT5G37790 // AT5G24120 // AT2G28200 // AT5G28237 // AT1G56300 // AT5G02960 // AT1G43170 // AT1G72370 // AT5G03240 // AT2G26170 // AT5G54160 // AT1G61680 // AT2G25620 // AT5G39740 // AT1G19485 // AT3G57680 // AT2G46680 // AT1G07430 // AT1G18330 // AT5G45960 // AT3G55610	38.2	9.1e-19	6e-16	// AT1G64380 // AT2G27960 // AT4G15560 // AT3G13490 // AT2G22230 // AT1G76490 // AT2G46210 // AT3G44890 // AT3G16370 // AT5G39850 // AT4G33680 // AT1G72040 // AT3G59480 // AT1G01300 // AT5G07090 // AT3G55120 // AT2G37430 // AT5G02610 // AT3G45140 // AT4G39250 // AT2G16250 // AT5G08190 // AT1G16470 // AT5G14930 // AT3G12710 // AT4G25050 // AT4G27270 // AT4G28940 // AT5G03690 // AT5G66280 // AT5G11…
P	programmed cell death					0.8	0.39	1	// AT1G21750 // AT3G27060 // AT3G54420 // AT1G20850 // AT3G48090 // AT5G66900
P	protein amino acid phosphorylation					2.2	0.74	1	// AT4G05200 // AT1G18390 // AT1G34300 // AT3G53380 // AT3G17410 // AT5G58300 // AT3G56370 // AT2G23770 // AT3G28040 // AT1G21270 // AT5G48380 // AT2G31880 // AT1G66980 // AT5G10530 // AT4G08850 // AT3G51550 // AT2G16250
P	protein catabolic process					1.2	0.99	1	// AT5G03240 // AT1G16470 // AT1G64520 // AT2G47110 // AT5G28540 // AT1G21720 // AT1G68050 // AT3G22110 // AT1G29150
P	protein complex assembly					0.8	0.064	0.61	// ATCG00680 // AT1G64520 // AT3G23990 // AT5G51600 // AT5G55230 // AT1G22700
P	protein complex biogenesis					0.8	0.064	0.61	// ATCG00680 // AT1G64520 // AT3G23990 // AT5G51600 // AT5G55230 // AT1G22700
P	protein folding					1.8	0.0024	0.037	// AT3G01480 // AT4G13830 // AT3G44600 // AT4G39710 // AT5G13120 // AT3G62600 // AT1G18170 // AT5G23590 // AT3G60210 // AT3G47650 // AT5G23240 // AT5G28540 // AT3G07770 // AT3G62030
P	protein localization					1.3	0.33	1	// AT4G34450 // AT3G20000 // AT2G47450 // AT1G32050 // AT2G45070 // AT3G46740 // AT5G25760 // AT5G05000 // AT2G34250 // AT3G62030
P	protein metabolic process	12	0.39	1	// AT2G25620 // AT1G56300 // AT5G39740 // AT2G34480 // AT1G43170 // AT1G72370 // AT3G57680 // AT1G07430 // AT5G37790 // AT5G03240 // AT5G02960	18.3	1.7e-10	2.8e-08	// AT1G01300 // AT3G13490 // AT3G44890 // AT5G23590 // AT5G39850 // AT4G18100 // AT5G07090 // AT5G02610 // AT2G16250 // AT1G16470 // AT1G76400 // AT5G49030 // AT4G29410 // AT3G61110 // AT3G04770 // AT4G16720 // AT5G64050 // AT5G58300 // AT2G47110 // AT4G30810 // AT3G62120 // AT5G45775 // AT3G57490 // AT3G62030 // AT4G27090 // AT1G09750 // AT1G20340 // AT1G76140 // AT4G34670 // AT5G57290 // AT3G51…
P	protein modification process					3.5	0.75	1	// AT3G17410 // AT1G66980 // AT3G56370 // AT3G52590 // AT5G10530 // AT4G25720 // AT4G05200 // AT3G53380 // AT1G21270 // AT1G76400 // AT5G48380 // AT2G35680 // AT5G03240 // AT1G34300 // AT4G21150 // AT3G44600 // AT5G58300 // AT2G47110 // AT2G23770 // AT2G31880 // AT2G16250 // AT1G18390 // AT4G08850 // AT2G27040 // AT3G28040 // AT4G38130 // AT3G51550
P	protein targeting					0.8	0.11	0.97	// AT3G20000 // AT2G47450 // AT3G46740 // AT5G25760 // AT5G05000 // AT3G62030
P	protein transport					1.3	0.26	1	// AT4G34450 // AT3G20000 // AT2G47450 // AT1G32050 // AT2G45070 // AT3G46740 // AT5G25760 // AT5G05000 // AT2G34250 // AT3G62030
P	protein-DNA complex assembly					0.8	0.0021	0.034	// AT5G65360 // AT5G59970 // AT3G18035 // AT1G74560 // AT1G06760 // AT4G40030
P	proteolysis					4.6	2.6e-05	0.00086	// AT5G19120 // AT1G01300 // AT5G28540 // AT1G59970 // AT4G23940 // AT5G67360 // AT5G59100 // AT2G47940 // AT3G22110 // AT5G03240 // AT1G16470 // AT1G64520 // AT2G47110 // AT4G30810 // AT3G63470 // AT5G59810 // AT5G45650 // AT1G21720 // AT1G29150 // AT2G39960 // AT1G62290 // AT3G52500 // AT4G12910 // AT5G51750 // AT1G09750 // AT1G01650 // AT1G68050 // AT1G15000 // AT5G43600 // AT1G76140 // AT4G29…
P	proteolysis involved in cellular protein catabolic process					1.2	0.19	1	// AT5G03240 // AT1G16470 // AT1G64520 // AT2G47110 // AT5G28540 // AT1G21720 // AT1G68050 // AT3G22110 // AT1G29150
P	regulation of anatomical structure size					1.8	0.0025	0.038	// AT4G17030 // AT4G12420 // AT1G75780 // AT2G39700 // AT5G60920 // AT2G25930 // AT2G40610 // AT3G50660 // AT1G21270 // AT1G10670 // AT1G69530 // AT5G05690 // AT4G36480 // AT5G40770
P	regulation of biological process	14.1	0.11	0.81	// AT3G16360 // AT2G46680 // AT5G24120 // AT2G28200 // AT2G18250 // AT1G19485 // AT5G52300 // AT4G38960 // AT2G26170 // AT3G57680 // AT1G65480 // AT1G18330 // AT3G02380	9.5	0.61	1	// AT2G38470 // AT4G12560 // AT5G18600 // AT1G25440 // AT5G15230 // AT2G34930 // AT2G45400 // AT3G06730 // AT2G44050 // AT2G20900 // AT2G29570 // AT1G34370 // AT2G27960 // AT1G64380 // AT1G66150 // AT1G20930 // AT5G05690 // AT4G29810 // AT2G37430 // AT2G23150 // AT1G59870 // AT1G21750 // AT3G57800 // AT5G67260 // AT4G39250 // AT3G26744 // AT5G08190 // AT3G48090 // AT3G61950 // AT5G61380 // AT5G42…
P	regulation of biological quality	8.7	0.00024	0.0089	// AT4G31500 // AT4G17030 // AT2G40300 // AT5G16530 // AT5G09810 // AT5G01600 // AT2G26170 // AT3G53720	3.1	0.0072	0.09	// AT5G18600 // AT3G06730 // AT5G05690 // AT4G16370 // AT2G23150 // AT1G75780 // AT5G42150 // AT5G13930 // AT4G36480 // AT4G12420 // AT2G25930 // AT3G57070 // AT3G50660 // AT5G40370 // AT1G10670 // AT4G17030 // AT2G39700 // AT5G60920 // AT2G45400 // AT1G20340 // AT2G40610 // AT1G21270 // AT1G69530 // AT5G40770
P	regulation of biosynthetic process	8.7	0.089	0.69	// AT5G24120 // AT2G28200 // AT2G18250 // AT1G19485 // AT4G38960 // AT2G26170 // AT2G46680 // AT1G18330	4.5	0.75	1	// AT1G64380 // AT1G25440 // AT2G27040 // AT2G29570 // AT1G34370 // AT2G47260 // AT2G37430 // AT2G38470 // AT3G57800 // AT4G39250 // AT3G26744 // AT5G08190 // AT3G61950 // AT4G38130 // AT4G27270 // AT5G13930 // AT1G22770 // AT5G11590 // AT4G31550 // AT5G28770 // AT1G68920 // AT5G47230 // AT1G14900 // AT1G64520 // AT5G62000 // AT1G74850 // AT4G22070 // AT5G64810 // AT1G68050 // AT2G45400 // AT1G20…
P	regulation of cell cycle					0.6	0.13	1	// AT2G27960 // AT5G67260 // AT3G27060 // AT3G19590 // AT1G20930
P	regulation of cell size					1.8	0.0023	0.036	// AT4G17030 // AT4G12420 // AT1G75780 // AT2G39700 // AT5G60920 // AT2G25930 // AT2G40610 // AT3G50660 // AT1G21270 // AT1G10670 // AT1G69530 // AT5G05690 // AT4G36480 // AT5G40770
P	regulation of cellular biosynthetic process	8.7	0.089	0.69	// AT5G24120 // AT2G28200 // AT2G18250 // AT1G19485 // AT4G38960 // AT2G26170 // AT2G46680 // AT1G18330	4.5	0.75	1	// AT1G64380 // AT1G25440 // AT2G27040 // AT2G29570 // AT1G34370 // AT2G47260 // AT2G37430 // AT2G38470 // AT3G57800 // AT4G39250 // AT3G26744 // AT5G08190 // AT3G61950 // AT4G38130 // AT4G27270 // AT5G13930 // AT1G22770 // AT5G11590 // AT4G31550 // AT5G28770 // AT1G68920 // AT5G47230 // AT1G14900 // AT1G64520 // AT5G62000 // AT1G74850 // AT4G22070 // AT5G64810 // AT1G68050 // AT2G45400 // AT1G20…
P	regulation of cellular component size					1.8	0.0025	0.038	// AT4G17030 // AT4G12420 // AT1G75780 // AT2G39700 // AT5G60920 // AT2G25930 // AT2G40610 // AT3G50660 // AT1G21270 // AT1G10670 // AT1G69530 // AT5G05690 // AT4G36480 // AT5G40770
P	regulation of cellular metabolic process	8.7	0.12	0.86	// AT5G24120 // AT2G28200 // AT2G18250 // AT1G19485 // AT4G38960 // AT2G26170 // AT2G46680 // AT1G18330	5.2	0.63	1	// AT1G64380 // AT1G25440 // AT2G27040 // AT2G20900 // AT2G29570 // AT1G34370 // AT2G47260 // AT2G23150 // AT2G37430 // AT2G38470 // AT3G57800 // AT4G39250 // AT3G26744 // AT5G08190 // AT3G48090 // AT3G61950 // AT4G38130 // AT4G27270 // AT5G13930 // AT1G22770 // AT5G11590 // AT4G31550 // AT5G28770 // AT1G68920 // AT5G47230 // AT1G14900 // AT3G44600 // AT1G64520 // AT5G62000 // AT1G74850 // AT4G22…
P	regulation of cellular process	12	0.2	1	// AT3G16360 // AT5G24120 // AT2G28200 // AT2G18250 // AT1G19485 // AT5G52300 // AT4G38960 // AT2G26170 // AT3G57680 // AT2G46680 // AT1G18330	9	0.48	1	// AT5G15230 // AT5G18600 // AT1G25440 // AT1G64380 // AT2G34930 // AT2G45400 // AT3G06730 // AT2G44050 // AT2G20900 // AT2G29570 // AT1G34370 // AT2G27960 // AT1G66150 // AT1G20930 // AT2G23150 // AT4G29810 // AT2G37430 // AT2G38470 // AT1G21750 // AT3G57800 // AT5G67260 // AT4G39250 // AT3G26744 // AT5G08190 // AT3G48090 // AT3G61950 // AT5G61380 // AT5G42150 // AT4G27270 // AT5G13930 // AT1G22…
P	regulation of developmental process					1	0.51	1	// AT1G10670 // AT2G25930 // AT3G44600 // AT1G68050 // AT5G62000 // AT1G20930 // AT5G05690 // AT1G22770
P	regulation of flower development					0.8	0.077	0.71	// AT2G25930 // AT3G44600 // AT1G68050 // AT5G62000 // AT1G10670 // AT5G05690
P	regulation of gene expression	6.5	0.36	1	// AT5G24120 // AT2G28200 // AT1G19485 // AT4G38960 // AT2G46680 // AT1G18330	4.1	0.94	1	// AT1G64380 // AT1G25440 // AT1G34370 // AT2G47260 // AT2G37430 // AT2G38470 // AT3G57800 // AT4G39250 // AT3G26744 // AT5G08190 // AT3G61950 // AT4G38130 // AT4G27270 // AT5G11590 // AT1G22770 // AT4G31550 // AT5G28770 // AT1G68920 // AT5G47230 // AT1G14900 // AT5G62000 // AT1G74850 // AT4G22070 // AT5G64810 // AT1G68050 // AT2G27040 // AT1G20340 // AT4G14770 // AT5G46690 // AT1G14790 // AT5G61…
P	regulation of macromolecule biosynthetic process	6.5	0.29	1	// AT5G24120 // AT2G28200 // AT1G19485 // AT4G38960 // AT2G46680 // AT1G18330	4.1	0.85	1	// AT1G64380 // AT1G25440 // AT1G34370 // AT2G47260 // AT2G37430 // AT2G38470 // AT3G57800 // AT4G39250 // AT3G26744 // AT5G08190 // AT3G61950 // AT5G61380 // AT4G27270 // AT5G11590 // AT1G22770 // AT4G31550 // AT5G28770 // AT1G68920 // AT5G47230 // AT1G14900 // AT5G62000 // AT1G74850 // AT4G22070 // AT5G64810 // AT1G68050 // AT2G27040 // AT1G20340 // AT4G14770 // AT5G46690 // AT2G29570 // AT5G41…
P	regulation of macromolecule metabolic process	6.5	0.39	1	// AT5G24120 // AT2G28200 // AT1G19485 // AT4G38960 // AT2G46680 // AT1G18330	4.4	0.92	1	// AT1G64380 // AT1G25440 // AT1G34370 // AT2G47260 // AT2G37430 // AT2G38470 // AT3G57800 // AT4G39250 // AT3G26744 // AT5G08190 // AT3G61950 // AT5G61380 // AT4G27270 // AT5G11590 // AT1G22770 // AT4G31550 // AT5G28770 // AT1G68920 // AT5G47230 // AT1G14900 // AT3G44600 // AT5G62000 // AT1G74850 // AT4G22070 // AT5G64810 // AT1G68050 // AT2G27040 // AT1G20340 // AT4G14770 // AT5G46690 // AT1G14…
P	regulation of metabolic process	8.7	0.17	1	// AT5G24120 // AT2G28200 // AT2G18250 // AT1G19485 // AT4G38960 // AT2G26170 // AT2G46680 // AT1G18330	5.2	0.81	1	// AT1G64380 // AT1G25440 // AT2G27040 // AT2G20900 // AT2G29570 // AT1G34370 // AT2G47260 // AT2G23150 // AT2G37430 // AT2G38470 // AT3G57800 // AT4G39250 // AT3G26744 // AT5G08190 // AT3G48090 // AT3G61950 // AT4G38130 // AT4G27270 // AT5G13930 // AT1G22770 // AT5G11590 // AT4G31550 // AT5G28770 // AT1G68920 // AT5G47230 // AT1G14900 // AT3G44600 // AT1G64520 // AT5G62000 // AT1G74850 // AT4G22…
P	regulation of multicellular organismal process					1	0.22	1	// AT1G10670 // AT2G25930 // AT3G44600 // AT1G68050 // AT5G62000 // AT1G20930 // AT5G05690 // AT1G22770
P	regulation of nitrogen compound metabolic process	7.6	0.18	1	// AT5G24120 // AT2G28200 // AT2G46680 // AT1G19485 // AT4G38960 // AT2G18250 // AT1G18330	4.1	0.88	1	// AT1G64380 // AT1G25440 // AT1G34370 // AT2G47260 // AT2G37430 // AT2G38470 // AT3G57800 // AT4G39250 // AT3G26744 // AT5G08190 // AT3G61950 // AT5G61380 // AT4G27270 // AT5G11590 // AT1G22770 // AT4G31550 // AT5G28770 // AT1G68920 // AT5G47230 // AT1G14900 // AT5G62000 // AT1G74850 // AT4G22070 // AT5G64810 // AT1G68050 // AT2G27040 // AT4G14770 // AT5G46690 // AT1G14790 // AT2G29570 // AT5G41…
P	regulation of nucleobase, nucleoside, nucleotide and nucleic acid metabolic process	7.6	0.16	1	// AT5G24120 // AT2G28200 // AT2G46680 // AT1G19485 // AT4G38960 // AT2G18250 // AT1G18330	4.1	0.86	1	// AT1G64380 // AT1G25440 // AT1G34370 // AT2G47260 // AT2G37430 // AT2G38470 // AT3G57800 // AT4G39250 // AT3G26744 // AT5G08190 // AT3G61950 // AT5G61380 // AT4G27270 // AT5G11590 // AT1G22770 // AT4G31550 // AT5G28770 // AT1G68920 // AT5G47230 // AT1G14900 // AT5G62000 // AT1G74850 // AT4G22070 // AT5G64810 // AT1G68050 // AT2G27040 // AT4G14770 // AT5G46690 // AT1G14790 // AT2G29570 // AT5G41…
P	regulation of post-embryonic development					0.9	0.13	1	// AT1G22770 // AT2G25930 // AT3G44600 // AT1G68050 // AT5G62000 // AT1G10670 // AT5G05690
P	regulation of primary metabolic process	8.7	0.1	0.75	// AT5G24120 // AT2G28200 // AT2G18250 // AT1G19485 // AT4G38960 // AT2G26170 // AT2G46680 // AT1G18330	4.8	0.71	1	// AT1G64380 // AT1G25440 // AT2G27040 // AT2G29570 // AT1G34370 // AT2G47260 // AT2G37430 // AT2G38470 // AT3G57800 // AT4G39250 // AT3G26744 // AT5G08190 // AT3G61950 // AT4G38130 // AT4G27270 // AT5G13930 // AT1G22770 // AT5G11590 // AT4G31550 // AT5G28770 // AT1G68920 // AT5G47230 // AT1G14900 // AT3G44600 // AT1G64520 // AT5G62000 // AT1G74850 // AT4G22070 // AT5G64810 // AT1G68050 // AT2G45…
P	regulation of RNA metabolic process					1.9	0.91	1	// AT1G64380 // AT5G47230 // AT1G14900 // AT2G38470 // AT2G27040 // AT4G22070 // AT5G62000 // AT5G61380 // AT5G11590 // AT2G47260 // AT1G74850 // AT4G39250 // AT4G31550 // AT5G28770 // AT5G64810
P	regulation of transcription	6.5	0.28	1	// AT5G24120 // AT2G28200 // AT1G19485 // AT4G38960 // AT2G46680 // AT1G18330	3.9	0.9	1	// AT1G64380 // AT1G25440 // AT1G34370 // AT2G47260 // AT2G37430 // AT2G38470 // AT3G57800 // AT4G39250 // AT3G26744 // AT5G08190 // AT3G61950 // AT4G38130 // AT4G27270 // AT5G11590 // AT1G22770 // AT4G31550 // AT5G28770 // AT1G68920 // AT5G47230 // AT1G14900 // AT5G62000 // AT1G74850 // AT4G22070 // AT5G64810 // AT1G68050 // AT2G27040 // AT4G14770 // AT5G46690 // AT5G61380 // AT5G41920
P	regulation of transcription, DNA-dependent					1.9	0.91	1	// AT1G64380 // AT5G47230 // AT1G14900 // AT2G38470 // AT2G27040 // AT4G22070 // AT5G62000 // AT5G61380 // AT5G11590 // AT2G47260 // AT1G74850 // AT4G39250 // AT4G31550 // AT5G28770 // AT5G64810
P	reproduction	7.6	0.026	0.27	// AT2G36640 // AT2G40300 // AT1G43170 // AT5G01600 // AT3G55610 // AT1G65480 // AT3G02380	5.5	0.00037	0.0077	// AT3G63210 // AT2G44060 // AT3G49240 // AT3G13490 // AT3G54420 // AT2G22250 // AT5G02100 // AT4G38680 // AT3G52590 // AT5G05690 // AT1G22770 // AT1G21750 // AT1G12770 // AT3G53020 // AT5G67360 // AT4G24660 // AT1G43710 // AT5G49030 // AT5G52920 // AT5G23940 // AT5G64050 // AT2G15890 // AT1G14720 // AT3G18290 // AT2G25930 // AT3G44600 // AT1G64520 // AT3G54560 // AT5G62000 // AT1G10670 // AT1G60…
P	reproductive developmental process	7.6	0.01	0.16	// AT2G36640 // AT2G40300 // AT1G43170 // AT5G01600 // AT3G55610 // AT1G65480 // AT3G02380	5.2	5.5e-05	0.0016	// AT3G63210 // AT2G44060 // AT3G49240 // AT3G13490 // AT3G54420 // AT2G22250 // AT1G60870 // AT4G38680 // AT3G52590 // AT5G05690 // AT1G22770 // AT1G21750 // AT1G12770 // AT3G53020 // AT5G67360 // AT4G24660 // AT1G43710 // AT5G49030 // AT5G52920 // AT5G23940 // AT5G64050 // AT2G15890 // AT1G14720 // AT3G18290 // AT2G25930 // AT3G44600 // AT1G64520 // AT3G54560 // AT5G62000 // AT1G10670 // AT2G02…
P	reproductive process	7.6	0.024	0.27	// AT2G36640 // AT2G40300 // AT1G43170 // AT5G01600 // AT3G55610 // AT1G65480 // AT3G02380	5.5	0.00024	0.0055	// AT3G63210 // AT2G44060 // AT3G49240 // AT3G13490 // AT3G54420 // AT2G22250 // AT5G02100 // AT4G38680 // AT3G52590 // AT5G05690 // AT1G22770 // AT1G21750 // AT1G12770 // AT3G53020 // AT5G67360 // AT4G24660 // AT1G43710 // AT5G49030 // AT5G52920 // AT5G23940 // AT5G64050 // AT2G15890 // AT1G14720 // AT3G18290 // AT2G25930 // AT3G44600 // AT1G64520 // AT3G54560 // AT5G62000 // AT1G10670 // AT1G60…
P	reproductive structure development	7.6	0.01	0.16	// AT2G36640 // AT2G40300 // AT1G43170 // AT5G01600 // AT3G55610 // AT1G65480 // AT3G02380	5.2	5.5e-05	0.0016	// AT3G63210 // AT2G44060 // AT3G49240 // AT3G13490 // AT3G54420 // AT2G22250 // AT1G60870 // AT4G38680 // AT3G52590 // AT5G05690 // AT1G22770 // AT1G21750 // AT1G12770 // AT3G53020 // AT5G67360 // AT4G24660 // AT1G43710 // AT5G49030 // AT5G52920 // AT5G23940 // AT5G64050 // AT2G15890 // AT1G14720 // AT3G18290 // AT2G25930 // AT3G44600 // AT1G64520 // AT3G54560 // AT5G62000 // AT1G10670 // AT2G02…
P	response to abiotic stimulus	21.7	4e-10	1.2e-07	// AT4G31500 // AT1G65480 // AT2G29500 // AT4G21320 // AT2G46680 // AT3G22840 // AT1G18330 // AT5G52300 // AT2G39730 // AT5G12020 // AT5G01600 // AT5G09810 // AT3G55610 // AT2G18250 // AT1G72370 // AT4G27670 // AT5G03240 // AT1G60950 // AT1G56070 // AT5G24120	9.3	4.3e-11	7.7e-09	// AT5G20630 // AT3G23990 // AT4G37530 // AT2G44060 // AT1G35680 // AT2G36460 // AT2G47450 // AT3G26744 // AT5G20720 // AT5G28540 // AT5G35530 // AT1G34370 // AT3G05890 // AT3G23600 // AT4G17090 // AT5G05690 // AT3G55120 // AT2G37220 // AT5G24470 // AT1G10670 // AT4G38680 // AT1G75780 // AT1G23740 // AT4G21150 // AT5G43060 // AT1G01620 // AT1G65930 // AT1G26945 // AT1G22770 // AT2G41430 // AT5G13…
P	response to abscisic acid stimulus					1.9	0.014	0.16	// AT1G73330 // AT3G63210 // AT1G27730 // AT2G25930 // AT5G59320 // AT3G14050 // ATCG00490 // AT1G55020 // AT1G54100 // AT4G34710 // AT3G28580 // AT2G32020 // AT2G37220 // AT5G03740 // AT3G62030
P	response to auxin stimulus					0.9	0.61	1	// AT2G14960 // AT2G25930 // AT1G64520 // AT3G53020 // AT3G16500 // AT5G63310 // AT5G40770
P	response to bacterium					1.9	0.00031	0.0067	// AT3G11630 // AT2G38470 // AT1G80600 // AT4G11850 // AT2G41430 // AT5G54640 // AT3G54560 // AT2G37660 // AT1G55020 // AT2G42010 // AT3G01280 // AT2G23150 // AT4G31550 // AT2G27040 // AT1G59870
P	response to biotic stimulus					4.8	5.3e-08	4.1e-06	// AT2G38470 // AT2G34930 // AT5G28540 // AT5G51600 // AT5G54640 // AT2G23150 // AT2G35980 // AT1G59870 // AT1G80600 // AT1G05010 // AT3G48090 // AT2G41430 // AT4G31550 // AT1G64520 // AT3G01280 // AT3G54560 // AT2G37660 // AT4G15210 // AT4G33680 // AT3G45140 // AT5G55450 // AT4G16760 // AT3G11630 // AT5G14940 // AT2G28790 // AT3G04720 // AT4G11850 // AT2G27040 // AT4G29810 // AT1G55020 // AT1G14…
P	response to cadmium ion					1.8	3.8e-05	0.0012	// AT5G42740 // AT2G36460 // AT4G14880 // AT2G44060 // AT5G11170 // AT2G41380 // AT3G02530 // AT1G65930 // AT4G39230 // AT5G56550 // AT3G20390 // AT1G57720 // AT2G01140 // AT3G58610
P	response to carbohydrate stimulus					1.4	0.013	0.15	// AT1G28330 // AT1G64380 // AT5G47230 // AT2G38470 // AT5G37490 // AT3G05200 // AT3G16720 // AT1G27730 // AT4G31550 // AT2G37430 // AT3G62030
P	response to chemical stimulus	14.1	0.0017	0.041	// AT3G16360 // AT4G24120 // AT2G29500 // AT4G27670 // AT2G40300 // AT4G32690 // AT5G09810 // AT3G55610 // AT2G46680 // AT5G52300 // AT1G18330 // AT1G32450 // AT5G01600	10.7	1.7e-08	1.8e-06	// AT5G15230 // AT5G42740 // AT3G63210 // AT2G44060 // AT5G11170 // AT1G64380 // AT2G36460 // AT5G47230 // AT5G28540 // AT3G16500 // AT1G54100 // AT1G71695 // AT1G20930 // AT2G23150 // AT2G37430 // AT2G37220 // AT3G02530 // AT1G59870 // AT1G28330 // AT1G55020 // AT4G14880 // AT1G27730 // AT1G14870 // AT5G37490 // AT3G53020 // AT3G29320 // AT1G01620 // AT1G56340 // AT1G65930 // AT4G39230 // AT5G13…
P	response to chitin					1.2	0.0053	0.072	// AT1G64380 // AT5G47230 // AT2G38470 // AT5G37490 // AT3G05200 // AT3G16720 // AT4G31550 // AT2G37430 // AT1G27730
P	response to cold	5.4	0.0013	0.036	// AT3G22840 // AT5G52300 // AT2G39730 // AT1G56070 // AT5G01600	3.4	1.9e-08	2e-06	// AT5G20630 // AT2G38470 // AT1G35680 // AT4G38680 // AT3G05890 // AT2G37220 // AT1G23740 // AT4G21150 // AT3G49910 // AT2G47730 // AT1G22770 // AT3G11630 // AT5G47230 // AT2G21660 // AT2G25930 // AT5G20720 // AT4G17090 // AT1G27730 // AT2G26640 // AT3G26744 // AT1G09560 // AT4G13850 // AT4G29810 // AT5G04530 // AT4G34710 // AT2G37190
P	response to endogenous stimulus	7.6	0.016	0.21	// AT3G16360 // AT4G32690 // AT5G52300 // AT3G55610 // AT2G46680 // AT5G09810 // AT1G18330	4.4	0.0098	0.11	// AT5G15230 // AT3G63210 // AT3G16500 // AT1G20930 // AT2G37220 // ATCG00490 // AT3G62030 // AT2G14960 // AT1G27730 // AT5G13930 // AT3G28580 // AT5G63310 // AT2G44050 // AT5G47230 // AT2G25930 // AT5G59320 // AT1G64520 // AT1G30260 // AT3G53020 // AT3G50660 // AT3G45140 // AT2G32020 // AT1G73330 // AT5G25220 // AT3G14050 // AT1G55020 // AT1G54100 // AT5G03740 // AT4G34710 // AT2G36830 // AT1G69…
P	response to external stimulus					2.5	0.0021	0.034	// AT3G45140 // AT5G63310 // AT1G78380 // AT1G10670 // AT2G25930 // AT3G14050 // AT4G16760 // AT1G55020 // AT2G29630 // AT4G38130 // AT5G13930 // AT4G33030 // AT4G34710 // AT5G54640 // AT1G51760 // AT3G12500 // AT2G37040 // AT5G14780 // AT1G27730
P	response to fungus					0.9	0.05	0.48	// AT2G38470 // AT2G34930 // AT1G05010 // AT3G45140 // AT4G16760 // AT3G12500 // AT1G59870
P	response to heat					0.6	0.24	1	// AT1G64520 // AT3G23990 // AT1G06460 // AT2G38470 // AT5G28540
P	response to hormone stimulus	7.6	0.01	0.16	// AT3G16360 // AT4G32690 // AT5G52300 // AT3G55610 // AT2G46680 // AT5G09810 // AT1G18330	4	0.015	0.16	// AT5G15230 // AT3G63210 // AT3G16500 // AT1G20930 // AT2G37220 // ATCG00490 // AT3G62030 // AT2G14960 // AT1G27730 // AT3G28580 // AT5G63310 // AT5G47230 // AT2G25930 // AT5G59320 // AT1G64520 // AT1G30260 // AT3G53020 // AT3G50660 // AT2G32020 // AT1G73330 // AT5G25220 // AT3G14050 // AT1G55020 // AT1G54100 // AT5G03740 // AT4G34710 // AT2G36830 // AT1G69530 // AT3G04720 // AT3G12500 // AT5G40…
P	response to inorganic substance	7.6	6.6e-06	0.00066	// AT4G24120 // AT2G40300 // AT2G29500 // AT4G27670 // AT5G01600 // AT1G32450 // AT1G18330	2.7	9.5e-07	4.8e-05	// AT5G42740 // AT2G36460 // AT4G14880 // AT2G44060 // AT5G11170 // AT3G48090 // AT3G02530 // AT2G41380 // AT1G20340 // AT4G18910 // AT1G65930 // AT4G39230 // AT1G22770 // AT5G56550 // AT3G20390 // AT1G57720 // AT2G23150 // AT5G63310 // AT1G34370 // AT2G01140 // AT3G58610
P	response to jasmonic acid stimulus					0.6	0.45	1	// AT1G55020 // AT3G45140 // AT2G44050 // AT5G13930 // AT4G34710
P	response to light intensity					0.6	0.043	0.43	// AT1G64520 // AT3G62030 // AT1G27730 // AT2G41430 // AT2G47450
P	response to light stimulus	9.8	1.7e-05	0.00085	// AT4G31500 // AT2G29500 // AT5G24120 // AT2G39730 // AT5G09810 // AT1G65480 // AT5G03240 // AT1G60950 // AT4G27670	3.1	0.002	0.032	// AT2G47450 // AT5G24470 // AT5G05690 // AT3G55120 // AT3G62030 // AT1G75780 // AT1G27730 // AT4G25050 // AT5G13930 // AT1G22770 // AT2G41430 // AT1G26945 // AT5G03240 // AT3G55270 // AT2G25930 // AT1G64520 // AT1G10670 // AT2G26640 // AT5G63310 // AT5G25220 // AT1G68050 // AT1G20340 // AT5G04530 // AT1G69530
P	response to metal ion					2.2	1.9e-05	0.00071	// AT5G42740 // AT2G36460 // AT4G14880 // AT2G44060 // AT5G11170 // AT1G34370 // AT3G02530 // AT2G41380 // AT1G20340 // AT1G65930 // AT4G39230 // AT5G56550 // AT3G20390 // AT1G57720 // AT2G23150 // AT2G01140 // AT3G58610
P	response to organic substance	7.6	0.046	0.44	// AT3G16360 // AT4G32690 // AT5G52300 // AT3G55610 // AT2G46680 // AT5G09810 // AT1G18330	6.2	0.00023	0.0053	// AT5G15230 // AT3G63210 // AT2G38470 // AT1G64380 // AT5G28540 // AT3G16500 // AT1G20930 // AT2G37430 // AT2G37220 // ATCG00490 // AT3G62030 // AT1G28330 // AT2G29420 // AT1G27730 // AT5G37490 // AT3G48090 // AT5G13930 // AT3G28580 // AT5G63310 // AT2G44050 // AT1G14790 // AT5G47230 // AT2G25930 // AT5G59320 // AT1G64520 // AT1G30260 // AT3G53020 // AT4G33680 // AT3G50660 // AT3G45140 // AT2G14…
P	response to osmotic stress	5.4	0.0034	0.064	// AT1G18330 // AT1G72370 // AT5G52300 // AT3G55610 // AT2G18250	3.1	9.2e-06	0.00038	// AT3G23600 // AT2G38470 // AT2G36460 // AT5G35530 // AT3G62030 // AT1G27730 // AT5G43060 // AT5G19690 // AT1G65930 // AT5G10860 // AT3G55270 // AT2G21660 // AT4G37530 // AT4G35830 // AT4G13850 // AT1G73260 // AT1G03220 // AT5G60920 // AT2G38380 // AT1G54100 // AT4G29810 // AT4G34710 // AT2G41560 // AT5G03740
P	response to other organism					4.4	3e-07	1.7e-05	// AT2G38470 // AT2G34930 // AT5G51600 // AT5G54640 // AT2G23150 // AT2G35980 // AT1G59870 // AT1G80600 // AT3G48090 // AT2G41430 // AT4G31550 // AT1G05010 // AT3G01280 // AT3G54560 // AT2G37660 // AT4G15210 // AT4G33680 // AT3G45140 // AT5G55450 // AT4G16760 // AT3G11630 // AT5G14940 // AT2G28790 // AT3G04720 // AT4G11850 // AT2G27040 // AT4G29810 // AT1G55020 // AT1G14790 // AT4G38130 // AT2G42…
P	response to oxidative stress					2.2	0.0008	0.015	// AT5G60640 // AT1G71695 // AT4G11290 // AT1G78380 // AT1G22770 // AT2G41480 // AT1G14870 // AT1G27730 // AT2G37040 // AT1G56340 // AT3G48090 // AT5G13930 // AT4G34710 // AT5G56550 // AT5G63310 // AT2G01140 // AT3G62030
P	response to radiation	9.8	2.1e-05	0.00091	// AT4G31500 // AT2G29500 // AT5G24120 // AT2G39730 // AT5G09810 // AT1G65480 // AT5G03240 // AT1G60950 // AT4G27670	3.1	0.0028	0.041	// AT2G47450 // AT5G24470 // AT5G05690 // AT3G55120 // AT3G62030 // AT1G75780 // AT1G27730 // AT4G25050 // AT5G13930 // AT1G22770 // AT2G41430 // AT1G26945 // AT5G03240 // AT3G55270 // AT2G25930 // AT1G64520 // AT1G10670 // AT2G26640 // AT5G63310 // AT5G25220 // AT1G68050 // AT1G20340 // AT5G04530 // AT1G69530
P	response to red or far red light					0.6	0.43	1	// AT1G69530 // AT5G63310 // AT2G25930 // AT1G22770 // AT5G24470
P	response to salicylic acid stimulus					0.6	0.4	1	// AT2G29420 // AT3G48090 // AT1G21270 // AT4G33680 // AT1G14790
P	response to salt stress	5.4	0.0022	0.049	// AT1G18330 // AT1G72370 // AT5G52300 // AT3G55610 // AT2G18250	2.8	1.6e-05	0.00061	// AT3G23600 // AT2G38470 // AT2G36460 // AT5G35530 // AT3G62030 // AT1G27730 // AT5G43060 // AT5G19690 // AT1G65930 // AT4G37530 // AT3G55270 // AT4G35830 // AT5G10860 // AT1G73260 // AT1G03220 // AT5G60920 // AT2G38380 // AT1G54100 // AT4G29810 // AT4G34710 // AT2G41560 // AT5G03740
P	response to stimulus	27.2	9.7e-06	0.00069	// AT4G31500 // AT2G40300 // AT4G21320 // AT3G55610 // AT2G18250 // AT4G24120 // AT2G29500 // AT5G24120 // AT2G39730 // AT1G72370 // AT5G03240 // AT1G32450 // AT3G16360 // AT4G27670 // AT4G32690 // AT5G52300 // AT1G65480 // AT1G56070 // AT3G22840 // AT5G12020 // AT5G09810 // AT5G01600 // AT2G46680 // AT1G60950 // AT1G18330	22.2	9.9e-20	9.8e-17	// AT4G12560 // AT3G23600 // AT5G15230 // AT2G34930 // AT2G47450 // AT3G16500 // AT1G20930 // AT5G54640 // AT5G19690 // AT2G37430 // AT3G62030 // AT1G21750 // AT1G23740 // AT3G26744 // AT1G80600 // AT5G43060 // AT3G12710 // AT4G25050 // AT1G14870 // AT2G47730 // AT1G57720 // AT5G63310 // AT5G66900 // AT2G25930 // AT1G64520 // AT3G54560 // AT4G33680 // AT4G15210 // AT3G49910 // AT1G73330 // AT3G18…
P	response to stress	19.6	1.2e-05	0.00069	// AT4G31500 // AT2G40300 // AT2G29500 // AT4G21320 // AT3G22840 // AT2G46680 // AT2G39730 // AT5G12020 // AT4G32690 // AT1G72370 // AT5G09810 // AT3G55610 // AT2G18250 // AT5G52300 // AT4G27670 // AT1G18330 // AT1G56070 // AT5G01600	15	4.6e-18	1.8e-15	// AT4G12560 // AT3G23600 // AT2G34930 // AT1G73330 // AT5G54640 // AT3G62030 // AT1G21750 // AT1G23740 // AT3G26744 // AT1G80600 // AT5G43060 // AT3G12710 // AT1G14870 // AT2G47730 // AT5G63310 // AT5G66900 // AT2G25930 // AT1G64520 // AT3G54560 // AT4G33680 // AT3G49910 // AT3G18690 // AT2G47590 // AT3G27060 // AT4G29810 // AT1G54100 // AT5G40770 // AT2G44060 // AT1G58170 // AT5G35530 // AT4G33…
P	response to temperature stimulus	9.8	3.4e-06	0.00051	// AT2G29500 // AT4G21320 // AT3G22840 // AT5G12020 // AT2G39730 // AT5G52300 // AT5G01600 // AT1G56070 // AT4G27670	4	8.7e-08	6.2e-06	// AT5G20630 // AT2G38470 // AT1G35680 // AT5G28540 // AT4G38680 // AT3G05890 // AT2G37220 // AT1G23740 // AT4G21150 // AT3G23990 // AT3G49910 // AT2G47730 // AT1G22770 // AT3G11630 // AT1G06460 // AT5G47230 // AT2G21660 // AT2G25930 // AT5G20720 // AT1G64520 // AT4G17090 // AT1G27730 // AT2G26640 // AT3G26744 // AT1G09560 // AT4G13850 // AT4G29810 // AT3G29320 // AT5G04530 // AT4G34710 // AT2G37…
P	response to UV					1	0.0005	0.01	// AT5G03240 // AT1G20340 // AT3G55120 // AT3G55270 // AT5G13930 // AT1G10670 // AT5G05690 // AT5G63310
P	response to water					1.5	0.0053	0.072	// AT1G73330 // AT1G78380 // AT2G44060 // AT5G59320 // AT1G54100 // AT2G41430 // AT1G01620 // AT3G45140 // AT3G29320 // AT1G27730 // AT5G03740 // AT2G38470
P	response to water deprivation					1.5	0.0038	0.053	// AT1G73330 // AT1G78380 // AT2G44060 // AT5G59320 // AT1G54100 // AT2G41430 // AT1G01620 // AT3G45140 // AT3G29320 // AT1G27730 // AT5G03740 // AT2G38470
P	response to wounding					1.7	0.00036	0.0076	// AT3G45140 // AT1G27730 // AT5G14780 // AT3G14050 // AT4G16760 // AT1G55020 // AT4G38130 // AT5G13930 // AT4G34710 // AT5G54640 // AT1G51760 // AT3G12500 // AT2G37040
P	rhythmic process					0.8	0.0059	0.078	// AT1G22770 // AT2G25930 // AT1G68050 // AT5G61380 // AT2G21660 // AT5G24470
P	ribonucleoprotein complex biogenesis					2.7	2.1e-07	1.3e-05	// AT3G16080 // AT5G27700 // AT3G49010 // AT4G29410 // AT3G04920 // AT5G65220 // AT5G08180 // AT3G53020 // AT3G44890 // AT4G27090 // AT2G37190 // AT5G13510 // AT5G06360 // AT3G59540 // AT3G03920 // AT4G18100 // AT1G32990 // AT1G48350 // AT3G61110 // AT3G15190 // AT5G02610
P	ribosome biogenesis					2.7	1e-07	6.9e-06	// AT3G16080 // AT5G27700 // AT3G49010 // AT4G29410 // AT3G04920 // AT5G65220 // AT5G08180 // AT3G53020 // AT3G44890 // AT4G27090 // AT2G37190 // AT5G13510 // AT5G06360 // AT3G59540 // AT3G03920 // AT4G18100 // AT1G32990 // AT1G48350 // AT3G61110 // AT3G15190 // AT5G02610
P	RNA biosynthetic process					1.9	0.94	1	// AT1G64380 // AT5G47230 // AT1G14900 // AT2G38470 // AT2G27040 // AT4G22070 // AT5G62000 // AT5G61380 // AT5G11590 // AT2G47260 // AT1G74850 // AT4G39250 // AT4G31550 // AT5G28770 // AT5G64810
P	RNA metabolic process					3.7	0.83	1	// AT1G64380 // AT3G13490 // AT3G62120 // AT2G47260 // AT2G38470 // AT4G39250 // AT5G49030 // AT5G11590 // AT1G08360 // AT3G03920 // ATCG00040 // AT4G31550 // AT5G28770 // AT5G47230 // AT1G14900 // AT3G16260 // AT5G64050 // AT4G28200 // AT5G62000 // AT1G74850 // AT4G22070 // AT2G04530 // AT5G64810 // AT3G58660 // AT5G26830 // AT2G27040 // AT5G61380 // AT2G21660 // AT4G24770
P	RNA processing					1	0.71	1	// AT3G16260 // AT3G58660 // AT1G08360 // AT4G28200 // AT4G24770 // AT3G03920 // ATCG00040 // AT2G04530
P	secondary metabolic process					3.5	7.8e-06	0.00033	// AT2G38470 // AT4G16770 // AT1G58170 // AT4G23690 // AT1G17180 // AT3G24503 // AT2G37040 // AT1G59870 // AT1G65870 // AT3G55120 // AT2G36460 // AT5G13930 // AT2G47730 // AT1G32100 // AT5G40760 // AT5G05270 // AT1G06570 // AT1G78380 // AT1G64520 // AT1G10670 // AT5G54160 // AT2G01140 // AT5G49040 // AT2G45400 // AT2G29420 // AT3G09270 // AT5G03690
P	seed development					3.2	0.00018	0.0043	// AT3G63210 // AT2G44060 // AT3G49240 // AT3G54420 // AT2G22250 // AT1G60870 // AT4G38680 // AT3G52590 // AT1G21750 // AT1G12770 // AT5G67360 // AT4G24660 // AT1G43710 // AT5G52920 // AT5G23940 // AT2G15890 // AT3G18290 // AT1G64520 // AT5G13710 // AT3G16290 // AT4G37300 // AT3G04400 // AT4G11850 // AT4G34710 // AT5G22640
P	shoot development					1.2	0.31	1	// AT5G55480 // AT2G37860 // AT1G10670 // AT3G44600 // AT1G64520 // AT3G50660 // AT5G23940 // AT3G18130 // AT1G04110
P	shoot morphogenesis					0.6	0.39	1	// AT3G44600 // AT5G55480 // AT1G04110 // AT5G23940 // AT3G50660
P	shoot system development					1.2	0.32	1	// AT5G55480 // AT2G37860 // AT1G10670 // AT3G44600 // AT1G64520 // AT3G50660 // AT5G23940 // AT3G18130 // AT1G04110
P	signal transduction					2.5	0.92	1	// AT5G15230 // AT3G18690 // AT2G25930 // AT5G47230 // AT2G34930 // AT1G33590 // AT3G53020 // AT2G44050 // AT3G43740 // AT4G33680 // AT1G66150 // AT4G29810 // AT3G48090 // AT1G20930 // AT2G36830 // AT5G63310 // AT3G12500 // AT4G03100 // AT3G62030
P	steroid biosynthetic process					0.9	0.00027	0.0061	// AT5G13710 // AT3G02580 // AT1G76490 // AT2G45400 // AT3G50660 // AT1G20050 // AT5G05690
P	steroid metabolic process					1	0.00054	0.011	// AT5G13710 // AT3G02580 // AT1G76490 // AT2G45400 // AT3G50660 // AT1G20050 // AT5G05690 // AT5G02100
P	sulfur compound biosynthetic process					0.8	0.036	0.36	// AT2G38470 // AT4G14880 // AT2G29630 // AT2G17265 // AT4G33030 // AT3G62030
P	sulfur metabolic process					1.2	0.043	0.43	// AT2G38470 // AT4G14880 // AT1G05010 // AT2G29630 // AT2G17265 // AT4G33030 // AT3G62030 // AT5G39950 // AT1G59870
P	system development	5.4	0.055	0.48	// AT4G31500 // AT2G40300 // AT5G09810 // AT5G01600 // AT2G26170	2.7	0.21	1	// AT1G14720 // AT5G62000 // AT5G55480 // AT2G37860 // AT5G23940 // AT1G20930 // AT3G44600 // AT1G64520 // AT5G22330 // AT3G50660 // AT1G55020 // AT1G04110 // AT5G49030 // AT1G74560 // AT2G02850 // AT1G10670 // AT5G64050 // AT3G18130 // AT4G38680 // AT2G35980 // AT3G13490
P	tetrapyrrole biosynthetic process					1	0.00021	0.0049	// AT4G25080 // AT3G51820 // AT5G54190 // AT1G10670 // AT4G15560 // AT3G48730 // AT5G08280 // AT4G01690
P	tetrapyrrole metabolic process					1	0.001	0.018	// AT4G25080 // AT3G51820 // AT5G54190 // AT1G10670 // AT4G15560 // AT3G48730 // AT5G08280 // AT4G01690
P	tissue development					0.6	0.86	1	// AT3G44600 // AT5G22330 // AT5G55480 // AT1G20930 // AT5G23940
P	toxin catabolic process					0.6	0.0062	0.08	// AT2G29420 // AT1G78380 // AT2G47730 // AT1G17180 // AT3G09270
P	toxin metabolic process					0.6	0.0062	0.08	// AT2G29420 // AT1G78380 // AT2G47730 // AT1G17180 // AT3G09270
P	transcription	6.5	0.33	1	// AT5G24120 // AT2G28200 // AT1G19485 // AT4G38960 // AT2G46680 // AT1G18330	4.1	0.9	1	// AT1G64380 // AT1G25440 // AT1G34370 // AT2G47260 // AT5G46690 // AT2G37430 // AT2G38470 // AT5G41010 // AT3G57800 // AT4G39250 // AT3G26744 // AT5G08190 // AT3G61950 // AT5G61380 // AT4G27270 // AT5G11590 // AT1G22770 // AT4G31550 // AT5G28770 // AT1G68920 // AT5G47230 // AT1G14900 // AT5G62000 // AT1G74850 // AT4G22070 // AT5G64810 // AT1G68050 // AT2G27040 // AT4G14770 // AT3G13940 // AT4G38…
P	transcription, DNA-dependent					1.9	0.94	1	// AT1G64380 // AT5G47230 // AT1G14900 // AT2G38470 // AT2G27040 // AT4G22070 // AT5G62000 // AT5G61380 // AT5G11590 // AT2G47260 // AT1G74850 // AT4G39250 // AT4G31550 // AT5G28770 // AT5G64810
P	translation	5.4	0.28	1	// AT1G43170 // AT1G72370 // AT2G34480 // AT5G02960 // AT5G39740	8.8	7.4e-10	1e-07	// AT4G36130 // AT3G04770 // AT1G79850 // AT5G48760 // AT1G35680 // AT3G53740 // AT3G13490 // AT3G62120 // AT5G35530 // AT5G57290 // AT2G43030 // AT3G09630 // AT5G09510 // AT3G54210 // AT1G70600 // AT3G01790 // AT5G07090 // AT1G74970 // AT3G44590 // AT2G09990 // AT5G02610 // AT3G04920 // AT3G53020 // AT3G63190 // AT4G18100 // AT5G49030 // AT3G25920 // AT3G59540 // AT5G52650 // AT1G08360 // AT4G29…
P	transmembrane receptor protein tyrosine kinase signaling pathway					0.6	0.17	1	// AT3G28040 // AT5G58300 // AT3G56370 // AT2G16250 // AT2G31880
P	transport	10.9	0.015	0.2	// AT4G24120 // AT2G40300 // AT5G56450 // AT1G04570 // AT5G16530 // AT4G32690 // AT5G01600 // AT2G26170 // AT3G53720 // AT1G32450	6.3	0.044	0.44	// AT3G63380 // AT3G20000 // AT5G61520 // AT2G47450 // AT1G32050 // AT4G05030 // AT5G13490 // AT5G25760 // AT2G34250 // AT1G48750 // AT1G01620 // AT4G16370 // AT2G23150 // AT1G59870 // AT4G28390 // AT4G35100 // AT2G10940 // AT1G27950 // AT3G46740 // AT5G13930 // AT4G09160 // AT2G44300 // AT3G62030 // AT4G37640 // AT3G27170 // AT5G19320 // AT1G01490 // AT3G01280 // AT3G18280 // AT5G62890 // AT3G06…
P	tRNA aminoacylation					0.6	0.034	0.35	// AT5G64050 // AT5G49030 // AT5G26830 // AT3G62120 // AT3G13490
P	tRNA aminoacylation for protein translation					0.6	0.034	0.35	// AT5G64050 // AT5G49030 // AT5G26830 // AT3G62120 // AT3G13490
P	tRNA metabolic process					0.9	0.031	0.32	// AT3G16260 // AT5G64050 // AT3G62120 // AT5G49030 // AT5G26830 // AT2G04530 // AT3G13490
P	ubiquitin-dependent protein catabolic process					1.2	0.18	1	// AT5G03240 // AT1G16470 // AT1G64520 // AT2G47110 // AT5G28540 // AT1G21720 // AT1G68050 // AT3G22110 // AT1G29150
P	unidimensional cell growth					1.3	0.0066	0.084	// AT4G17030 // AT4G12420 // AT1G75780 // AT2G39700 // AT2G25930 // AT2G40610 // AT3G50660 // AT1G21270 // AT1G69530 // AT5G05690
