# Supplementary material for: De novo sequencing and comparative analysis of leaf transcriptomes of diverse condensed tannin-containing lines of underutilized Psophocarpus tetragonolobus (L.) DC
Source: Sci Rep. 2017 Mar 21;7:44733. doi: 10.1038/srep44733 (PMC5359716; doi:10.1038/srep44733)
Supplement: Supplementary Table 5 [file srep44733-s5.xls]

## Sheet: KEGG Pathway
Pathway Search Result
Following object(s) was/were not found ko:K00924 ko:K01322 ko:K01376 ko:K01537 ko:K01802 ko:K02358 ko:K02838 ko:K03164 ko:K03255 ko:K03327 ko:K03386 ko:K03549 ko:K03671 ko:K03676 ko:K03768 ko:K03809 ko:K04078 ko:K05016 ko:K07760 ko:K07761 ko:K08176 ko:K08235 ko:K08237 ko:K08245 ko:K08869 ko:K09286 ko:K09498 ko:K09537 ko:K09569 ko:K09645 ko:K09872 ko:K09873 ko:K09874 ko:K10277 ko:K10664 ko:K10689 …
Sort by the pathway list
ko00010 Glycolysis / Gluconeogenesis (8)
ko00020 Citrate cycle (TCA cycle) (3)
ko00030 Pentose phosphate pathway (3)
ko00040 Pentose and glucuronate interconversions (4)
ko00051 Fructose and mannose metabolism (4)
ko00052 Galactose metabolism (3)
ko00053 Ascorbate and aldarate metabolism (5)
ko00061 Fatty acid biosynthesis (6)
ko00062 Fatty acid elongation (2)
ko00071 Fatty acid degradation (4)
ko00073 Cutin, suberine and wax biosynthesis (1)
ko00100 Steroid biosynthesis (3)
ko00130 Ubiquinone and other terpenoid-quinone biosynthesis (1)
ko00140 Steroid hormone biosynthesis (1)
ko00190 Oxidative phosphorylation (3)
ko00195 Photosynthesis (7)
ko00230 Purine metabolism (12)
ko00240 Pyrimidine metabolism (6)
ko00250 Alanine, aspartate and glutamate metabolism (3)
ko00253 Tetracycline biosynthesis (2)
ko00260 Glycine, serine and threonine metabolism (7)
ko00261 Monobactam biosynthesis (2)
ko00270 Cysteine and methionine metabolism (6)
ko00280 Valine, leucine and isoleucine degradation (2)
ko00290 Valine, leucine and isoleucine biosynthesis (1)
ko00300 Lysine biosynthesis (5)
ko00310 Lysine degradation (2)
ko00330 Arginine and proline metabolism (11)
ko00340 Histidine metabolism (3)
ko00350 Tyrosine metabolism (2)
ko00360 Phenylalanine metabolism (4)
ko00363 Bisphenol degradation (1)
ko00380 Tryptophan metabolism (3)
ko00400 Phenylalanine, tyrosine and tryptophan biosynthesis (3)
ko00410 beta-Alanine metabolism (4)
ko00430 Taurine and hypotaurine metabolism (1)
ko00460 Cyanoamino acid metabolism (3)
ko00480 Glutathione metabolism (6)
ko00500 Starch and sucrose metabolism (11)
ko00510 N-Glycan biosynthesis (3)
ko00511 Other glycan degradation (1)
ko00513 Various types of N-glycan biosynthesis (3)
ko00520 Amino sugar and nucleotide sugar metabolism (7)
ko00561 Glycerolipid metabolism (6)
ko00564 Glycerophospholipid metabolism (3)
ko00565 Ether lipid metabolism (1)
ko00590 Arachidonic acid metabolism (1)
ko00591 Linoleic acid metabolism (2)
ko00592 alpha-Linolenic acid metabolism (2)
ko00600 Sphingolipid metabolism (2)
ko00603 Glycosphingolipid biosynthesis - globo series (1)
ko00620 Pyruvate metabolism (8)
ko00624 Polycyclic aromatic hydrocarbon degradation (1)
ko00625 Chloroalkane and chloroalkene degradation (1)
ko00627 Aminobenzoate degradation (1)
ko00630 Glyoxylate and dicarboxylate metabolism (4)
ko00640 Propanoate metabolism (2)
ko00650 Butanoate metabolism (1)
ko00680 Methane metabolism (5)
ko00710 Carbon fixation in photosynthetic organisms (5)
ko00720 Carbon fixation pathways in prokaryotes (6)
ko00730 Thiamine metabolism (2)
ko00740 Riboflavin metabolism (1)
ko00750 Vitamin B6 metabolism (2)
ko00770 Pantothenate and CoA biosynthesis (2)
ko00780 Biotin metabolism (2)
ko00790 Folate biosynthesis (1)
ko00860 Porphyrin and chlorophyll metabolism (8)
ko00900 Terpenoid backbone biosynthesis (3)
ko00902 Monoterpenoid biosynthesis (1)
ko00903 Limonene and pinene degradation (2)
ko00905 Brassinosteroid biosynthesis (2)
ko00910 Nitrogen metabolism (2)
ko00920 Sulfur metabolism (1)
ko00940 Phenylpropanoid biosynthesis (8)
ko00941 Flavonoid biosynthesis (2)
ko00945 Stilbenoid, diarylheptanoid and gingerol biosynthesis (1)
ko00950 Isoquinoline alkaloid biosynthesis (1)
ko00960 Tropane, piperidine and pyridine alkaloid biosynthesis (1)
ko00966 Glucosinolate biosynthesis (1)
ko00970 Aminoacyl-tRNA biosynthesis (5)
ko00980 Metabolism of xenobiotics by cytochrome P450 (1)
ko00982 Drug metabolism - cytochrome P450 (1)
ko01040 Biosynthesis of unsaturated fatty acids (2)
ko01100 Metabolic pathways (115)
ko01110 Biosynthesis of secondary metabolites (73)
ko01120 Microbial metabolism in diverse environments (28)
ko01130 Biosynthesis of antibiotics (37)
ko01200 Carbon metabolism (16)
ko01210 2-Oxocarboxylic acid metabolism (6)
ko01212 Fatty acid metabolism (8)
ko01230 Biosynthesis of amino acids (25)
ko02020 Two-component system (1)
ko03008 Ribosome biogenesis in eukaryotes (5)
ko03010 Ribosome (64)
ko03013 RNA transport (6)
ko03015 mRNA surveillance pathway (3)
ko03018 RNA degradation (2)
ko03020 RNA polymerase (2)
ko03030 DNA replication (3)
ko03040 Spliceosome (5)
ko03050 Proteasome (5)
ko03060 Protein export (4)
ko03320 PPAR signaling pathway (3)
ko03410 Base excision repair (3)
ko03420 Nucleotide excision repair (3)
ko03430 Mismatch repair (3)
ko03440 Homologous recombination (2)
ko03460 Fanconi anemia pathway (1)
ko04010 MAPK signaling pathway (1)
ko04011 MAPK signaling pathway - yeast (1)
ko04012 ErbB signaling pathway (1)
ko04013 MAPK signaling pathway - fly (1)
ko04014 Ras signaling pathway (2)
ko04015 Rap1 signaling pathway (1)
ko04020 Calcium signaling pathway (2)
ko04022 cGMP-PKG signaling pathway (3)
ko04024 cAMP signaling pathway (3)
ko04062 Chemokine signaling pathway (1)
ko04066 HIF-1 signaling pathway (2)
ko04068 FoxO signaling pathway (2)
ko04070 Phosphatidylinositol signaling system (1)
ko04071 Sphingolipid signaling pathway (3)
ko04075 Plant hormone signal transduction (5)
ko04110 Cell cycle (3)
ko04111 Cell cycle - yeast (2)
ko04112 Cell cycle - Caulobacter (1)
ko04114 Oocyte meiosis (1)
ko04115 p53 signaling pathway (1)
ko04120 Ubiquitin mediated proteolysis (1)
ko04141 Protein processing in endoplasmic reticulum (15)
ko04142 Lysosome (1)
ko04144 Endocytosis (2)
ko04145 Phagosome (6)
ko04146 Peroxisome (3)
ko04151 PI3K-Akt signaling pathway (2)
ko04152 AMPK signaling pathway (2)
ko04260 Cardiac muscle contraction (1)
ko04270 Vascular smooth muscle contraction (1)
ko04310 Wnt signaling pathway (1)
ko04320 Dorso-ventral axis formation (1)
ko04330 Notch signaling pathway (1)
ko04370 VEGF signaling pathway (1)
ko04380 Osteoclast differentiation (1)
ko04510 Focal adhesion (1)
ko04540 Gap junction (3)
ko04550 Signaling pathways regulating pluripotency of stem cells (1)
ko04612 Antigen processing and presentation (2)
ko04620 Toll-like receptor signaling pathway (1)
ko04621 NOD-like receptor signaling pathway (1)
ko04623 Cytosolic DNA-sensing pathway (1)
ko04626 Plant-pathogen interaction (5)
ko04650 Natural killer cell mediated cytotoxicity (1)
ko04660 T cell receptor signaling pathway (1)
ko04662 B cell receptor signaling pathway (1)
ko04664 Fc epsilon RI signaling pathway (1)
ko04666 Fc gamma R-mediated phagocytosis (2)
ko04668 TNF signaling pathway (1)
ko04712 Circadian rhythm - plant (7)
ko04720 Long-term potentiation (1)
ko04722 Neurotrophin signaling pathway (2)
ko04724 Glutamatergic synapse (2)
ko04725 Cholinergic synapse (1)
ko04726 Serotonergic synapse (1)
ko04727 GABAergic synapse (2)
ko04730 Long-term depression (1)
ko04810 Regulation of actin cytoskeleton (1)
ko04910 Insulin signaling pathway (2)
ko04912 GnRH signaling pathway (2)
ko04914 Progesterone-mediated oocyte maturation (1)
ko04915 Estrogen signaling pathway (2)
ko04916 Melanogenesis (1)
ko04917 Prolactin signaling pathway (1)
ko04918 Thyroid hormone synthesis (3)
ko04919 Thyroid hormone signaling pathway (2)
ko04920 Adipocytokine signaling pathway (1)
ko04921 Oxytocin signaling pathway (2)
ko04922 Glucagon signaling pathway (3)
ko04930 Type II diabetes mellitus (1)
ko04932 Non-alcoholic fatty liver disease (NAFLD) (2)
ko04940 Type I diabetes mellitus (2)
ko04962 Vasopressin-regulated water reabsorption (1)
ko04964 Proximal tubule bicarbonate reclamation (1)
ko04976 Bile secretion (1)
ko04978 Mineral absorption (2)
ko05010 Alzheimer's disease (4)
ko05012 Parkinson's disease (5)
ko05014 Amyotrophic lateral sclerosis (ALS) (1)
ko05016 Huntington's disease (7)
ko05020 Prion diseases (2)
ko05034 Alcoholism (6)
ko05110 Vibrio cholerae infection (3)
ko05130 Pathogenic Escherichia coli infection (3)
ko05134 Legionellosis (4)
ko05142 Chagas disease (American trypanosomiasis) (1)
ko05152 Tuberculosis (1)
ko05161 Hepatitis B (2)
ko05162 Measles (1)
ko05164 Influenza A (2)
ko05166 HTLV-I infection (7)
ko05168 Herpes simplex infection (1)
ko05169 Epstein-Barr virus infection (4)
ko05200 Pathways in cancer (4)
ko05202 Transcriptional misregulation in cancer (2)
ko05203 Viral carcinogenesis (4)
ko05204 Chemical carcinogenesis (1)
ko05205 Proteoglycans in cancer (1)
ko05206 MicroRNAs in cancer (1)
ko05210 Colorectal cancer (1)
ko05211 Renal cell carcinoma (1)
ko05212 Pancreatic cancer (1)
ko05213 Endometrial cancer (1)
ko05214 Glioma (1)
ko05215 Prostate cancer (2)
ko05216 Thyroid cancer (1)
ko05218 Melanoma (1)
ko05219 Bladder cancer (1)
ko05220 Chronic myeloid leukemia (2)
ko05221 Acute myeloid leukemia (1)
ko05222 Small cell lung cancer (1)
ko05223 Non-small cell lung cancer (1)
ko05230 Central carbon metabolism in cancer (3)
ko05231 Choline metabolism in cancer (3)
ko05322 Systemic lupus erythematosus (5)
Show all objects
