# Supplementary material for: De novo sequencing and comparative analysis of leaf transcriptomes of diverse condensed tannin-containing lines of underutilized Psophocarpus tetragonolobus (L.) DC
Source: Sci Rep. 2017 Mar 21;7:44733. doi: 10.1038/srep44733 (PMC5359716; doi:10.1038/srep44733)
Supplement: Supplementary Table 6 [file srep44733-s6.xls]

## Sheet: LCTW
#Term	Database	ID	Input number	Background number	P-Value	Corrected P-Value	Input
triacylglycerol degradation	BioCyc	LIPAS-PWY	2	96	0.0114404	0.213208	AT5G45960.1|AT5G14180.1
Ribosome	KEGG PATHWAY	ath03010	5	360	0.0136169	0.239268	AT1G43170.1|AT2G34480.1|AT5G39740.1|AT5G02960.1|AT1G72370.1
arginine biosynthesis IV	BioCyc	ARGININE-SYN4-PWY	1	8	0.0152164	0.250001	AT3G55610.1
L-Nd-acetylornithine biosynthesis	BioCyc	PWY-6922	1	8	0.0152164	0.250001	AT3G55610.1
dhurrin biosynthesis	BioCyc	PWY-861	1	13	0.0235788	0.303995	AT3G26330.1
xylogalacturonan biosynthesis	BioCyc	PWY-5980	1	14	0.0252435	0.303995	AT5G03795.1
glucosinolate biosynthesis from phenylalanine	BioCyc	PWY-2821	1	15	0.0269056	0.303995	AT4G31500.1
superpathway of linalool biosynthesis	BioCyc	PWY2OL-4	1	16	0.0285651	0.303995	AT1G61680.1
Monoterpenoid biosynthesis	KEGG PATHWAY	ath00902	1	7	0.0310405	0.303995	AT1G61680.1
glucosinolate biosynthesis from tryptophan	BioCyc	PWY-601	1	19	0.0335283	0.312423	AT4G31500.1
Photosynthesis	KEGG PATHWAY	ath00195	2	77	0.0384249	0.328213	AT1G60950.1|AT5G64040.2
citrulline biosynthesis	BioCyc	CITRULBIO-PWY	1	24	0.0417491	0.33563	AT3G55610.1
Cadherin signaling pathway	PANTHER	P00012	1	6	0.0462272	0.346058	AT5G09810.1
superpathway of citrulline metabolism	BioCyc	PWY-5004	1	29	0.0499063	0.346806	AT3G55610.1
Protein processing in endoplasmic reticulum	KEGG PATHWAY	ath04141	3	220	0.0568036	0.363898	AT4G27670.1|AT2G29500.1|AT5G12020.1
Glucosinolate biosynthesis	KEGG PATHWAY	ath00966	1	19	0.0758461	0.376172	AT4G31500.1
Pantothenate and CoA biosynthesis	KEGG PATHWAY	ath00770	1	28	0.108117	0.400729	AT2G18250.1
Nicotinic acetylcholine receptor signaling pathway	PANTHER	P00044	1	16	0.109285	0.400729	AT5G09810.1
Cytoskeletal regulation by Rho GTPase	PANTHER	P00016	1	17	0.115402	0.409063	AT5G09810.1
Inflammation mediated by chemokine and cytokine signaling pathway	PANTHER	P00031	1	19	0.127537	0.429505	AT5G09810.1
Circadian rhythm - plant	KEGG PATHWAY	ath04712	1	36	0.135878	0.439815	AT1G65480.1
Ascorbate and aldarate metabolism	KEGG PATHWAY	ath00053	1	41	0.152798	0.466212	AT5G21105.1
Tryptophan metabolism	KEGG PATHWAY	ath00380	1	45	0.166102	0.475439	AT4G31500.1
Phenylalanine, tyrosine and tryptophan biosynthesis	KEGG PATHWAY	ath00400	1	57	0.2048	0.524948	AT5G28237.1
Limonene and pinene degradation	KEGG PATHWAY	ath00903	1	63	0.223486	0.540056	AT4G31940.1
Stilbenoid, diarylheptanoid and gingerol biosynthesis	KEGG PATHWAY	ath00945	1	64	0.226559	0.543211	AT4G31940.1
Glycine, serine and threonine metabolism	KEGG PATHWAY	ath00260	1	69	0.241744	0.55762	AT5G28237.1
Huntington disease	PANTHER	P00029	1	40	0.247094	0.557701	AT5G09810.1
2-Oxocarboxylic acid metabolism	KEGG PATHWAY	ath01210	1	74	0.256639	0.564697	AT4G31500.1
Arginine and proline metabolism	KEGG PATHWAY	ath00330	1	75	0.259583	0.568808	AT3G55610.1
Biosynthesis of amino acids	KEGG PATHWAY	ath01230	2	255	0.268177	0.572399	AT3G55610.1|AT5G28237.1
Plant hormone signal transduction	KEGG PATHWAY	ath04075	2	271	0.291656	0.597553	AT1G07430.1|AT3G16360.2
Cysteine and methionine metabolism	KEGG PATHWAY	ath00270	1	99	0.326932	0.622487	AT5G43850.1
Biosynthesis of secondary metabolites	KEGG PATHWAY	ath01110	5	995	0.357057	0.651603	AT1G61680.1|AT5G28237.1|AT4G31940.1|AT4G31500.1|AT5G54160.1
Metabolic pathways	KEGG PATHWAY	ath01100	8	1861	0.458215	0.705739	AT5G21105.1|AT4G31940.1|AT2G18250.1|AT5G43850.1|AT5G64040.2|AT5G28237.1|AT3G55610.1|AT5G54160.1
Phenylpropanoid biosynthesis	KEGG PATHWAY	ath00940	1	154	0.459521	0.706074	AT5G54160.1

## Sheet: HCTW
#Term	Database	ID	Input number	Background number	P-Value	Corrected P-Value	Input
Ribosome	KEGG PATHWAY	ath03010	61	360	1.29592e-09	1.59506e-07	AT4G18100.1|AT5G27850.1|AT5G52650.1|AT2G32060.1|AT3G13120.1|AT3G05590.1|AT5G45775.2|AT3G57490.1|AT5G35530.1|AT2G47110.1|AT3G53020.1|AT5G39850.1|AT4G14320.2|AT2G43030.1|AT5G27700.1|AT5G65220.1|AT5G48760.1|AT4G36130.1|AT5G13510.1|AT1G48350.1|AT1G79850.1|AT3G53740.2|AT3G61110.1|AT1G32990.1|AT3G49910.1|AT1G35680.1|AT1G48830.1|AT3G15190.1|AT3G44590.2|AT4G15000.1|AT4G34670.1|AT3G01790.1|AT3G27850.1|AT3…
superpathway of polyamine biosynthesis	BioCyc	PWYQT-94	4	9	0.0048734	0.0692117	AT1G23820.1|AT5G53120.6|AT3G25570.1|AT4G34710.1
Lysine biosynthesis	KEGG PATHWAY	ath00300	5	16	0.00926864	0.11504	AT4G19710.2|AT3G59890.1|AT4G33680.1|AT1G54100.1|AT3G14390.1
@@Lysine biosynthesis	PANTHER	P02751	2	8	0.119641	0.498478	AT3G59890.1|AT3G14390.1
superpathay of heme biosynthesis from glutamate	BioCyc	PWY-5918	5	20	0.0119474	0.134192	AT5G64050.1|AT3G48730.1|AT5G08280.1|AT3G14930.1|AT4G01690.1
Arginine biosynthesis	PANTHER	P02728	3	6	0.0137575	0.147781	AT4G24830.1|AT1G80600.1|AT1G75330.1
superpathway of proto- and siroheme biosynthesis	BioCyc	PWYQT-62	5	21	0.0141196	0.15112	AT5G64050.1|AT3G48730.1|AT5G08280.1|AT3G14930.1|AT4G01690.1
galactose degradation I (Leloir pathway)	BioCyc	PWY-6317	3	7	0.0162048	0.158506	AT3G17940.1|AT3G06580.1|AT5G15140.1
Porphyrin and chlorophyll metabolism	KEGG PATHWAY	ath00860	8	45	0.0189588	0.176044	AT4G25080.3|AT3G48730.1|AT3G51820.1|AT5G64050.1|AT3G14930.1|AT5G54190.1|AT5G08280.1|AT4G01690.1
chlorophyllide a biosynthesis I (aerobic, light-dependent)	BioCyc	CHLOROPHYLL-SYN	4	15	0.0201658	0.183857	AT5G54190.1|AT4G25080.3|AT3G14930.1|AT4G01690.1
lysine biosynthesis VI	BioCyc	PWY-5097	4	15	0.0201658	0.183857	AT4G19710.2|AT3G59890.1|AT4G33680.1|AT3G14390.1
Arginine and proline metabolism	KEGG PATHWAY	ath00330	11	75	0.0213519	0.188843	AT5G53120.6|AT4G34710.1|AT3G57560.1|AT5G37600.1|AT1G23820.1|AT4G24830.1|AT3G25570.1|AT4G36250.1|AT1G54100.1|AT1G80600.1|AT1G75330.1
fatty acid biosynthesis initiation I	BioCyc	PWY-4381	3	9	0.0273004	0.21796	AT5G16390.1|AT2G30200.1|AT5G35360.3
arginine biosynthesis II (acetyl cycle)	BioCyc	ARGSYNBSUB-PWY	3	10	0.0340285	0.25193	AT4G24830.1|AT3G57560.1|AT1G80600.1
Biosynthesis of amino acids	KEGG PATHWAY	ath01230	26	255	0.0384472	0.269131	AT3G22960.1|AT5G52920.1|AT2G22250.2|AT4G29840.1|AT1G22410.1|AT3G14390.1|AT1G79530.1|AT4G33680.1|AT1G54100.1|AT1G75330.1|AT5G03690.1|AT1G65930.1|AT4G24830.1|AT4G35630.1|AT3G59890.1|AT2G36460.1|AT2G01140.1|AT5G37600.1|AT1G80600.1|AT4G35830.1|AT2G17265.1|AT3G57560.1|AT4G19710.2|AT3G58610.1|AT1G17745.2|AT4G14880.1
arginine biosynthesis I	BioCyc	ARGSYN-PWY	3	11	0.0415306	0.282026	AT4G24830.1|AT3G57560.1|AT1G80600.1
tetrapyrrole biosynthesis I (from glutamate)	BioCyc	PWY-5188	3	12	0.0497883	0.312261	AT5G64050.1|AT3G48730.1|AT5G08280.1
Circadian rhythm - plant	KEGG PATHWAY	ath04712	6	36	0.0501491	0.313857	AT1G22770.1|AT5G61380.1|AT1G68050.1|AT5G13930.1|AT2G25930.1|AT5G24470.1
spermine biosynthesis	BioCyc	ARGSPECAT-PWY	2	5	0.0559499	0.33219	AT5G53120.6|AT3G25570.1
brassinosteroid biosynthesis II	BioCyc	PWY-2582	2	5	0.0559499	0.33219	AT3G50660.1|AT5G05690.1
spermidine biosynthesis I	BioCyc	BSUBPOLYAMSYN-PWY	2	5	0.0559499	0.33219	AT1G23820.1|AT3G25570.1
gluconeogenesis I	BioCyc	GLUCONEO-PWY	6	43	0.0575613	0.33219	AT2G19900.1|AT2G01140.1|AT5G03690.1|AT1G79750.1|AT5G42740.1|AT2G36460.1
Pyridoxal-5-phosphate biosynthesis	PANTHER	P02759	2	5	0.062716	0.349553	AT4G15560.1|AT4G35630.1
superpathway of fatty acid biosynthesis II (plant)	BioCyc	PWY-5156	5	34	0.0680001	0.361281	AT2G30200.1|AT2G05990.1|AT5G16390.1|AT5G35360.3|AT2G22230.1
stachyose degradation	BioCyc	PWY-6527	3	14	0.068471	0.362479	AT5G20250.4|AT3G06580.1|AT5G08380.1
superpathway of guanosine nucleotides de novo biosynthesis I	BioCyc	PWY-7228	3	14	0.068471	0.362479	AT3G27060.1|AT3G57550.2|AT5G63310.1
Glutathione metabolism	KEGG PATHWAY	ath00480	11	93	0.0698037	0.366252	AT5G53120.6|AT3G27060.1|AT1G78380.1|AT1G65930.1|AT5G40760.1|AT1G23820.1|AT2G47730.1|AT4G09010.1|AT2G29420.1|AT1G17180.1|AT3G09270.1
Fatty acid biosynthesis	KEGG PATHWAY	ath00061	6	40	0.0723929	0.374516	AT2G04350.1|AT2G30200.1|AT5G35360.3|AT5G16390.1|AT2G05990.1|AT2G22230.1
glutathione-mediated detoxification II	BioCyc	PWY-6842	7	58	0.0744269	0.377047	AT1G57720.1|AT1G78680.1|AT1G78380.1|AT2G47730.1|AT1G17180.1|AT2G29420.1|AT3G09270.1
Pyruvate metabolism	KEGG PATHWAY	ath00620	10	83	0.0745356	0.377047	AT3G22960.1|AT5G35360.3|AT1G79750.1|AT5G16390.1|AT1G54100.1|AT5G52920.1|AT1G11840.6|AT2G19900.1|AT4G36250.1|AT1G53310.1
CO2 fixation into oxaloacetate (anapleurotic)	BioCyc	PWYQT-4429	3	15	0.0788354	0.388324	AT4G21000.1|AT1G53310.1|AT1G08080.1
Threonine biosynthesis	PANTHER	P02781	2	6	0.0804282	0.394005	AT4G29840.1|AT2G17265.1
@@threonine biosynthesis	BioCyc	THRESYN-PWY	2	11	0.166449	0.601764	AT2G22250.2|AT4G19710.2
Glycolysis	PANTHER	P00024	2	6	0.0804282	0.394005	AT5G52920.1|AT3G22960.1
De novo purine biosynthesis	PANTHER	P02738	4	24	0.084193	0.407715	AT3G57550.2|AT5G63400.1|AT5G63310.1|AT1G09830.1
superpathway of lysine, threonine and methionine biosynthesis II	BioCyc	PWY-724	4	26	0.0877392	0.419388	AT4G19710.2|AT3G59890.1|AT4G33680.1|AT3G14390.1
serine biosynthesis	BioCyc	SERSYN-PWY	2	7	0.0890039	0.419996	AT1G17745.2|AT4G35630.1
superpathway of C28 brassinosteroid biosynthesis	BioCyc	PWY-6544	2	7	0.0890039	0.419996	AT3G50660.1|AT5G05690.1
ornithine biosynthesis	BioCyc	GLUTORN-PWY	2	7	0.0890039	0.419996	AT1G80600.1|AT3G57560.1
purine deoxyribonucleosides salvage	BioCyc	PWY-7224	2	7	0.0890039	0.419996	AT5G63310.1|AT1G72040.1
brassinosteroid biosynthesis I	BioCyc	PWY-699	2	7	0.0890039	0.419996	AT3G50660.1|AT5G05690.1
superpathway of purine nucleotides de novo biosynthesis I	BioCyc	PWY-841	6	50	0.0965566	0.439489	AT3G27060.1|AT3G57550.2|AT1G09830.1|AT5G63310.1|AT5G63400.1|ATMG01080.1
Vasopressin synthesis	PANTHER	P04395	2	7	0.099477	0.44932	AT2G39960.1|AT1G76140.1
Glycolysis / Gluconeogenesis	KEGG PATHWAY	ath00010	12	112	0.101095	0.454544	AT5G52920.1|AT3G22960.1|AT1G79530.1|AT2G01140.1|AT2G36460.1|AT5G03690.1|AT5G15140.1|AT5G54960.1|AT5G42740.1|AT3G17940.1|AT4G36250.1|AT1G54100.1
fatty acid beta-oxidation II (peroxisome)	BioCyc	PWY-5136	4	28	0.105551	0.466391	AT1G67730.1|AT2G04350.1|AT2G26640.1|AT4G16760.1
benzoate biosynthesis II (CoA-independent, non-beta-oxidative)	BioCyc	PWY-6444	2	8	0.107204	0.466391	AT4G36250.1|AT1G54100.1
adenosine deoxyribonucleotides de novo biosynthesis II	BioCyc	PWY-7220	2	8	0.107204	0.466391	AT3G27060.1|AT5G63310.1
adenosine deoxyribonucleotides de novo biosynthesis I	BioCyc	PWY-7227	2	8	0.107204	0.466391	AT3G27060.1|AT5G63310.1
trehalose degradation II (trehalase)	BioCyc	PWY0-1182	2	8	0.107204	0.466391	AT3G17940.1|AT5G15140.1
benzoate biosynthesis III (CoA-dependent, non-beta-oxidative)	BioCyc	PWY-6446	2	8	0.107204	0.466391	AT4G36250.1|AT1G54100.1
heme biosynthesis from uroporphyrinogen-III I	BioCyc	HEME-BIOSYNTHESIS-II	2	8	0.107204	0.466391	AT3G14930.1|AT4G01690.1
guanosine deoxyribonucleotides de novo biosynthesis I	BioCyc	PWY-7226	2	8	0.107204	0.466391	AT3G27060.1|AT5G63310.1
DNA replication	PANTHER	P00017	3	17	0.116543	0.495035	AT3G23890.1|AT5G65360.1|AT4G40030.2
@@DNA replication	KEGG PATHWAY	ath03030	3	50	0.670844	0.92949	AT1G23750.1|AT1G09815.1|AT2G29570.1
tRNA charging	BioCyc	TRNA-CHARGING-PWY	5	41	0.118079	0.495462	AT5G26830.1|AT5G64050.1|AT3G13490.1|AT3G62120.1|AT5G49030.1
Carbon fixation in photosynthetic organisms	KEGG PATHWAY	ath00710	8	69	0.120091	0.498944	AT1G79530.1|AT2G19900.1|AT2G01140.1|AT2G36460.1|ATCG00490.1|AT5G03690.1|AT1G79750.1|AT1G53310.1
superpathway of glyoxylate cycle and fatty acid degradation	BioCyc	PWY-561	6	54	0.123852	0.510976	AT1G67730.1|AT2G04350.1|AT4G16760.1|AT2G26640.1|AT1G47420.1|AT4G35830.1
biotin-carboxyl carrier protein assembly	BioCyc	PWY0-1264	2	9	0.12628	0.516779	AT5G16390.1|AT5G35360.3
fatty acid alpha-oxidation I	BioCyc	PWY-2501	2	9	0.12628	0.516779	AT4G36250.1|AT1G54100.1
Brassinosteroid biosynthesis	KEGG PATHWAY	ath00905	2	8	0.131732	0.527285	AT3G50660.1|AT5G05690.1
pyrimidine deoxyribonucleotides biosynthesis from CTP	BioCyc	PWY-7210	3	20	0.139431	0.549743	AT3G27060.1|AT5G18280.2|AT5G63310.1
pyrimidine deoxyribonucleotides de novo biosynthesis III	BioCyc	PWY-6545	3	20	0.139431	0.549743	AT3G27060.1|AT5G18280.2|AT5G63310.1
Heme biosynthesis	PANTHER	P02746	2	9	0.140722	0.550585	AT5G64050.1|AT3G14930.1
alkane oxidation	BioCyc	PWY-2724	2	10	0.146076	0.564804	AT4G36250.1|AT1G54100.1
Fatty acid metabolism	KEGG PATHWAY	ath01212	8	73	0.147921	0.571189	AT1G67730.1|AT2G04350.1|AT2G30200.1|AT4G16760.1|AT5G35360.3|AT5G16390.1|AT2G05990.1|AT2G22230.1
Histidine metabolism	KEGG PATHWAY	ath00340	3	18	0.14889	0.572682	AT1G43710.1|AT4G36250.1|AT1G54100.1
pyrimidine deoxyribonucleotides de novo biosynthesis I	BioCyc	PWY-7184	3	21	0.153026	0.576085	AT3G27060.1|AT5G18280.2|AT5G63310.1
Linoleic acid metabolism	KEGG PATHWAY	ath00591	2	9	0.15444	0.579691	AT1G55020.1|AT3G45140.1
colanic acid building blocks biosynthesis	BioCyc	COLANSYN-PWY	4	33	0.156334	0.584373	AT5G42740.1|AT3G06580.1|AT5G66280.1|AT5G15490.1
beta-Alanine metabolism	KEGG PATHWAY	ath00410	5	40	0.160287	0.592769	AT1G23820.1|AT5G53120.6|AT5G17330.1|AT4G36250.1|AT1G54100.1
guanosine ribonucleotides de novo biosynthesis	BioCyc	PWY-7221	2	11	0.166449	0.601764	AT3G57550.2|AT5G63310.1
Glycerolipid metabolism	KEGG PATHWAY	ath00561	6	52	0.166934	0.601764	AT5G08380.1|AT4G00400.1|AT2G20900.1|AT4G33030.1|AT4G36250.1|AT1G54100.1
Fructose and mannose metabolism	KEGG PATHWAY	ath00051	6	52	0.166934	0.601764	AT5G66280.1|AT1G76550.1|AT2G01140.1|AT3G59480.1|AT5G03690.1|AT2G36460.1
superpathway of choline biosynthesis	BioCyc	PWY-4762	3	22	0.167018	0.601764	AT1G43710.1|AT2G42010.1|AT4G11850.1
superpathway of adenosine nucleotides de novo biosynthesis I	BioCyc	PWY-7229	4	34	0.167428	0.601764	AT3G27060.1|AT5G63400.1|ATMG01080.1|AT5G63310.1
Calvin-Benson-Bassham cycle	BioCyc	CALVIN-PWY	4	34	0.167428	0.601764	ATCG00490.1|AT5G03690.1|AT2G01140.1|AT2G36460.1
chitin degradation II	BioCyc	PWY-6902	3	23	0.181365	0.601764	AT5G24090.1|AT3G12500.1|AT3G54420.1
Serine glycine biosynthesis	PANTHER	P02776	2	11	0.184925	0.602965	AT1G17745.2|AT4G35630.1
cyanate degradation	BioCyc	CYANCAT-PWY	2	12	0.187269	0.604688	AT1G08080.1|AT4G21000.1
ethanol degradation IV	BioCyc	PWY66-162	2	12	0.187269	0.604688	AT4G36250.1|AT1G54100.1
Biosynthesis of secondary metabolites	KEGG PATHWAY	ath01110	76	995	0.189105	0.609178	AT5G13710.1|AT3G22960.1|AT4G15560.1|AT5G52920.1|AT5G16390.1|AT3G51820.1|AT2G37040.1|AT3G14390.1|AT5G24090.1|AT1G79530.1|AT5G63310.1|AT2G38380.1|AT5G13930.1|AT1G05010.1|AT3G17940.1|AT4G33680.1|AT4G21960.1|AT4G37530.1|AT1G75330.1|AT5G64050.1|AT1G22410.1|AT5G17330.1|AT3G62750.1|AT5G35360.3|AT4G19710.2|AT1G65930.1|AT3G48730.1|AT1G76490.1|AT5G40760.1|AT3G55120.1|AT2G41480.1|AT4G24830.1|AT1G20050.1|AT2…
Phenylpropanoid biosynthesis	KEGG PATHWAY	ath00940	14	154	0.191752	0.615692	AT3G24503.1|AT3G18080.1|AT4G39330.1|AT2G37040.1|AT2G41480.1|AT1G71695.1|AT2G38380.1|AT4G11290.1|AT5G20950.1|AT2G44480.1|AT3G62750.1|AT4G21960.1|AT4G37530.1|AT5G54160.1
@@phenylpropanoid biosynthesis	BioCyc	PWY-361	1	35	0.879027	1	AT4G39330.1
Thiamine metabolism	KEGG PATHWAY	ath00730	2	11	0.201684	0.616837	AT4G15560.1|AT2G29630.2
phosphatidate metabolism, as a signaling molecule	BioCyc	PWY-7039	3	25	0.210968	0.616837	AT2G20900.1|AT2G42010.1|AT4G11850.1
sucrose biosynthesis I (from photosynthesis)	BioCyc	SUCSYN-PWY	4	38	0.214307	0.622917	AT5G42740.1|AT5G03690.1|AT2G01140.1|AT2G36460.1
choline biosynthesis III	BioCyc	PWY-3561	2	14	0.229797	0.644659	AT2G42010.1|AT4G11850.1
fatty acid elongation -- saturated	BioCyc	FASYN-ELONG-PWY	2	14	0.229797	0.644659	AT2G05990.1|AT2G22230.1
isoleucine biosynthesis I	BioCyc	PWY-3001	3	27	0.241524	0.657567	AT2G22250.2|AT4G19710.2|AT3G58610.1
Carbon metabolism	KEGG PATHWAY	ath01200	20	243	0.24746	0.664217	AT1G65930.1|AT3G22960.1|AT5G35360.3|AT1G79530.1|AT2G01140.1|AT1G79750.1|AT5G16390.1|AT2G19900.1|AT5G40760.1|AT4G14880.1|ATCG00490.1|AT5G03690.1|AT5G14780.1|AT4G35830.1|AT5G52920.1|AT4G35630.1|AT5G42740.1|AT2G36460.1|AT1G17745.2|AT1G53310.1
Vitamin B6 metabolism	KEGG PATHWAY	ath00750	2	13	0.250268	0.664934	AT4G29840.1|AT4G35630.1
Phagosome	KEGG PATHWAY	ath04145	8	86	0.256256	0.664934	AT5G61790.1|AT5G23860.1|AT1G75780.1|AT1G50010.1|AT2G34250.1|AT5G19780.1|AT1G56340.1|AT2G45070.1
oxygenic photosynthesis	BioCyc	PHOTOALL-PWY	4	42	0.264267	0.672065	ATCG00490.1|AT5G03690.1|AT2G01140.1|AT2G36460.1
Biotin metabolism	KEGG PATHWAY	ath00780	2	14	0.274721	0.691339	AT2G05990.1|AT2G22230.1
betanidin degradation	BioCyc	PWY-5461	6	72	0.282204	0.691339	AT1G71695.1|AT2G38380.1|AT4G11290.1|AT4G21960.1|AT2G41480.1|AT4G37530.1
baicalein degradation (hydrogen peroxide detoxification)	BioCyc	PWY-7214	6	72	0.282204	0.691339	AT1G71695.1|AT2G38380.1|AT4G11290.1|AT4G21960.1|AT2G41480.1|AT4G37530.1
Photosynthesis	KEGG PATHWAY	ath00195	7	77	0.294172	0.699496	AT2G27510.1|ATCG00340.1|ATCG00280.1|ATCG00580.1|AT1G10960.1|AT1G20340.1|ATCG00680.1
sphingolipid biosynthesis (plants)	BioCyc	PWY-5129	2	17	0.294399	0.699496	AT2G46210.1|AT4G36480.1
palmitate biosynthesis II (bacteria and plants)	BioCyc	PWY-5971	2	17	0.294399	0.699496	AT2G05990.1|AT2G22230.1
pyrimidine ribonucleotides interconversion	BioCyc	PWY-5687	2	17	0.294399	0.699496	AT5G63310.1|AT5G18280.2
stearate biosynthesis II (bacteria and plants)	BioCyc	PWY-5989	2	17	0.294399	0.699496	AT2G05990.1|AT2G22230.1
glycine betaine biosynthesis III (plants)	BioCyc	PWY1F-353	1	5	0.296182	0.699496	AT1G54100.1
homoserine biosynthesis	BioCyc	HOMOSERSYN-PWY	1	5	0.296182	0.699496	AT4G19710.2
aspartate biosynthesis	BioCyc	ASPARTATESYN-PWY	1	5	0.296182	0.699496	AT2G22250.2
aspartate degradation I	BioCyc	ASPARTATE-DEG1-PWY	1	5	0.296182	0.699496	AT2G22250.2
superpathway of plastoquinol biosynthesis	BioCyc	PWY-5864	1	5	0.296182	0.699496	AT1G06570.1
citrulline-nitric oxide cycle	BioCyc	PWY-4983	1	5	0.296182	0.699496	AT4G24830.1
indole-3-acetate activation I	BioCyc	PWY-1822	1	5	0.296182	0.699496	AT1G51760.1
UDP-alpha-D-glucuronate biosynthesis (from UDP-glucose)	BioCyc	PWY-7346	1	5	0.296182	0.699496	AT5G15490.1
galactose degradation III	BioCyc	PWY-3821	1	5	0.296182	0.699496	AT3G06580.1
Purine metabolism	KEGG PATHWAY	ath00230	13	157	0.297795	0.699496	AT3G27060.1|AT1G27450.3|AT3G22960.1|AT5G41010.1|AT5G63310.1|AT3G13940.1|AT1G09830.1|AT5G52920.1|AT3G57550.2|AT5G43600.1|AT1G09815.1|AT5G63400.1|AT5G18280.2
Fatty acid degradation	KEGG PATHWAY	ath00071	4	40	0.312535	0.704754	AT2G04350.1|AT4G36250.1|AT1G54100.1|AT4G16760.1
Fructose galactose metabolism	PANTHER	P02744	1	5	0.314994	0.709154	AT2G36460.1
Cytoskeletal regulation by Rho GTPase	PANTHER	P00016	2	17	0.324064	0.710623	AT5G23860.1|AT1G75780.1
Ascorbate and aldarate metabolism	KEGG PATHWAY	ath00053	4	41	0.327388	0.710623	AT4G36250.1|AT4G09010.1|AT5G15490.1|AT1G54100.1
Pentose phosphate pathway	KEGG PATHWAY	ath00030	5	54	0.328715	0.710623	AT5G42740.1|AT5G03690.1|AT5G40760.1|AT2G01140.1|AT2G36460.1
superpathway of allantoin degradation in plants	BioCyc	URDEGR-PWY	1	6	0.336221	0.712358	AT5G43600.1
tyrosine degradation I	BioCyc	TYRFUMCAT-PWY	1	6	0.336221	0.712358	AT1G06570.1
chlorophyll cycle	BioCyc	PWY-5068	1	6	0.336221	0.712358	AT3G51820.1
adenine and adenosine salvage II	BioCyc	PWY-6605	1	6	0.336221	0.712358	AT1G27450.3
spermidine hydroxycinnamic acid conjugates biosynthesis	BioCyc	PWY-6442	1	6	0.336221	0.712358	AT2G19070.1
urea cycle	BioCyc	PWY-4984	1	6	0.336221	0.712358	AT4G24830.1
abscisic acid biosynthesis	BioCyc	PWY-695	1	6	0.336221	0.712358	AT3G51820.1
fatty acid activation	BioCyc	PWY-5143	2	19	0.337128	0.712358	AT2G04350.1|AT2G26640.1
linoleate biosynthesis I (plants)	BioCyc	PWY-5995	2	19	0.337128	0.712358	AT2G04350.1|AT2G26640.1
flavonoid biosynthesis (in equisetum)	BioCyc	PWY-6787	2	19	0.337128	0.712358	AT5G13930.1|AT3G55120.1
Glycine, serine and threonine metabolism	KEGG PATHWAY	ath00260	6	69	0.350926	0.727824	AT2G17265.1|AT4G29840.1|AT4G19710.2|AT4G35630.1|AT1G17745.2|AT1G54100.1
plant sterol biosynthesis	BioCyc	PWY-2541	3	34	0.351968	0.727824	AT3G02580.1|AT5G13710.1|AT1G20050.1
Ras Pathway	PANTHER	P04393	1	6	0.357041	0.733448	AT4G11850.1
glycolysis VI (metazoan)	BioCyc	PWY66-400	4	50	0.368689	0.744263	AT5G42740.1|AT5G03690.1|AT2G01140.1|AT2G36460.1
N-Glycan biosynthesis	KEGG PATHWAY	ath00510	4	44	0.372098	0.744263	AT1G76400.1|AT1G34130.1|AT4G21150.1|AT5G19690.1
glutamate degradation IV	BioCyc	PWY-4321	1	7	0.373988	0.744263	AT5G17330.1
matairesinol biosynthesis	BioCyc	PWY-5466	1	7	0.373988	0.744263	AT1G32100.1
superpathway of 5-aminoimidazole ribonucleotide biosynthesis	BioCyc	PWY-6277	1	7	0.373988	0.744263	AT1G09830.1
5-aminoimidazole ribonucleotide biosynthesis I	BioCyc	PWY-6121	1	7	0.373988	0.744263	AT1G09830.1
5-aminoimidazole ribonucleotide biosynthesis II	BioCyc	PWY-6122	1	7	0.373988	0.744263	AT1G09830.1
purine nucleosides salvage II (plant)	BioCyc	PWY-5043	1	7	0.373988	0.744263	AT1G27450.3
lysine degradation II	BioCyc	LYSINE-DEG2-PWY	1	7	0.373988	0.744263	AT1G54100.1
Proteasome	KEGG PATHWAY	ath03050	5	58	0.380671	0.752287	AT1G64520.1|AT1G21720.1|AT1G29150.1|AT1G16470.1|AT3G22110.1
superpathway of pyrimidine deoxyribonucleotides de novo biosynthesis	BioCyc	PWY-7211	3	36	0.383535	0.7533	AT3G27060.1|AT5G18280.2|AT5G63310.1
Phenylalanine metabolism	KEGG PATHWAY	ath00360	9	114	0.393165	0.760668	AT2G22250.2|AT1G06570.1|AT2G37040.1|AT1G71695.1|AT2G38380.1|AT4G11290.1|AT4G21960.1|AT2G41480.1|AT4G37530.1
Isoleucine biosynthesis	PANTHER	P02748	1	7	0.396557	0.760668	AT3G58610.1
Valine biosynthesis	PANTHER	P02785	1	7	0.396557	0.760668	AT3G58610.1
@@valine biosynthesis	BioCyc	VALSYN-PWY	1	12	0.532994	0.847869	AT3G58610.1
Flavin biosynthesis	PANTHER	P02741	1	7	0.396557	0.760668	AT2G44050.1
glutamine biosynthesis III	BioCyc	PWY-6549	2	22	0.399597	0.762175	AT1G53310.1|AT4G35830.1
superpathway of pyrimidine deoxyribonucleoside salvage	BioCyc	PWY-7200	2	22	0.399597	0.762175	AT5G63310.1|AT1G72040.1
flavonoid biosynthesis	BioCyc	PWY1F-FLAVSYN	2	22	0.399597	0.762175	AT5G13930.1|AT3G55120.1
@@Flavonoid biosynthesis	KEGG PATHWAY	ath00941	2	21	0.440148	0.784576	AT5G13930.1|AT3G55120.1
TCA cycle II (plants and fungi)	BioCyc	PWY-5690	2	22	0.399597	0.762175	AT1G47420.1|AT4G35830.1
superpathway of cytosolic glycolysis (plants), pyruvate dehydrogenase and TCA cycle	BioCyc	PWY-5464	6	84	0.404904	0.76749	AT1G47420.1|AT1G76550.1|AT2G01140.1|AT5G03690.1|AT4G35830.1|AT2G36460.1
CMP phosphorylation	BioCyc	PWY-7205	1	8	0.409611	0.768736	AT5G63310.1
choline biosynthesis I	BioCyc	PWY-3385	1	8	0.409611	0.768736	AT1G43710.1
luteolin biosynthesis	BioCyc	PWY-5060	1	8	0.409611	0.768736	AT1G11600.1
galactose degradation II	BioCyc	GALACTMETAB-PWY	1	8	0.409611	0.768736	AT3G06580.1
methylglyoxal degradation I	BioCyc	PWY-5386	1	8	0.409611	0.768736	AT1G11840.6
pyridoxal 5'-phosphate salvage II (plants)	BioCyc	PWY-7204	1	8	0.409611	0.768736	AT1G60710.1
tyrosine biosynthesis II	BioCyc	PWY-3461	1	8	0.409611	0.768736	AT2G22250.2
arginine biosynthesis IV	BioCyc	ARGININE-SYN4-PWY	1	8	0.409611	0.768736	AT4G24830.1
UDP-sugars interconversion	BioCyc	PWY-5114	2	23	0.419822	0.77076	AT3G06580.1|AT5G15490.1
superpathway of UDP-glucose-derived O-antigen building blocks biosynthesis	BioCyc	PWY-7328	2	23	0.419822	0.77076	AT3G06580.1|AT5G15490.1
leucodelphinidin biosynthesis	BioCyc	PWY-5152	2	23	0.419822	0.77076	AT1G11600.1|AT5G05690.1
leucopelargonidin and leucocyanidin biosynthesis	BioCyc	PWY1F-823	2	23	0.419822	0.77076	AT1G11600.1|AT5G05690.1
TCA cycle variation V (plant)	BioCyc	PWYQT-4481	2	23	0.419822	0.77076	AT1G47420.1|AT4G35830.1
Starch and sucrose metabolism	KEGG PATHWAY	ath00500	14	188	0.424282	0.777105	AT5G15490.1|AT3G18080.1|AT3G14310.1|AT4G17090.1|AT1G53830.1|AT3G29320.1|AT3G59480.1|AT1G11580.1|AT5G42740.1|AT5G20950.1|AT2G44480.1|AT3G62750.1|AT3G43190.1|AT5G64570.1
Steroid biosynthesis	KEGG PATHWAY	ath00100	3	34	0.427689	0.778962	AT3G02580.1|AT5G13710.1|AT1G20050.1
Asparagine and aspartate biosynthesis	PANTHER	P02730	1	8	0.433692	0.779346	AT2G22250.2
very long chain fatty acid biosynthesis II	BioCyc	PWY-7036	1	9	0.443212	0.785889	AT1G67730.1
methylerythritol phosphate pathway	BioCyc	NONMEVIPP-PWY	1	9	0.443212	0.785889	AT4G15560.1
GDP-mannose biosynthesis	BioCyc	PWY-5659	1	9	0.443212	0.785889	AT5G42740.1
pyrimidine deoxyribonucleotide phosphorylation	BioCyc	PWY-7197	1	9	0.443212	0.785889	AT5G63310.1
mevalonate pathway I	BioCyc	PWY-922	1	9	0.443212	0.785889	AT1G76490.1
hydrogen production VIII	BioCyc	PWY-6785	1	9	0.443212	0.785889	AT4G27270.1
Protein processing in endoplasmic reticulum	KEGG PATHWAY	ath04141	16	220	0.449132	0.788856	AT2G34250.1|AT1G34130.1|AT5G61790.1|AT5G60640.1|AT1G76400.1|AT1G04980.1|AT3G07770.1|AT2G16595.1|AT5G28540.1|AT5G19690.1|AT4G21150.1|AT1G56340.1|AT1G21750.1|AT3G62600.1|AT4G29330.1|AT2G45070.1
sucrose degradation II (sucrose synthase)	BioCyc	PWY-3801	2	25	0.459186	0.796031	AT5G42740.1|AT3G59480.1
Propanoate metabolism	KEGG PATHWAY	ath00640	2	22	0.462203	0.798256	AT5G16390.1|AT5G35360.3
Amino sugar and nucleotide sugar metabolism	KEGG PATHWAY	ath00520	9	122	0.467535	0.804366	AT5G66280.1|AT5G15490.1|AT3G12500.1|AT3G59480.1|AT5G24090.1|AT5G42740.1|AT4G33030.1|AT3G54420.1|AT5G64570.1
Cysteine biosynthesis	PANTHER	P02737	1	9	0.468586	0.805067	AT4G14880.1
Glutamine glutamate conversion	PANTHER	P02745	1	9	0.468586	0.805067	AT5G37600.1
4-hydroxybenzoate biosynthesis V	BioCyc	PWY-6435	1	10	0.474905	0.807639	AT1G67730.1
aspartate degradation II	BioCyc	MALATE-ASPARTATE-SHUTTLE-PWY	1	10	0.474905	0.807639	AT2G22250.2
chorismate biosynthesis I	BioCyc	ARO-PWY	1	10	0.474905	0.807639	AT1G22410.1
superpathway of geranylgeranyldiphosphate biosynthesis I (via mevalonate)	BioCyc	PWY-5910	2	26	0.47828	0.811044	AT4G36810.1|AT1G76490.1
jasmonic acid biosynthesis	BioCyc	PWY-735	2	26	0.47828	0.811044	AT1G67730.1|AT4G16760.1
adenosine ribonucleotides de novo biosynthesis	BioCyc	PWY-7219	2	26	0.47828	0.811044	ATMG01080.1|AT5G63400.1
Glycosphingolipid biosynthesis - globo series	KEGG PATHWAY	ath00603	1	9	0.485368	0.818833	AT5G08380.1
Riboflavin metabolism	KEGG PATHWAY	ath00740	1	9	0.485368	0.818833	AT2G44050.1
Pentose and glucuronate interconversions	KEGG PATHWAY	ath00040	6	81	0.490019	0.820588	AT5G15490.1|AT3G14310.1|AT1G53830.1|AT1G11580.1|AT4G36250.1|AT1G04680.1
Huntington disease	PANTHER	P00029	3	40	0.495313	0.824313	AT5G23860.1|AT1G75780.1|AT1G10630.1
plant sterol biosynthesis II	BioCyc	PWY-6663	2	27	0.496957	0.826582	AT3G02580.1|AT1G20050.1
De novo pyrimidine deoxyribonucleotide biosynthesis	PANTHER	P02739	1	10	0.501373	0.827772	AT5G63310.1
Protein export	KEGG PATHWAY	ath03060	4	53	0.502845	0.827772	AT2G34250.1|AT2G39960.1|AT2G45070.1|AT5G28540.1
superpathway of aspartate and asparagine biosynthesis	BioCyc	ASPASN-ARA-PWY	1	11	0.504798	0.827772	AT2G22250.2
cysteine biosynthesis I	BioCyc	CYSTSYN-PWY	1	11	0.504798	0.827772	AT4G14880.1
fatty acid beta-oxidation V (unsaturated, odd number, di-isomerase-dependent)	BioCyc	PWY-6837	1	11	0.504798	0.827772	AT4G16760.1
geranylgeranyl diphosphate biosynthesis	BioCyc	PWY-5120	1	11	0.504798	0.827772	AT4G36810.1
Metabolic pathways	KEGG PATHWAY	ath01100	128	1861	0.507717	0.829533	AT3G22960.1|AT4G15560.1|AT3G14390.1|AT1G79530.1|AT2G38380.1|AT2G05990.1|AT4G33680.1|AT2G41480.1|AT1G10670.3|AT4G16760.1|AT1G43710.1|AT4G36480.1|AT3G59890.1|AT4G36250.1|AT2G36460.1|AT5G54160.1|AT4G34710.1|AT5G41010.1|AT1G76490.1|AT4G35830.1|AT2G20900.1|AT2G30200.1|AT3G59480.1|AT5G64050.1|AT5G52920.1|AT3G57550.2|AT5G42740.1|AT5G54190.1|AT4G14880.1|ATCG00580.1|AT3G51820.1|AT2G37040.1|AT1G05010.1|ATM…
Mismatch repair	KEGG PATHWAY	ath03430	3	39	0.511956	0.833692	AT1G23750.1|AT1G09815.1|AT2G29570.1
superpathway of geranylgeranyl diphosphate biosynthesis II (via MEP)	BioCyc	PWY-5121	2	28	0.515202	0.836212	AT4G15560.1|AT4G36810.1
starch biosynthesis	BioCyc	PWY-622	2	28	0.515202	0.836212	AT5G42740.1|AT3G29320.1
glycolysis IV (plant cytosol)	BioCyc	PWY-1042	3	45	0.519043	0.840138	AT5G03690.1|AT1G76550.1|AT2G36460.1
glycolysis I (from glucose-6P)	BioCyc	GLYCOLYSIS	3	45	0.519043	0.840138	AT5G42740.1|AT5G03690.1|AT2G01140.1
Lysine degradation	KEGG PATHWAY	ath00310	2	25	0.525164	0.8438	AT4G36250.1|AT1G54100.1
superpathway of anaerobic sucrose degradation	BioCyc	PWY-7345	6	96	0.526092	0.8438	AT2G01140.1|AT3G59480.1|AT5G03690.1|AT5G54960.1|AT5G42740.1|AT2G36460.1
Galactose metabolism	KEGG PATHWAY	ath00052	4	55	0.530371	0.847869	AT3G17940.1|AT5G20250.4|AT5G08380.1|AT5G15140.1
phenylalanine biosynthesis II	BioCyc	PWY-3462	1	12	0.532994	0.847869	AT2G22250.2
flavonol biosynthesis	BioCyc	PWY-3101	1	12	0.532994	0.847869	AT1G11600.1
syringetin biosynthesis	BioCyc	PWY-5391	1	12	0.532994	0.847869	AT1G11600.1
nonaprenyl diphosphate biosynthesis III	BioCyc	PWY-5805-ARA	1	12	0.532994	0.847869	AT4G36810.1
sucrose degradation III (sucrose invertase)	BioCyc	PWY-621	2	29	0.533004	0.847869	AT5G42740.1|AT3G59480.1
glycolysis II (from fructose-6P)	BioCyc	PWY-5484	3	46	0.533131	0.847869	AT5G03690.1|AT2G01140.1|AT2G36460.1
Sphingolipid metabolism	KEGG PATHWAY	ath00600	2	26	0.545018	0.854555	AT4G36480.1|AT5G08380.1
Ether lipid metabolism	KEGG PATHWAY	ath00565	2	26	0.545018	0.854555	AT2G42010.1|AT4G11850.1
Parkinson disease	PANTHER	P00049	4	59	0.546329	0.856157	AT1G21720.1|AT1G16470.1|AT3G22110.1|AT5G28540.1
sucrose biosynthesis II	BioCyc	PWY-7238	2	30	0.550355	0.86095	AT5G42740.1|AT3G29320.1
cholesterol biosynthesis I	BioCyc	PWY66-341	2	30	0.550355	0.86095	AT3G02580.1|AT1G20050.1
Nitrogen metabolism	KEGG PATHWAY	ath00910	3	42	0.559246	0.86095	AT4G21000.1|AT5G37600.1|AT1G08080.1
indole-3-acetate degradation IV	BioCyc	PWY-2021	1	13	0.559588	0.86095	AT2G14960.1
UDP-D-xylose biosynthesis	BioCyc	PWY-4821	1	13	0.559588	0.86095	AT5G15490.1
callose biosynthesis	BioCyc	PWY-6773	1	13	0.559588	0.86095	AT5G13000.1
flavin biosynthesis I (bacteria and plants)	BioCyc	RIBOSYN2-PWY	1	13	0.559588	0.86095	AT2G44050.1
pyrimidine deoxyribonucleosides salvage	BioCyc	PWY-7199	1	13	0.559588	0.86095	AT1G72040.1
indole-3-acetyl-amide conjugate biosynthesis	BioCyc	PWY-6219	1	13	0.559588	0.86095	AT2G14960.1
S-adenosyl-L-methionine biosynthesis	BioCyc	SAM-PWY	1	13	0.559588	0.86095	AT5G28540.1
polyisoprenoid biosynthesis	BioCyc	PWYQT-4449	1	13	0.559588	0.86095	AT4G36810.1
indole-3-acetate degradation V	BioCyc	PWY-5788	1	13	0.559588	0.86095	AT2G14960.1
ethanol degradation II	BioCyc	PWY66-21	2	31	0.567248	0.865331	AT4G36250.1|AT1G54100.1
coumarin biosynthesis (via 2-coumarate)	BioCyc	PWY-5176	3	49	0.573955	0.871075	AT5G20950.1|AT2G44480.1|AT3G62750.1
Base excision repair	KEGG PATHWAY	ath03410	3	43	0.574383	0.871075	AT1G09815.1|AT3G12710.1|AT2G29570.1
2-Oxocarboxylic acid metabolism	KEGG PATHWAY	ath01210	5	74	0.579475	0.873165	AT1G65930.1|AT1G80600.1|AT3G57560.1|AT4G35830.1|AT3G58610.1
UTP and CTP dephosphorylation I	BioCyc	PWY-7185	1	14	0.584672	0.873165	AT5G18280.2
cutin biosynthesis	BioCyc	PWY-321	1	14	0.584672	0.873165	AT1G72970.1
glyoxylate cycle	BioCyc	GLYOXYLATE-BYPASS	1	14	0.584672	0.873165	AT4G35830.1
superpathway of phenylalanine and tyrosine biosynthesis	BioCyc	PWY-3481	1	14	0.584672	0.873165	AT2G22250.2
UTP and CTP de novo biosynthesis	BioCyc	PWY-7176	1	14	0.584672	0.873165	AT5G63310.1
superpathway of acetyl-CoA biosynthesis	BioCyc	PWY-5173	1	14	0.584672	0.873165	AT1G10670.3
very long chain fatty acid biosynthesis I	BioCyc	PWY-5080	1	14	0.584672	0.873165	AT1G67730.1
Cyanoamino acid metabolism	KEGG PATHWAY	ath00460	4	60	0.595667	0.882401	AT5G20950.1|AT2G44480.1|AT3G18080.1|AT3G62750.1
D-sorbitol degradation I	BioCyc	PWY-4101	1	15	0.60833	0.893318	AT3G59480.1
methionine degradation I (to homocysteine)	BioCyc	METHIONINE-DEG1-PWY	1	15	0.60833	0.893318	AT5G28540.1
geranyl diphosphate biosynthesis	BioCyc	PWY-5122	1	15	0.60833	0.893318	AT4G36810.1
De novo pyrimidine ribonucleotides biosythesis	PANTHER	P02740	1	14	0.613828	0.89676	AT5G63310.1
Citrate cycle (TCA cycle)	KEGG PATHWAY	ath00020	4	62	0.62022	0.903418	AT5G49460.1|AT1G10670.3|AT1G65930.1|AT4G35830.1
starch degradation II	BioCyc	PWY-6724	1	16	0.630644	0.910888	AT4G17090.1
superpathway of isoleucine and valine biosynthesis	BioCyc	ILE-VAL-PWY	1	16	0.630644	0.910888	AT3G58610.1
superpathway of pyrimidine nucleobases salvage	BioCyc	PWY-7208	1	16	0.630644	0.910888	AT5G63310.1
superpathway of linalool biosynthesis	BioCyc	PWY2OL-4	1	16	0.630644	0.910888	AT4G36810.1
isoleucine biosynthesis I (from threonine)	BioCyc	ILEUSYN-PWY	1	16	0.630644	0.910888	AT3G58610.1
Taurine and hypotaurine metabolism	KEGG PATHWAY	ath00430	1	14	0.6309	0.910888	AT5G17330.1
Glyoxylate and dicarboxylate metabolism	KEGG PATHWAY	ath00630	4	63	0.63214	0.910931	ATCG00490.1|AT5G14780.1|AT5G37600.1|AT4G35830.1
Limonene and pinene degradation	KEGG PATHWAY	ath00903	4	63	0.63214	0.910931	AT1G11600.1|AT4G36250.1|AT4G37340.1|AT4G15350.1
Fatty acid elongation	KEGG PATHWAY	ath00062	2	31	0.635397	0.911138	AT1G67730.1|AT2G26640.1
Alanine, aspartate and glutamate metabolism	KEGG PATHWAY	ath00250	3	48	0.64502	0.917263	AT4G24830.1|AT5G17330.1|AT5G37600.1
ethylene biosynthesis I (plants)	BioCyc	ETHYL-PWY	1	17	0.65169	0.920111	AT5G28540.1
trans, trans-farnesyl diphosphate biosynthesis	BioCyc	PWY-5123	1	17	0.65169	0.920111	AT4G36810.1
photorespiration	BioCyc	PWY-181	1	17	0.65169	0.920111	ATCG00490.1
seleno-amino acid biosynthesis	BioCyc	PWY-6936	1	17	0.65169	0.920111	AT4G14880.1
all-trans-farnesol biosynthesis	BioCyc	PWY-6859	1	17	0.65169	0.920111	AT4G36810.1
detoxification of reactive carbonyls in chloroplasts	BioCyc	PWY-6786	1	17	0.65169	0.920111	AT1G23740.1
superpathway of sucrose and starch metabolism I (non-photosynthetic tissue)	BioCyc	PWYQT-4466	2	37	0.658886	0.923316	AT5G42740.1|AT3G59480.1
alpha-Linolenic acid metabolism	KEGG PATHWAY	ath00592	2	33	0.667397	0.928663	AT3G45140.1|AT4G16760.1
S-adenosyl-L-methionine cycle II	BioCyc	PWY-5041	1	18	0.671539	0.929673	AT5G28540.1
Cysteine and methionine metabolism	KEGG PATHWAY	ath00270	6	99	0.674739	0.932551	AT5G53120.6|AT1G23820.1|AT4G19710.2|AT1G05010.1|AT3G25570.1|AT4G14880.1
superpathway of phylloquinol biosynthesis	BioCyc	PWY-5863	1	19	0.69026	0.940733	AT4G36810.1
Arachidonic acid metabolism	KEGG PATHWAY	ath00590	1	17	0.697657	0.947359	AT5G42150.1
Butanoate metabolism	KEGG PATHWAY	ath00650	1	17	0.697657	0.947359	AT5G17330.1
phosphatidylcholine acyl editing	BioCyc	PWY-6803	2	40	0.698556	0.947359	AT2G04350.1|AT2G26640.1
Yang cycle	BioCyc	PWY-7270	1	20	0.707917	0.954786	AT5G28540.1
superpathway of pyrimidine ribonucleotides de novo biosynthesis	BioCyc	PWY0-162	1	20	0.707917	0.954786	AT5G63310.1
L-ascorbate biosynthesis IV	BioCyc	PWY3DJ-35471	1	20	0.707917	0.954786	AT5G15490.1
Biosynthesis of unsaturated fatty acids	KEGG PATHWAY	ath01040	2	36	0.711094	0.955257	AT1G67730.1|AT4G16760.1
Other glycan degradation	KEGG PATHWAY	ath00511	1	18	0.717112	0.959832	AT5G13980.1
superpathway of leucine, valine, and isoleucine biosynthesis	BioCyc	BRANCHED-CHAIN-AA-SYN-PWY	1	21	0.724569	0.961459	AT3G58610.1
L-ascorbate biosynthesis V	BioCyc	PWY-6415	1	21	0.724569	0.961459	AT5G15490.1
phospholipases	BioCyc	LIPASYN-PWY	2	43	0.734331	0.964612	AT2G42010.1|AT4G11850.1
Terpenoid backbone biosynthesis	KEGG PATHWAY	ath00900	3	58	0.760249	0.9777	AT4G15560.1|AT4G36810.1|AT1G76490.1
Tyrosine metabolism	KEGG PATHWAY	ath00350	2	40	0.761777	0.978386	AT2G22250.2|AT1G06570.1
salvage pathways of pyrimidine ribonucleotides	BioCyc	PWY0-163	1	24	0.769056	0.981144	AT5G63310.1
thalianol and derivatives biosynthesis	BioCyc	PWY-5992	1	24	0.769056	0.981144	AT4G15350.1
pyruvate fermentation to ethanol II	BioCyc	PWY-5486	1	25	0.782231	0.984728	AT5G54960.1
acetaldehyde biosynthesis I	BioCyc	PWY-6333	1	25	0.782231	0.984728	AT5G54960.1
Folate biosynthesis	KEGG PATHWAY	ath00790	1	22	0.783209	0.984728	AT1G78680.1
Isoquinoline alkaloid biosynthesis	KEGG PATHWAY	ath00950	1	23	0.797166	0.98944	AT2G22250.2
Cutin, suberine and wax biosynthesis	KEGG PATHWAY	ath00073	1	23	0.797166	0.98944	AT1G72970.1
Valine, leucine and isoleucine biosynthesis	KEGG PATHWAY	ath00290	1	23	0.797166	0.98944	AT3G58610.1
Apoptosis signaling pathway	PANTHER	P00006	1	24	0.797382	0.98944	AT5G28540.1
Pyrimidine metabolism	KEGG PATHWAY	ath00240	6	116	0.804088	0.99384	AT3G27060.1|AT1G09815.1|AT5G41010.1|AT3G13940.1|AT5G63310.1|AT5G18280.2
Ubiquitin proteasome pathway	PANTHER	P00060	2	46	0.807807	0.996352	AT5G25760.1|AT1G50490.1
Stilbenoid, diarylheptanoid and gingerol biosynthesis	KEGG PATHWAY	ath00945	3	64	0.813547	0.999945	AT1G11600.1|AT4G37340.1|AT4G15350.1
RNA polymerase	KEGG PATHWAY	ath03020	2	45	0.814142	0.999945	AT5G41010.1|AT3G13940.1
Valine, leucine and isoleucine degradation	KEGG PATHWAY	ath00280	2	45	0.814142	0.999945	AT4G36250.1|AT1G54100.1
Tryptophan metabolism	KEGG PATHWAY	ath00380	2	45	0.814142	0.999945	AT4G36250.1|AT1G54100.1
Glycerophospholipid metabolism	KEGG PATHWAY	ath00564	4	83	0.818587	1	AT4G00400.1|AT2G20900.1|AT2G42010.1|AT4G11850.1
Ribosome biogenesis in eukaryotes	KEGG PATHWAY	ath03008	5	101	0.819426	1	AT4G28200.1|AT3G05060.1|AT5G08180.1|AT3G57150.1|AT3G03920.1
superpathway of citrulline metabolism	BioCyc	PWY-5004	1	29	0.827845	1	AT4G24830.1
suberin monomers biosynthesis	BioCyc	PWY-1121	1	29	0.827845	1	AT1G72970.1
aerobic respiration (cytochrome c) (yeast)	BioCyc	PWY-7279	2	54	0.836043	1	AT1G47420.1|ATMG00730.1
Nucleotide excision repair	KEGG PATHWAY	ath03420	3	69	0.849964	1	AT1G23750.1|AT1G09815.1|AT2G29570.1
Pantothenate and CoA biosynthesis	KEGG PATHWAY	ath00770	1	28	0.854588	1	AT3G58610.1
superpathway of pyrimidine ribonucleosides salvage	BioCyc	PWY-7196	1	32	0.855682	1	AT5G63310.1
EGF receptor signaling pathway	PANTHER	P00018	1	30	0.862978	1	AT4G29810.2
superpathway of phenylalanine, tyrosine and tryptophan biosynthesis	BioCyc	COMPLETE-ARO-ARA-PWY	1	33	0.863925	1	AT2G22250.2
Ubiquinone and other terpenoid-quinone biosynthesis	KEGG PATHWAY	ath00130	1	32	0.888592	1	AT1G06570.1
Aminoacyl-tRNA biosynthesis	KEGG PATHWAY	ath00970	5	115	0.891763	1	AT5G26830.1|AT5G64050.1|AT3G13490.1|AT3G62120.1|AT5G49030.1
Rubisco shunt	BioCyc	PWY-5723	1	37	0.892458	1	ATCG00490.1
Homologous recombination	KEGG PATHWAY	ath03440	2	56	0.894743	1	AT1G23750.1|AT1G09815.1
Phenylalanine, tyrosine and tryptophan biosynthesis	KEGG PATHWAY	ath00400	2	57	0.900175	1	AT2G22250.2|AT1G22410.1
superpathway of thiamin diphosphate biosynthesis III (eukaryotes)	BioCyc	THISYNARA-PWY	1	40	0.909866	1	AT2G29630.2
Peroxisome	KEGG PATHWAY	ath04146	3	81	0.913105	1	AT1G65930.1|AT2G04350.1|AT4G16760.1
Tropane, piperidine and pyridine alkaloid biosynthesis	KEGG PATHWAY	ath00960	1	36	0.914652	1	AT2G22250.2
Plant-pathogen interaction	KEGG PATHWAY	ath04626	7	164	0.929013	1	AT1G18210.1|AT2G38470.1|AT4G20780.1|AT3G48090.1|AT3G07770.1|AT4G29810.2|AT1G66400.1
Sulfur metabolism	KEGG PATHWAY	ath00920	1	41	0.938839	1	AT4G14880.1
RNA transport	KEGG PATHWAY	ath03013	7	169	0.940697	1	AT5G19320.1|AT3G16260.1|AT3G52150.1|AT1G54270.1|AT1G51510.1|AT2G04530.1|AT5G60390.1
homogalacturonan degradation	BioCyc	PWY-1081	3	108	0.956101	1	AT1G53830.1|AT1G11580.1|AT3G14310.1
aerobic respiration (cytochrome c)	BioCyc	PWY-3781	2	89	0.9692	1	AT1G47420.1|ATMG00730.1
Wnt signaling pathway	PANTHER	P00057	1	54	0.972264	1	AT4G38130.1
RNA degradation	KEGG PATHWAY	ath03018	3	111	0.980231	1	AT1G26230.1|AT3G23990.1|AT3G52150.1
aerobic respiration (alternative oxidase pathway)	BioCyc	PWY-4302	1	68	0.982725	1	AT1G47420.1
mRNA surveillance pathway	KEGG PATHWAY	ath03015	3	114	0.983071	1	AT1G51510.1|AT5G65260.1|AT3G52150.1
Endocytosis	KEGG PATHWAY	ath04144	3	117	0.985519	1	AT2G42010.1|AT4G11850.1|AT1G10630.1
Phosphatidylinositol signaling system	KEGG PATHWAY	ath04070	1	66	0.988469	1	AT2G20900.1
Spliceosome	KEGG PATHWAY	ath03040	5	192	0.996337	1	AT1G51510.1|AT1G60650.1|AT1G80070.1|AT5G61030.1|AT1G20580.1
Oxidative phosphorylation	KEGG PATHWAY	ath00190	3	162	0.998746	1	AT1G65290.1|ATMG01080.1|ATMG00730.1
Ubiquitin mediated proteolysis	KEGG PATHWAY	ath04120	1	149	0.999956	1	AT1G50490.1
Plant hormone signal transduction	KEGG PATHWAY	ath04075	3	271	0.999998	1	AT2G14960.1|AT5G67260.1|AT3G16500.1
#Term	Database	ID	Input number	Background number	P-Value	Corrected P-Value	Input
triacylglycerol degradation	BioCyc	LIPAS-PWY	4	96	0.00704763	0.176875	AT5G33370.1|AT2G42990.1|AT3G04290.1|AT3G16370.1
triacylglycerol biosynthesis	BioCyc	TRIGLSYN-PWY	2	33	0.0293183	0.304448	AT3G49190.1|AT3G02600.1
phosphate acquisition	BioCyc	PWY-6348	2	36	0.03414	0.317066	AT4G29260.1|AT4G25150.1
thiamin diphosphate biosynthesis IV (eukaryotes)	BioCyc	PWY-6908	2	39	0.0392481	0.346167	AT4G29260.1|AT4G25150.1
superpathway of thiamin diphosphate biosynthesis III (eukaryotes)	BioCyc	THISYNARA-PWY	2	40	0.0410119	0.354489	AT4G29260.1|AT4G25150.1
sinapate ester biosynthesis	BioCyc	PWY-3301	2	40	0.0410119	0.354489	AT4G15490.1|AT3G48460.1
PRPP biosynthesis I	BioCyc	PWY0-662	1	5	0.0452583	0.359306	AT2G42910.1
gentiodelphin biosynthesis	BioCyc	PWY-5307	1	5	0.0452583	0.359306	AT5G39050.1
vestitol and sativan biosynthesis	BioCyc	PWY-5729	1	6	0.0526036	0.388432	AT4G39230.1
volatile esters biosynthesis (during fruit ripening)	BioCyc	PWY-6801	1	6	0.0526036	0.388432	AT5G17540.1
matairesinol biosynthesis	BioCyc	PWY-5466	1	7	0.0598935	0.396114	AT4G23690.1
chlorogenic acid biosynthesis II	BioCyc	PWY-6040	1	9	0.0743087	0.43459	AT5G23940.1
hydrogen production VIII	BioCyc	PWY-6785	1	9	0.0743087	0.43459	AT3G27890.1
volatile benzenoid biosynthesis I (ester formation)	BioCyc	PWY-4203	1	10	0.0814349	0.454266	AT5G17540.1
folate polyglutamylation	BioCyc	PWY-2161	2	61	0.0841017	0.458128	AT5G10530.1|AT3G53380.1
1,3,5-trimethoxybenzene biosynthesis	BioCyc	PWY-5765	1	12	0.0955264	0.474381	AT4G35160.1
trans-zeatin biosynthesis	BioCyc	PWY-2681	1	12	0.0955264	0.474381	AT2G37210.2
phaselate biosynthesis	BioCyc	PWY-6320	1	14	0.109406	0.481769	AT5G23940.1
xylogalacturonan biosynthesis	BioCyc	PWY-5980	1	14	0.109406	0.481769	AT5G03795.1
chlorogenic acid biosynthesis I	BioCyc	PWY-6039	1	14	0.109406	0.481769	AT5G23940.1
tetrahydrofolate biosynthesis II	BioCyc	PWY-3742	2	73	0.112868	0.48779	AT5G10530.1|AT3G53380.1
EGF receptor signaling pathway	PANTHER	P00018	1	30	0.120174	0.499993	AT2G42590.3
simple coumarins biosynthesis	BioCyc	PWY-5868	1	16	0.123077	0.499993	AT5G23940.1
starch degradation II	BioCyc	PWY-6724	1	16	0.123077	0.499993	AT4G15210.1
benzoate biosynthesis I (CoA-dependent, beta-oxidative)	BioCyc	PWY-6443	1	17	0.129835	0.500654	AT5G17540.1
FGF signaling pathway	PANTHER	P00021	1	33	0.131264	0.500654	AT2G42590.3
flavonoid biosynthesis (in equisetum)	BioCyc	PWY-6787	1	19	0.143198	0.516508	AT5G05270.1
ethanol degradation I	BioCyc	ETOH-ACETYLCOA-ANA-PWY	1	21	0.15636	0.536355	AT5G19440.1
flavonoid biosynthesis	BioCyc	PWY1F-FLAVSYN	1	22	0.162867	0.541253	AT5G05270.1
phenylalanine degradation III	BioCyc	PWY-5079	1	22	0.162867	0.541253	AT5G19440.1
chitin degradation II	BioCyc	PWY-6902	1	23	0.169324	0.545461	AT3G04720.1
acetaldehyde biosynthesis I	BioCyc	PWY-6333	1	25	0.182093	0.571128	AT5G19440.1
pyruvate fermentation to ethanol II	BioCyc	PWY-5486	1	25	0.182093	0.571128	AT5G19440.1
wax esters biosynthesis I	BioCyc	PWY-5884	1	27	0.194669	0.57332	AT3G49190.1
ethanol degradation II	BioCyc	PWY66-21	1	31	0.219256	0.590703	AT5G19440.1
Parkinson disease	PANTHER	P00049	1	59	0.2235	0.597091	AT2G42590.3
phenylpropanoid biosynthesis	BioCyc	PWY-361	1	35	0.243106	0.623294	AT5G23940.1
cuticular wax biosynthesis	BioCyc	PWY-282	1	39	0.266242	0.651783	AT3G49190.1
NAD/NADH phosphorylation and dephosphorylation	BioCyc	PWY-5083	1	62	0.386426	0.757971	AT3G48680.1
aerobic respiration (alternative oxidase pathway)	BioCyc	PWY-4302	1	68	0.414462	0.774191	AT3G48680.1
aerobic respiration (cytochrome c)	BioCyc	PWY-3781	1	89	0.503048	0.822186	AT3G48680.1
superpathway of anaerobic sucrose degradation	BioCyc	PWY-7345	1	96	0.529548	0.842835	AT5G19440.1
homogalacturonan degradation	BioCyc	PWY-1081	1	108	0.57179	0.865117	AT4G23820.1
